# Supplementary material for: Comparative Transcriptional Profiling Provides Insights into the Evolution and Development of the Zygomorphic Flower of Vicia sativa (Papilionoideae)
Source: PLoS One. 2013 Feb 21;8(2):e57338. doi: 10.1371/journal.pone.0057338 (PMC3578871; doi:10.1371/journal.pone.0057338)
Supplement: Table S1 — Unigenes examined using quantitative PCR and RT-PCR. (XLS) [file pone.0057338.s008.xls]

## Sheet: Sheet1
Table S1. Unigenes examined in vetch using quantitative PCR and RT-PCR. C, Correlation (R value) of the expression profiles of the 60 genes obtained from real-time PCR and Illumina sequencing. Unigene68614 was used as an internal control in the quantitative PCR and RT-PCR.
Unigenes	R-valuec	Forward primer	Reverse primer
Unigene10188	0.99929	ttgaagccttctttgatgctt	ttccttagggatcacatggttt
Unigene11852	0.991036	tgggaattgagactgctggt	ggatggttgtgttacgcttg
Unigene12062	0.967705	ccagaaactgatcataatcaacaaa	ttttgaatttccgtcgtcgt
Unigene12201	0.998715	ccagaaactgatcataatcaacaaac	tttcgagttttcgtcgtcgt
Unigene12573	0.926616	aactcttattgttatttggtctgtgc	ggatcaattctcacccaaacc
Unigene16191	0.897033	ccactttcccaatccaaatg	tcactacaagtctttccaaagaataca
Unigene18024	0.99507	tcaagccctgagatgtgtga	cagccaagtgtgattgttgg
Unigene24216	0.832601	aagtaaggttccgaaagtgaagc	tttcgaagatctatgaagctgttg
Unigene28901	0.800105	gctggtaggattaatggtgt	ccatgcatcagcctccttca
Unigene29539	0.948625	gccccaccagaacgtaaata	catctgttggaaggtggaca
Unigene35581	0.340229	tctcagtttctatatttgctttgtttg	ttgcattgaatgaattctgagg
Unigene45964	0.984542	tcttctagaccatctttcctttgaa	agagcggtcgtcccatatt
Unigene46279	0.990784	actctaagcaacacgaggatgaa	tgattattcaaaatggtgggact
Unigene46343	0.960657	ctcctgctgctactcctcca	agcacagccttcacaatgc
Unigene47750	0.956586	gaggaagaggagaagaaaatcgt	ttggaaattgaaacagattcctc
Unigene47850	0.891908	ccttccacttattgctctttaggt	aaggtaagtaaaaggatggtatgaatg
Unigene4937	0.649837	gagatttggtttacatagtttccattg	atccatgagccttgtccatc
Unigene52048	0.99822	aggtttgtgttccggacttg	agaatattcatgttacggaatttgg
Unigene52204	-0.141935	cgtcaaagctcaacgtagga	ttcctgcgaacaatcttcaa
Unigene52258	-0.0372485	tcaagagaggcaacatttcaga	gtttcctagaagtttgtgaagccta
Unigene52302	0.966421	gctgaaattgctgcactcag	aggatgatcaagtttatgccaaa
Unigene52509	0.97456	aaaaagcatgtgattcggttc	acggaccagtttggtcttga
Unigene52941	0.526935	tttggtcatgcaaaaggtgt	cagtggttgcagctgttgtag
Unigene54295	0.591375	ctttctaatgatacgtaagcaaggaa	actcctcccctaaaatgattgat
Unigene55238	0.634596	ttgccttactttatgaactgcatc	ctcaagctccttcgaacattg
Unigene56259	0.991185	gacaaacaaacttttgctatcattct	gttgatgacaagtatttcaagcgta
Unigene56653	0.830816	acaatccccatccttgtgc	tgagttgattccgtttggtg
Unigene57221	0.83412	caaaactggcaatccaacg	gtcactgccggtaaccctaa
Unigene57796	0.970379	tttgattctcttagtaaccctgttga	tcaaaattcaatggacgcttt
Unigene58097	0.996469	ttccaattctttgccttctagg	gaagcagacctggtcaatgc
Unigene58410	0.397351	acgaggtcctgtgcagattc	tctccaaatctaagaccaccatc
Unigene60369	0.876601	acacaatcaccaattgatgtcac	cggtgaaatcgatcacaaaa
Unigene60413	0.996071	ctagctgtgaatctgtaaaccatga	cctaactttccatctcagattgtg
Unigene60528	0.995047	tgatggactgtcgattttgg	ccaatggctgaacaacaatg
Unigene60664	0.891435	ttggggagtgaatgtcgtaaa	cgcgatggagttaagtatgga
Unigene60899	0.984655	tgtggaaggaagaaactcagtg	attcctcttcttcttgttcctgttat
Unigene62507	0.363671	aaagcagcagcatgaacttg	tccttaagctaggggacttgc
Unigene62913	0.966032	cgagcacctatctccacacttt	cagttcctctttattggaagtttcat
Unigene63810	0.968955	ccaaacaatattagacatatcccaca	caaaccaaagcacctgcac
Unigene63981	0.834284	caccctttgagtttatgtcacaac	ctttgatggaattttagcatctca
Unigene64291	0.935951	cgaaaaccaatgagtcacca	aaaatccagtcgcttcgttg
Unigene64726	0.809203	gctttccaggtttactgtcagc	aatcttttggctgcggatt
Unigene65459	0.998977	gcaatcaacacattaagcaacaa	gataatagagcgattggcgagt
Unigene65612	0.887453	gaggcttcgatctcaaggtg	gactccactggtaaccctattca
Unigene65647	0.0783128	ccaaaagcaagcatgacatc	agttgggccagcctatttct
Unigene66320	0.982647	gggagactgaacttcgaactctt	gccaatgcagacagttgaaata
Unigene66351	0.918107	ggtttcccttggagtttcgt	gctcttcaacttcaacatcacaa
Unigene67121	0.993466	ccaaaagtactgccttgatgttag	ctctcattgctcaaagtaaacaaga
Unigene68683	0.999723	caatttcaatgccgaaacaa	ggaaacaagaaattccatagtgaga
Unigene68765	0.978574	caagcaccgatatgtttgga	ccgttaacaaacctcgcact
Unigene68847	0.926826	ccaaaacactgatctcgatcct	tcatccccgcagaatgtatc
Unigene69080	0.926731	gcctaagtgttgagcctagtcc	ggtgaaaccagcaataacagc
Unigene69082	0.992101	ggcaatgatcaaagctaaacatc	gctgttgtcatgattgcagatt
Unigene69307	-0.19232	cccttctaggacttcgaaattg	cggagttatggggaatataataagg
Unigene69326	0.988173	gttgctgttattgcccatga	tgaaggtgaacacagtatggttg
Unigene69705	0.810125	cagtgtcccgatggagagtt	catgaagagtaacacaatgaacca
Unigene7101	0.983927	gccatggatgtaaatgaagaga	ccaccgcactataaattccac
Unigene71433	0.955358	gcttcaacaataggatgatttgaa	cctgttacttcaggtcttagttggt
Unigene71454	0.883908	tgccggctaaggaaatagc	aactctccatccgaggcatt
Unigene9278	0.957051	cctggaggtgcactcaaatc	gctagctggacgacgatctta
Unigene68614		gctaaagcattgaacaacaaaaga	gcaaagtttgtcccttcacc
