# Supplementary material for: Comparative Transcriptional Profiling Provides Insights into the Evolution and Development of the Zygomorphic Flower of Vicia sativa (Papilionoideae)
Source: PLoS One. 2013 Feb 21;8(2):e57338. doi: 10.1371/journal.pone.0057338 (PMC3578871; doi:10.1371/journal.pone.0057338)
Supplement: Table S2 — Correlation coefficients between pairs of floral organs in vetch. (XLS) [file pone.0057338.s009.xls]

## Sheet: Sheet1
Table S2. Correlation coefficients between pairs of floral organs in vetch. Correlation coefficients for eight (Table A) and six (Table B) floral organs in vetch. In Table B, the petal category corresponds to the average values for the three types of petals in vetch. In both Table A and B, the RPKM values of 71,553 unigenes in each sample were used for analyses.For all tables, the numbers represe…
Table A
	Dorsal petals	Lateral petals	Ventral petals	Stamens	Carpels
Sepals	0.5559	0.4961	0.5175	0.4209	0.37
Dorsal petals		0.9399	0.8119	0.5855	0.2783
Lateral petals			0.8552	0.6264	0.2492
Ventral petals				0.8319	0.3327
Stamens					0.3462
Table B
	Petals	Stamens	Carpels
Sepals	0.5466	0.4209	0.37
Petals		0.7197	0.3014
Stamens			0.3462
