# Supplementary material for: Comparative Transcriptional Profiling Provides Insights into the Evolution and Development of the Zygomorphic Flower of Vicia sativa (Papilionoideae)
Source: PLoS One. 2013 Feb 21;8(2):e57338. doi: 10.1371/journal.pone.0057338 (PMC3578871; doi:10.1371/journal.pone.0057338)
Supplement: Table S3 — Statistics for the enriched and the downregulated transcripts in vetch and Arabidopsis . (XLS) [file pone.0057338.s010.xls]

## Sheet: Table S3 legend
	Table S3. Statistics for the enriched and the downregulated transcripts in vetch and Arabidopsis.
	Table S3A. Statistics for the transcripts enriched among individual organs and combinations of organs in vetch and Arabidopsis;
	Table S3B. Statistics for the transcripts downgulated among individual organs and combinations of organs in vetch and Arabidopsis.

## Sheet: Table S3A
Table S3A. Statistics for the transcripts enriched among individual organs and combinations of organs in vetch and Arabidopsis (using cutoffs of a Ratio >2.0 and Z-score >3.75). The numbers and percentages of enriched transcripts among the individual organs and the combinations of organs in vetch (Table A) and Arabidopsis (Table B). The Arabidopsis data were obtained from Schmid et al. [3].
Table A
	Sepals	Dorsal petals	Lateral petals	Ventral petals	Three petals	Stamens	Carpels	A domain genes	B domain genes	C domain genes
Organ enriched Unigenes	861	462	435	922	3541	2811	4011	3797	7798	3375
The percentage of enriched Unigenes	1.2	0.65	0.61	1.29	4.95	3.93	5.61	5.31	10.9	4.72
Total number of Unigenes	71553	71553	71553	71553	71553	71553	71553	71553	71553	71553
Table B
	Sepals	Petals	Stamens	Carpels	A domain genes	B domain genes	C domain genes
Organ enriched genes	293	368	1768	506	321	1580	1576
The percentage of enriched genes	1.33	1.67	8.05	2.3	1.46	7.19	7.17
Total number of genes	21972	21972	21972	21972	21972	21972	21972

## Sheet: Table S3B
Table S3B. Statistics for the transcripts downgulated among individual organs and combinations of organs in vetch and Arabidopsis (using cutoffs of a Ratio <0.5 and Z-score <-1.5). The numbers and percentages of downregulated transcripts among the individual organs and the combinations of organs in vetch (Table A) and Arabidopsis (Table B). The data of Arabidopsis were obtained from Schmid et al.…
Table A
	Sepals	Dorsal petals	Lateral petals	Ventral petals	Three petals	Stamens	Carpels	A domain genes	B domain genes	C domain genes
Organ downregulated Unigenes	495	413	534	548	624	3855	12504	244	1295	7202
The percentage of downregulated Unigenes	0.69	0.58	0.75	0.77	0.87	5.39	17.48	0.34	1.81	10.07
Total number of Unigenes	71553	71553	71553	71553	71553	71553	71553	71553	71553	71553
Table B
	Sepals	Petals	Stamens	Carpels	A domain genes	B domain genes	C domain genes
Organ downregulated genes	458	124	1768	277	83	464	324
The percentage of downregulated genes	2.08	0.56	8.05	1.26	0.38	2.11	1.47
Total number of gene	21972	21972	21972	21972	21972	21972	21972
