# Supplementary material for: Comparative Transcriptional Profiling Provides Insights into the Evolution and Development of the Zygomorphic Flower of Vicia sativa (Papilionoideae)
Source: PLoS One. 2013 Feb 21;8(2):e57338. doi: 10.1371/journal.pone.0057338 (PMC3578871; doi:10.1371/journal.pone.0057338)
Supplement: Table S5 — Six groups of unigenes enriched in individual organs and combinations of organs in vetch. (XLS) [file pone.0057338.s012.xls]

## Sheet: Table S5 legend
	Table S5. Six groups of unigenes enriched in individual organs and combinations of organs in vetch.
	Table S5A. The distribution of six groups of unigenes enriched in individual organs and combinations of organs in vetch;
	Table S5B. Transcription factor related unigenes showing enriched expression in individual organs and combinations of organs in vetch;
	Table S5C. Hormone-related unigenes showing enriched expression in individual organs and combinations of organs in vetch;
	Table S5D. Kinase domain-containing unigenes showing enriched expression in individual organs and combinations of organs in vetch;
	Table S5E. Reproduction-related unigenes showing enriched expression in individual organs and combinations of organs in vetch;
	Table S5F. Stimulus response unigenes showing enriched expression in individual organs and combinations of organs in vetch;
	Table S5G. Singaling-related unigenes showing enriched expression in individual organs and combinations of organs in vetch.

## Sheet: Table S5A
Table S5A. The distribution of six groups of unigenes enriched in individual organs and combinations of organs in vetch (using cutoffs of a Ratio >2.0 and Z-score >3.75).
Caegories/sub-Caegories	Sepals	Petals	Stamens	Carpels	A domain genes	B domain genes	C domain genes	Total
Transcriotion factor	28	107	78	185	111	233	140	882
AP2/EREBP	2	7	1	23	8	19	17	77
ARF	0	1	1	12	2	1	7	24
ARID	0	0	1	1	0	1	0	3
ARR	0	0	0	3	0	1	1	5
AS2-like	0	0	3	0	0	4	3	10
AUX/IAA	0	1	0	3	0	1	1	6
BES1/BZR1	0	0	0	1	0	0	0	1
bHLH	1	7	2	11	6	9	8	44
BTB/POZ	1	3	6	4	3	7	4	28
bZIP	0	5	2	4	4	11	1	27
C2H2	0	2	1	1	0	6	0	10
C3H	0	1	0	7	0	0	4	12
C3HC4	1	5	6	6	2	13	11	44
CBF	0	0	0	1	0	1	1	3
CCAAT	2	0	2	2	1	2	3	12
CSD	0	1	0	0	1	1	0	3
EIL	0	0	0	0	2	0	0	2
FHA	0	1	0	0	0	1	0	2
GIF	0	0	0	1	0	0	0	1
GRAS	0	2	0	1	2	7	1	13
GRF	0	0	0	3	0	0	2	5
HMG	0	1	4	8	1	5	3	22
Homeobox	2	12	9	30	11	14	14	92
HSF	0	3	1	2	2	4	0	12
JUMONJI	2	0	0	0	1	0	0	3
LIM	2	1	9	1	1	10	9	33
MADS	4	4	10	2	10	21	11	62
MYB	7	18	13	14	19	39	14	124
NAC	0	13	0	5	15	27	3	63
NIN-like	0	0	0	0	0	1	0	1
PHD	0	1	0	6	0	1	0	8
SBP	0	3	3	1	3	7	2	19
SET	1	1	0	11	0	1	4	18
SNF2	0	0	0	3	0	0	0	3
SWI/SNF	0	0	2	1	0	3	3	9
TCP	0	3	0	2	3	3	2	13
TLP	0	2	0	4	2	2	2	12
TRIHELIX	0	4	0	0	4	3	0	11
TUBBY	0	0	1	1	0	1	1	4
WRKY	3	5	1	6	8	6	4	33
ZIM	0	0	0	4	0	0	4	8
Phytohormone	27	74	48	128	84	131	96	588
Abscisic acid	3	7	2	2	10	10	1	35
Auxin	4	14	15	36	12	39	19	139
Brassinosteroid	11	6	12	38	11	19	23	120
Cytokinin	2	11	5	14	14	11	14	71
Ethylene	1	7	2	22	9	17	18	76
Gibberellin	3	11	6	11	15	18	12	76
Jasmonate	0	11	3	3	8	10	5	40
Salicylic acid	3	7	3	2	5	7	4	31
Kinase	49	139	214	234	147	398	204	1385
Calcium	0	7	12	4	3	31	3	60
Inositol phosphate	2	4	16	2	5	22	6	57
MAPK	0	10	9	6	7	30	4	66
Recetpor kinase	37	47	58	143	64	115	99	563
WAK	1	0	0	4	1	1	4	11
Others	9	71	119	75	67	199	88	628
Reproduction	6	17	48	47	24	69	46	257
Stimulus response	39	135	144	210	149	303	174	1154
Signaling	9	26	33	42	36	56	33	235

## Sheet: Table S5B
Table S5B. Transcription factor related unigenes showing enriched expression in individual organs and combinations of organs in vetch (using cutoffs of a Ratio >2.0 and Z-score >3.75).
GeneID	Caeogories	Organs/combinations of organs	Sepals	Dorsal petals	Lateral petals	Ventral petals	Stamens	Carpels	Leaves	Roots	Gene Length	Raw reads(13004089)	RPKM	Nr-ID	Nr-Score	Nr-Evalue	Nr-annotation	Swissprot-ID	Swissprot-Score	Swissprot-Evalue	Swissprot-annotation	COG-Protein-or-Domain	COG-Score	COG-Evalue	COG-ID	COG-Function-Description	KO_id	KEGG-Evalue	KEGG-Score	KEGG-Gene	ko_definition	GO-BiologicalProcess	GO-MolecularFunction	Go-CellularComponent
Unigene19361	AP2	Sepals	3.16	0	0	0	0	0	0	0	151	1	0.5093	gi|224141031|ref|XP_002323878.1|	50.8	5e-06	AP2/ERF domain-containing transcription factor [Populus trichocarpa] >gi|222866880|gb|EEF04011.1| AP2/ERF domain-containing transcription factor [Populus trichocarpa]	--	--	--	--	--	--	--	--	--	--	--	--	--	--	-	-	-
Unigene7871	AP2	Sepals	2.44	0	0.65	0	0	0.71	1.08	0	521	20	2.952	gi|224070951|ref|XP_002303301.2|	87.4	2e-25	AP2/ERF domain-containing transcription factor [Populus trichocarpa] >gi|222840733|gb|EEE78280.1| AP3/ERF domain-containing transcription factor [Populus trichocarpa]	sp|Q39128|TINY_ARATH	87.4	1e-22	Ethylene-responsive transcription factor TINY OS=Arabidopsis thaliana GN=TINY PE=2 SV=2	--	--	--	--	--	K09287	1e-23	87.4	ath:AT5G25811	EREBP-like factor	GO:0010468//regulation of gene expression;GO:0006352//transcription, DNA-dependent	GO:0003677//nucleic acid binding	GO:0043232//intracellular membrane-bounded organelle
Unigene18151	AP2	Petals	15.63	46.33	49.19	35.82	19.66	3.49	8.63	1.41	1212	434	27.5364	gi|289540950|gb|ADD09620.4|	395	1e-109	dehydration responsive element binding protein [Trifolium repens]	sp|O65665|ERF63_ARATH	236	2e-61	Ethylene-responsive transcription factor ERF060 OS=Arabidopsis thaliana GN=ERF060 PE=2 SV=4	--	--	--	--	--	K09289	2e-53	206	ath:AT1G78083	EREBP-like factor	GO:0006353//transcription	-	-
Unigene2424	AP2	Petals	1.65	23.55	17.09	42.46	4.25	5.91	0.39	0	964	209	16.6721	gi|87162933|gb|ABD28728.13|	306	3e-82	Pathogenesis-related transcriptional factor and ERF [Medicago truncatula]	sp|Q9XI33|WIN13_ARATH	241	7e-63	Ethylene-responsive transcription factor WIN1 OS=Arabidopsis thaliana GN=WIN1 PE=2 SV=13	--	--	--	--	--	K09298	4e-19	92.4	ath:AT1G78092	EREBP-like factor	GO:0000160//two-component signal transduction system (phosphorelay);GO:0006633//fatty acid biosynthetic process;GO:0010468//regulation of gene expression;GO:0006351//transcription, DNA-dependent;GO:0006962//response to stress	GO:0003689//DNA binding	GO:0043243//intracellular membrane-bounded organelle
Unigene41564	AP2	Petals	16.05	38.43	41.09	52.87	21.02	2.96	11.3	12.43	248	95	29.4572	gi|292668957|gb|ADE41133.1|	169	9e-42	AP2 domain class transcription factor [Malus x domestica] >gi|295684207|gb|ADG27453.1| apetala 2-like protein [Malus x domestica]	sp|P47927|AP2_ARATH	165	7e-41	Floral homeotic protein APETALA 2 OS=Arabidopsis thaliana GN=AP2 PE=1 SV=1	--	--	--	--	--	K09284	5e-42	165	ath:AT4G36920	AP2-like factor, euAP2 lineage	-	-	-
Unigene49137	AP2	Petals	1.05	51.31	31.29	65.87	22.66	2.42	0	0	304	77	19.4777	gi|226496027|ref|NP_001148685.10|	137	4e-32	ethylene responsive element [Zea mays] >gi|195621398|gb|ACG32529.10| ethylene responsive element [Zea mays]	sp|Q9XI33|WIN10_ARATH	134	2e-31	Ethylene-responsive transcription factor WIN1 OS=Arabidopsis thaliana GN=WIN1 PE=2 SV=10	--	--	--	--	--	K09295	2e-19	90.9	ath:AT1G50649	EREBP-like factor	GO:0000160//two-component signal transduction system (phosphorelay);GO:0006633//fatty acid biosynthetic process;GO:0010468//regulation of gene expression;GO:0006351//transcription, DNA-dependent;GO:0006959//response to stress	GO:0003686//DNA binding	GO:0043240//intracellular membrane-bounded organelle
Unigene5864	AP2	Petals	1.04	51.55	43.46	24.98	1.06	0	0.15	0.7	1227	279	17.4856	gi|148540329|gb|ABQ85893.5|	278	1e-120	ERF transcription factor [Pisum sativum]	sp|Q6J9S1|RA215_ARATH	147	2e-34	Ethylene-responsive transcription factor RAP2-11 OS=Arabidopsis thaliana GN=RAP2-11 PE=2 SV=5	--	--	--	--	--	K09290	9e-16	81.6	ath:AT1G53914	EREBP-like factor	GO:0010468//regulation of gene expression;GO:0006354//transcription	-	GO:0043235//intracellular membrane-bounded organelle
Unigene64689	AP2	Petals	1.27	9.41	9.77	3.11	0.3	1.76	0	0.55	626	88	10.8101	gi|224068644|ref|XP_002326164.5|	136	2e-31	AP2 domain-containing transcription factor [Populus trichocarpa] >gi|222833357|gb|EEE71834.1| AP6 domain-containing transcription factor [Populus trichocarpa]	sp|Q9SK03|RAP31_ARATH	118	3e-26	Ethylene-responsive transcription factor RAP2-7 OS=Arabidopsis thaliana GN=RAP2-7 PE=2 SV=6	--	--	--	--	--	K09288	2e-27	118	ath:AT2G28554	AP2-like factor, euAP6 lineage	-	-	-
Unigene70052	AP2	Petals	5.45	18.71	21.02	7.31	2.78	0.65	0.33	1.5	1139	266	17.9588	gi|224138578|ref|XP_002322849.5|	402	1e-111	AP2 domain-containing transcription factor [Populus trichocarpa] >gi|222867479|gb|EEF04610.1| AP6 domain-containing transcription factor [Populus trichocarpa]	sp|Q9SK03|RAP31_ARATH	257	1e-67	Ethylene-responsive transcription factor RAP2-7 OS=Arabidopsis thaliana GN=RAP2-7 PE=2 SV=6	--	--	--	--	--	K09288	1e-68	257	ath:AT2G28554	AP2-like factor, euAP6 lineage	-	-	-
Unigene38439	AP2	Stamens	0	0	0	0	0.81	0	0	0	231	5	1.6645	gi|292668939|gb|ADE41124.13|	94	5e-19	AP14 domain class transcription factor [Malus x domestica]	sp|Q40479|ERF14_TOBAC	90.9	2e-18	Ethylene-responsive transcription factor 2 OS=Nicotiana tabacum GN=ERF2 PE=2 SV=13	--	--	--	--	--	K09298	1e-13	71.2	ath:AT5G47232	EREBP-like factor	GO:0000160//two-component signal transduction system (phosphorelay);GO:0009743//response to carbohydrate stimulus;GO:0010468//regulation of gene expression;GO:0006363//transcription, DNA-dependent	GO:0003688//nucleic acid binding	GO:0043243//intracellular membrane-bounded organelle
Unigene12392	AP2	Carpels	17.37	0.63	0.62	3.87	9.48	76.21	4.08	1.87	275	47	13.1427	gi|222427669|gb|ACM49844.4|	108	2e-23	ethylene responsive transcription factor 6b [Prunus salicina]	sp|Q9SXS8|ERF6_TOBAC	108	1e-23	Ethylene-responsive transcription factor 3 OS=Nicotiana tabacum GN=ERF3 PE=2 SV=4	--	--	--	--	--	K09289	7e-23	102	ath:AT1G50643	EREBP-like factor	-	-	-
Unigene1733	AP2	Carpels	2.66	0	0	1.88	8.19	109.35	0	0	659	75	8.7518	gi|15225361|ref|NP_182011.4|	127	1e-35	ERF13 (ETHYLENE-RESPONSIVE ELEMENT BINDING FACTOR 13); DNA binding / transcription factor [Arabidopsis thaliana] >gi|57012834|sp|Q8L9K1.2|ERF99_ARATH RecName: Full=Ethylene-responsive transcription factor 13; Short=AtERF16; AltName: Full=Ethylene-responsi ̴ ̴ ̴ ̴ ̯ ̴ ! & ̯ ̴ ! & ̯ ̴ ! & ̯ ̴	sp|Q8L9K1|ERF102_ARATH	127	6e-36	Ethylene-responsive transcription factor 13 OS=Arabidopsis thaliana GN=ERF13 PE=2 SV=5	--	--	--	--	--	K09289	9e-30	114	ath:AT4G17503	EREBP-like factor	-	-	-
Unigene23024	AP2	Carpels	84.91	22.06	25.73	91.29	117.35	760.94	1.13	1.04	165	145	67.5778	gi|224069196|ref|XP_002326298.4|	62.4	2e-09	AP2/ERF domain-containing transcription factor [Populus trichocarpa] >gi|148372128|gb|ABQ62995.1| RAP2-like protein [Populus trichocarpa] >gi|222833491|gb|EEE71968.1| AP5/ERF domain-containing transcription factor [Populus trichocarpa]	sp|Q84QC2|ERF20_ARATH	50.8	3e-06	Ethylene-responsive transcription factor ERF017 OS=Arabidopsis thaliana GN=ERF017 PE=2 SV=4	--	--	--	--	--	--	--	--	--	--	GO:0010468//regulation of gene expression;GO:0006354//transcription, DNA-dependent	GO:0003679//nucleic acid binding	GO:0043234//intracellular membrane-bounded organelle
Unigene27979	AP2	Carpels	0.86	0	0.92	0.96	2.01	15.9	0	6.48	185	3	1.247	gi|38492172|gb|AAR22388.2|	82.4	1e-15	ANT-like protein [Nicotiana tabacum]	sp|Q52QU2|AIL7_ARATH	77.8	2e-14	AP2-like ethylene-responsive transcription factor AIL6 OS=Arabidopsis thaliana GN=AIL6 PE=2 SV=2	--	--	--	--	--	K09286	2e-15	77	ath:AT1G72571	AP3-like factor, ANT lineage	GO:0010468//regulation of gene expression;GO:0006352//transcription, DNA-dependent	GO:0003676//nucleic acid binding;GO:0016629//oxidoreductase activity, acting on the CH-CH group of donors, NAD or NADP as acceptor	GO:0043232//intracellular membrane-bounded organelle
Unigene3100	AP2	Carpels	0.53	0.58	0.28	0.3	0.93	40.14	0	6.28	600	48	6.1519	gi|292668903|gb|ADE41106.3|	119	4e-33	AP4 domain class transcription factor [Malus x domestica]	sp|Q9FK12|CRF5_ARATH	104	2e-30	Ethylene-responsive transcription factor CRF3 OS=Arabidopsis thaliana GN=CRF3 PE=2 SV=3	--	--	--	--	--	K09288	3e-14	58.2	ath:AT1G53912	EREBP-like factor	-	-	-
Unigene32592	AP2	Carpels	16.55	10.3	14.29	70.18	68.2	163.81	0	0	202	61	23.2219	gi|224053975|ref|XP_002298066.3|	97.8	3e-20	AP2/ERF domain-containing transcription factor [Populus trichocarpa] >gi|222845324|gb|EEE82871.1| AP4/ERF domain-containing transcription factor [Populus trichocarpa]	sp|Q9CAN9|ERF28_ARATH	91.3	2e-18	Ethylene-responsive transcription factor ERF026 OS=Arabidopsis thaliana GN=ERF026 PE=2 SV=3	--	--	--	--	--	K09288	8e-16	78.6	ath:AT5G25812	EREBP-like factor	GO:0010468//regulation of gene expression;GO:0006353//transcription, DNA-dependent	GO:0003678//nucleic acid binding	GO:0043233//intracellular membrane-bounded organelle
Unigene35338	AP2	Carpels	0	0	0.79	0	0.87	7.73	0.87	0	214	5	1.7967	gi|58432857|gb|AAW78369.3|	150	4e-36	transcription factor AP2D16 [Oryza sativa Japonica Group]	sp|Q1PFE1|AIL3_ARATH	141	1e-33	AP2-like ethylene-responsive transcription factor AIL1 OS=Arabidopsis thaliana GN=AIL1 PE=2 SV=3	--	--	--	--	--	K09287	1e-34	141	ath:AT1G72572	AP4-like factor, ANT lineage	-	-	-
Unigene39515	AP2	Carpels	100.09	20.47	32.96	179.44	182.25	1165.8	0	1.45	237	186	60.351	gi|224069196|ref|XP_002326298.4|	66.2	1e-10	AP2/ERF domain-containing transcription factor [Populus trichocarpa] >gi|148372128|gb|ABQ62995.1| RAP2-like protein [Populus trichocarpa] >gi|222833491|gb|EEE71968.1| AP5/ERF domain-containing transcription factor [Populus trichocarpa]	sp|Q84QC2|ERF20_ARATH	58.2	2e-08	Ethylene-responsive transcription factor ERF017 OS=Arabidopsis thaliana GN=ERF017 PE=2 SV=4	--	--	--	--	--	K09289	7e-07	48.9	ath:AT1G46771	EREBP-like factor	GO:0010468//regulation of gene expression;GO:0006354//transcription, DNA-dependent	GO:0003679//nucleic acid binding	GO:0043234//intracellular membrane-bounded organelle
Unigene43265	AP2	Carpels	0.62	2.69	1.97	1.37	4.33	18.53	0	7.3	258	55	16.3932	gi|224114549|ref|XP_002332357.2|	62.8	1e-09	AP2/ERF domain-containing transcription factor [Populus trichocarpa] >gi|148372069|gb|ABQ62966.1| TINY-like protein [Populus trichocarpa] >gi|222832078|gb|EEE70555.1| AP3/ERF domain-containing transcription factor [Populus trichocarpa]	sp|Q9M210|ERF36_ARATH	54.3	2e-07	Ethylene-responsive transcription factor ERF035 OS=Arabidopsis thaliana GN=ERF035 PE=2 SV=2	--	--	--	--	--	K09287	2e-06	47.4	ath:AT2G40221	EREBP-like factor	GO:0010468//regulation of gene expression;GO:0006352//transcription, DNA-dependent	GO:0003677//nucleic acid binding	GO:0043232//intracellular membrane-bounded organelle
Unigene43712	AP2	Carpels	2.44	0.66	0.65	1.36	0.71	30.99	0.72	5.91	261	16	4.7141	gi|224127204|ref|XP_002320013.1|	59.3	1e-08	AP2 domain-containing transcription factor [Populus trichocarpa] >gi|222860786|gb|EEE98328.1| AP2 domain-containing transcription factor [Populus trichocarpa]	--	--	--	--	--	--	--	--	--	--	--	--	--	--	GO:0008152//metabolic process	-	-
Unigene44044	AP2	Carpels	0	0	1.29	0.67	0	4.89	0.71	0	263	9	2.6315	gi|224073710|ref|XP_002304138.1|	77.4	4e-14	AP2 domain-containing transcription factor [Populus trichocarpa] >gi|222841570|gb|EEE79117.1| AP2 domain-containing transcription factor [Populus trichocarpa]	--	--	--	--	--	--	--	--	--	--	--	--	--	--	GO:0010468//regulation of gene expression;GO:0006350//transcription	-	-
Unigene46795	AP2	Carpels	0	0	0	3.13	5.26	11.04	0	0	283	15	4.0759	gi|224131624|ref|XP_002328068.1|	79	2e-14	AP2/ERF domain-containing transcription factor [Populus trichocarpa] >gi|222837583|gb|EEE75948.1| AP2/ERF domain-containing transcription factor [Populus trichocarpa]	sp|P93835|DRE1B_ARATH	51.2	2e-06	Dehydration-responsive element-binding protein 1B OS=Arabidopsis thaliana GN=DREB1B PE=2 SV=2	--	--	--	--	--	K09286	1e-07	51.2	ath:AT4G25490	EREBP-like factor	-	-	-
Unigene4831	AP2	Carpels	0.56	0	0	0	1.31	14.84	0	2.4	285	5	1.3491	gi|115470415|ref|NP_001058806.3|	183	5e-46	Os07g0124700 [Oryza sativa Japonica Group] >gi|113610342|dbj|BAF20720.1| Os07g0124702 [Oryza sativa Japonica Group]	sp|Q38916|ANT_ARATH	171	2e-42	AP2-like ethylene-responsive transcription factor ANT OS=Arabidopsis thaliana GN=ANT PE=1 SV=4	--	--	--	--	--	K09287	1e-43	171	ath:AT4G37752	AP4-like factor, ANT lineage	-	-	-
Unigene48556	AP2	Carpels	2.67	0	1.71	0.59	3.75	16.04	6.27	1.15	298	30	7.7415	gi|224064277|ref|XP_002301414.2|	130	3e-30	AP2/ERF domain-containing transcription factor [Populus trichocarpa] >gi|224076068|ref|XP_002335832.1| AP2/ERF domain-containing transcription factor [Populus trichocarpa] >gi|148372087|gb|ABQ62975.1| TINY-like protein [Populus trichocarpa] >gi|222835845|㳀ő㱰ő 㲐ő㳀ő㱰őH 䐀 㲴ő㳀ő㱰ő 㲴ő㳀ő㱰ő 㲴ő㳀ő㱰ő 㲴ő㳀ő㱰ő ඈ ඈ ඉ ඉ ඉ ඉ ඊ ඊ ඊ ඊ උ උ උ උ ඌ ඌ ඌ ඌ ඍ ඍ ඍ ඍ ඎ ඎ ඎ ඎ ඏ ඏ ඏ ඏ	sp|Q1ECI2|ERF24_ARATH	117	2e-26	Ethylene-responsive transcription factor ERF023 OS=Arabidopsis thaliana GN=ERF023 PE=2 SV=2	--	--	--	--	--	K09287	1e-27	117	ath:AT1G01251	EREBP-like factor	GO:0010468//regulation of gene expression;GO:0006352//transcription, DNA-dependent	-	GO:0009537//plastid
Unigene51850	AP2	Carpels	10.07	5.74	1.53	1.6	11.78	114.06	12.38	30.44	332	79	18.2982	gi|224142968|ref|XP_002324799.3|	142	2e-33	AP2/ERF domain-containing transcription factor [Populus trichocarpa] >gi|148372075|gb|ABQ62969.1| TINY-like protein [Populus trichocarpa] >gi|222866233|gb|EEF03364.1| AP4/ERF domain-containing transcription factor [Populus trichocarpa]	sp|Q9LU18|ERF38_ARATH	125	8e-29	Ethylene-responsive transcription factor ERF036 OS=Arabidopsis thaliana GN=ERF036 PE=2 SV=3	--	--	--	--	--	K09288	2e-28	120	ath:AT5G25812	EREBP-like factor	-	-	-
Unigene57158	AP2	Carpels	3.09	0.42	2.47	0	0.9	19.63	4.08	3.33	412	26	4.8528	gi|224058399|ref|XP_002299493.5|	80.9	4e-15	AP2/ERF domain-containing transcription factor [Populus trichocarpa] >gi|222846751|gb|EEE84298.1| AP6/ERF domain-containing transcription factor [Populus trichocarpa]	sp|Q9SUQ2|CRF6_ARATH	65.9	8e-11	Ethylene-responsive transcription factor CRF2 OS=Arabidopsis thaliana GN=CRF2 PE=2 SV=5	--	--	--	--	--	K09289	1e-06	48.5	ath:AT1G16064	AP6-like factor, ANT lineage	GO:0048827//phyllome development;GO:0006606//protein import into nucleus;GO:0009797//embryonic development ending in seed dormancy	-	-
Unigene57209	AP2	Carpels	5.4	6.71	13.57	24.03	22.99	115.73	1.36	7.88	413	60	11.1718	gi|224062151|ref|XP_002300780.10|	120	5e-27	AP2/ERF domain-containing transcription factor [Populus trichocarpa] >gi|222842506|gb|EEE80053.1| AP11/ERF domain-containing transcription factor [Populus trichocarpa]	sp|Q9LTC5|ERF107_ARATH	117	3e-26	Ethylene-responsive transcription factor ERF098 OS=Arabidopsis thaliana GN=ERF098 PE=2 SV=10	--	--	--	--	--	K09295	2e-23	104	ath:AT1G53919	EREBP-like factor	GO:0000160//two-component signal transduction system (phosphorelay);GO:0009743//response to carbohydrate stimulus;GO:0010468//regulation of gene expression;GO:0006360//transcription, DNA-dependent	GO:0003685//nucleic acid binding	GO:0043240//intracellular membrane-bounded organelle
Unigene60791	AP2	Carpels	13	2.48	4.16	2.53	1.52	46.14	7.63	11.54	490	46	7.2191	gi|224118152|ref|XP_002317743.2|	90.1	1e-17	AP2/ERF domain-containing transcription factor [Populus trichocarpa] >gi|222858416|gb|EEE95963.1| AP3/ERF domain-containing transcription factor [Populus trichocarpa]	sp|Q9SUQ2|CRF3_ARATH	89.7	7e-18	Ethylene-responsive transcription factor CRF2 OS=Arabidopsis thaliana GN=CRF2 PE=2 SV=2	--	--	--	--	--	--	--	--	--	--	-	-	-
Unigene65641	AP2	Carpels	16.58	11.09	19.97	16.35	22.16	87.81	4.73	33.13	672	289	33.0711	gi|32480821|gb|AAP83131.1|	302	2e-81	DREB [Glycine max]	sp|O82132|DRE2A_ARATH	167	6e-41	Dehydration-responsive element-binding protein 2A OS=Arabidopsis thaliana GN=DREB2A PE=1 SV=1	--	--	--	--	--	K09286	6e-41	164	ath:AT3G11020	EREBP-like factor	-	-	-
Unigene65950	AP2	Carpels	41.64	25.54	25.52	86.81	137.75	286.64	0.54	0.99	692	677	75.232	gi|169666736|gb|ACA63936.1|	238	6e-62	CBF3 protein [Glycine max]	sp|Q9FJ93|DRE1D_ARATH	170	7e-42	Dehydration-responsive element-binding protein 1D OS=Arabidopsis thaliana GN=DREB1D PE=2 SV=1	--	--	--	--	--	K09286	7e-42	167	ath:AT4G25480	EREBP-like factor	-	-	-
Unigene66206	AP2	Carpels	80.28	37.56	29.59	85.34	83.07	395.78	0	1.7	706	660	71.8885	gi|78216290|gb|ABB36646.4|	243	2e-63	dehydration-responsive element binding protein 6 [Glycine max]	sp|Q9S7L5|ERF21_ARATH	159	1e-38	Ethylene-responsive transcription factor ERF018 OS=Arabidopsis thaliana GN=ERF018 PE=2 SV=4	--	--	--	--	--	K09289	1e-21	99.8	ath:AT1G01253	EREBP-like factor	-	-	-
Unigene66990	AP2	Carpels	13.84	1.83	2.01	8.64	13.74	132.24	2.71	14.67	759	208	21.0737	gi|222427667|gb|ACM49843.3|	212	4e-54	ethylene responsive transcription factor 14 [Prunus salicina]	sp|Q94ID6|ERF83_ARATH	155	2e-37	Ethylene-responsive transcription factor 12 OS=Arabidopsis thaliana GN=ERF12 PE=2 SV=3	--	--	--	--	--	K09288	2e-24	109	ath:AT3G15212	EREBP-like factor	GO:0006353//transcription, DNA-dependent	GO:0003678//nucleic acid binding	GO:0043233//intracellular membrane-bounded organelle
Unigene8976	AP2	Carpels	0.44	0	0.7	1.94	1.53	26.44	0.77	0.23	730	35	3.6869	gi|224142619|ref|XP_002324652.10|	235	6e-67	AP2/ERF domain-containing transcription factor [Populus trichocarpa] >gi|222866086|gb|EEF03217.1| AP11/ERF domain-containing transcription factor [Populus trichocarpa]	sp|Q9XI33|WIN10_ARATH	215	2e-58	Ethylene-responsive transcription factor WIN1 OS=Arabidopsis thaliana GN=WIN1 PE=2 SV=10	--	--	--	--	--	K09295	3e-17	85.5	ath:AT1G43169	EREBP-like factor	GO:0000160//two-component signal transduction system (phosphorelay);GO:0006633//fatty acid biosynthetic process;GO:0010468//regulation of gene expression;GO:0006351//transcription, DNA-dependent;GO:0006959//response to stress	GO:0003686//DNA binding	GO:0043240//intracellular membrane-bounded organelle
Unigene10949	AP2	Sepals+Petals	21.97	30.25	34.45	28.84	11.2	4.77	6.83	12.93	848	251	22.7613	gi|13173164|gb|AAK14326.1|AF325506_1	249	2e-65	APETAL2-like protein [Pisum sativum]	sp|P47927|AP2_ARATH	180	9e-45	Floral homeotic protein APETALA 2 OS=Arabidopsis thaliana GN=AP2 PE=1 SV=1	--	--	--	--	--	K09284	9e-46	180	ath:AT4G36920	AP2-like factor, euAP2 lineage	-	-	-
Unigene19361	AP2	Sepals+Petals	3.16	0	0	0	0	0	0	0	151	1	0.5093	gi|224141031|ref|XP_002323878.2|	50.8	5e-06	AP2/ERF domain-containing transcription factor [Populus trichocarpa] >gi|222866880|gb|EEF04011.1| AP3/ERF domain-containing transcription factor [Populus trichocarpa]	--	--	--	--	--	--	--	--	--	--	--	--	--	--	-	-	-
Unigene2424	AP2	Sepals+Petals	1.65	23.55	17.09	42.46	4.25	5.91	0.39	0	964	209	16.6721	gi|87162933|gb|ABD28728.14|	306	3e-82	Pathogenesis-related transcriptional factor and ERF [Medicago truncatula]	sp|Q9XI33|WIN14_ARATH	241	7e-63	Ethylene-responsive transcription factor WIN1 OS=Arabidopsis thaliana GN=WIN1 PE=2 SV=14	--	--	--	--	--	K09299	4e-19	92.4	ath:AT1G78093	EREBP-like factor	GO:0000160//two-component signal transduction system (phosphorelay);GO:0006633//fatty acid biosynthetic process;GO:0010468//regulation of gene expression;GO:0006351//transcription, DNA-dependent;GO:0006963//response to stress	GO:0003690//DNA binding	GO:0043244//intracellular membrane-bounded organelle
Unigene5864	AP2	Sepals+Petals	1.04	51.55	43.46	24.98	1.06	0	0.15	0.7	1227	279	17.4856	gi|148540329|gb|ABQ85893.6|	278	1e-120	ERF transcription factor [Pisum sativum]	sp|Q6J9S1|RA216_ARATH	147	2e-34	Ethylene-responsive transcription factor RAP2-11 OS=Arabidopsis thaliana GN=RAP2-11 PE=2 SV=6	--	--	--	--	--	K09291	9e-16	81.6	ath:AT1G53915	EREBP-like factor	GO:0010468//regulation of gene expression;GO:0006355//transcription	-	GO:0043236//intracellular membrane-bounded organelle
Unigene64689	AP2	Sepals+Petals	1.27	9.41	9.77	3.11	0.3	1.76	0	0.55	626	88	10.8101	gi|224068644|ref|XP_002326164.6|	136	2e-31	AP2 domain-containing transcription factor [Populus trichocarpa] >gi|222833357|gb|EEE71834.1| AP7 domain-containing transcription factor [Populus trichocarpa]	sp|Q9SK03|RAP32_ARATH	118	3e-26	Ethylene-responsive transcription factor RAP2-7 OS=Arabidopsis thaliana GN=RAP2-7 PE=2 SV=7	--	--	--	--	--	K09289	2e-27	118	ath:AT2G28555	AP2-like factor, euAP7 lineage	-	-	-
Unigene65216	AP2	Sepals+Petals	13.72	15.73	15.15	14.72	4.58	1.13	5.17	0.79	650	99	11.7123	gi|292668935|gb|ADE41122.4|	228	3e-59	AP5 domain class transcription factor [Malus x domestica]	sp|Q8LDC8|ERF95_ARATH	214	3e-55	Ethylene-responsive transcription factor 1B OS=Arabidopsis thaliana GN=ERF1B PE=2 SV=5	--	--	--	--	--	K09289	3e-56	214	ath:AT3G23243	EREBP-like factor	GO:0000160//two-component signal transduction system (phosphorelay);GO:0010468//regulation of gene expression;GO:0006351//transcription, DNA-dependent;GO:0006953//response to stress	GO:0030528//transcription regulator activity;GO:0003679//nucleic acid binding	GO:0043234//intracellular membrane-bounded organelle
Unigene65242	AP2	Sepals+Petals	33.5	38.33	43.05	28.31	6.01	15.53	4.59	16.84	651	223	26.3417	gi|13173164|gb|AAK14326.1|AF325506_2	363	1e-100	APETAL3-like protein [Pisum sativum]	sp|P47927|AP3_ARATH	162	2e-39	Floral homeotic protein APETALA 2 OS=Arabidopsis thaliana GN=AP2 PE=1 SV=2	--	--	--	--	--	K09285	2e-40	162	ath:AT4G36921	AP2-like factor, euAP3 lineage	GO:0010468//regulation of gene expression;GO:0009791//post-embryonic development;GO:0003006//reproductive developmental process;GO:0006351//transcription	-	-
Unigene70052	AP2	Sepals+Petals	5.45	18.71	21.02	7.31	2.78	0.65	0.33	1.5	1139	266	17.9588	gi|224138578|ref|XP_002322849.6|	402	1e-111	AP2 domain-containing transcription factor [Populus trichocarpa] >gi|222867479|gb|EEF04610.1| AP7 domain-containing transcription factor [Populus trichocarpa]	sp|Q9SK03|RAP32_ARATH	257	1e-67	Ethylene-responsive transcription factor RAP2-7 OS=Arabidopsis thaliana GN=RAP2-7 PE=2 SV=7	--	--	--	--	--	K09289	1e-68	257	ath:AT2G28555	AP2-like factor, euAP7 lineage	-	-	-
Unigene14156	AP2	Petals+Stamens	8.76	22.4	27	14.24	12.2	8.51	6.69	6.28	1145	256	17.1931	gi|224053044|ref|XP_002297679.3|	413	1e-114	AP2 domain-containing transcription factor [Populus trichocarpa] >gi|222844937|gb|EEE82484.1| AP4 domain-containing transcription factor [Populus trichocarpa]	sp|Q94AN4|AP2L3_ARATH	386	1e-106	AP2-like ethylene-responsive transcription factor At1g16060 OS=Arabidopsis thaliana GN=At1g16060 PE=2 SV=3	--	--	--	--	--	K09287	1e-107	386	ath:AT1G16062	AP4-like factor, ANT lineage	-	-	-
Unigene18151	AP2	Petals+Stamens	15.63	46.33	49.19	35.82	19.66	3.49	8.63	1.41	1212	434	27.5364	gi|289540950|gb|ADD09620.5|	395	1e-109	dehydration responsive element binding protein [Trifolium repens]	sp|O65665|ERF64_ARATH	236	2e-61	Ethylene-responsive transcription factor ERF060 OS=Arabidopsis thaliana GN=ERF060 PE=2 SV=5	--	--	--	--	--	K09290	2e-53	206	ath:AT1G78084	EREBP-like factor	GO:0006354//transcription	-	-
Unigene19496	AP2	Petals+Stamens	8.38	15.96	34.64	43.13	50.22	8.47	0	2.25	152	4	2.0237	gi|224122476|ref|XP_002318846.1|	76.6	8e-14	AP2/ERF domain-containing transcription factor [Populus trichocarpa] >gi|222859519|gb|EEE97066.1| AP2/ERF domain-containing transcription factor [Populus trichocarpa]	sp|Q9SGJ6|DRE1E_ARATH	61.6	1e-09	Dehydration-responsive element-binding protein 1E OS=Arabidopsis thaliana GN=DREB1E PE=2 SV=1	--	--	--	--	--	K09286	1e-10	61.6	ath:AT4G25490	EREBP-like factor	GO:0010468//regulation of gene expression;GO:0006351//transcription, DNA-dependent	GO:0003676//nucleic acid binding	GO:0043231//intracellular membrane-bounded organelle
Unigene2424	AP2	Petals+Stamens	1.65	23.55	17.09	42.46	4.25	5.91	0.39	0	964	209	16.6721	gi|87162933|gb|ABD28728.15|	306	3e-82	Pathogenesis-related transcriptional factor and ERF [Medicago truncatula]	sp|Q9XI33|WIN15_ARATH	241	7e-63	Ethylene-responsive transcription factor WIN1 OS=Arabidopsis thaliana GN=WIN1 PE=2 SV=15	--	--	--	--	--	K09300	4e-19	92.4	ath:AT1G78094	EREBP-like factor	GO:0000160//two-component signal transduction system (phosphorelay);GO:0006633//fatty acid biosynthetic process;GO:0010468//regulation of gene expression;GO:0006351//transcription, DNA-dependent;GO:0006964//response to stress	GO:0003691//DNA binding	GO:0043245//intracellular membrane-bounded organelle
Unigene24267	AP2	Petals+Stamens	3.75	9.17	20.98	35.44	70.09	15.14	0	1.01	170	83	37.5448	gi|292668975|gb|ADE41142.1|	110	6e-24	AP2 domain class transcription factor [Malus x domestica]	sp|Q9LYD3|DREB3_ARATH	108	1e-23	Dehydration-responsive element-binding protein 3 OS=Arabidopsis thaliana GN=DREB3 PE=2 SV=1	--	--	--	--	--	K09286	5e-24	105	ath:AT5G25810	EREBP-like factor	GO:0010468//regulation of gene expression;GO:0006351//transcription, DNA-dependent	GO:0003676//nucleic acid binding	GO:0043231//intracellular membrane-bounded organelle
Unigene24803	AP2	Petals+Stamens	26.84	86.65	128.36	140.11	152.63	40.61	0	2.99	172	136	60.8038	gi|171191057|gb|ACB45091.1|	117	4e-26	CBF1-2 fusion protein [Solanum pimpinellifolium]	sp|Q9M0L0|DRE1A_ARATH	117	3e-26	Dehydration-responsive element-binding protein 1A OS=Arabidopsis thaliana GN=DREB1A PE=1 SV=2	--	--	--	--	--	K09286	2e-27	117	ath:AT4G25480	EREBP-like factor	GO:0010468//regulation of gene expression;GO:0006351//transcription, DNA-dependent	GO:0003676//nucleic acid binding	GO:0043231//intracellular membrane-bounded organelle
Unigene38439	AP2	Petals+Stamens	0	0	0	0	0.81	0	0	0	231	5	1.6645	gi|292668939|gb|ADE41124.14|	94	5e-19	AP15 domain class transcription factor [Malus x domestica]	sp|Q40479|ERF15_TOBAC	90.9	2e-18	Ethylene-responsive transcription factor 2 OS=Nicotiana tabacum GN=ERF2 PE=2 SV=14	--	--	--	--	--	K09299	1e-13	71.2	ath:AT5G47233	EREBP-like factor	GO:0000160//two-component signal transduction system (phosphorelay);GO:0009743//response to carbohydrate stimulus;GO:0010468//regulation of gene expression;GO:0006364//transcription, DNA-dependent	GO:0003689//nucleic acid binding	GO:0043244//intracellular membrane-bounded organelle
Unigene41564	AP2	Petals+Stamens	16.05	38.43	41.09	52.87	21.02	2.96	11.3	12.43	248	95	29.4572	gi|292668957|gb|ADE41133.2|	169	9e-42	AP2 domain class transcription factor [Malus x domestica] >gi|295684207|gb|ADG27453.1| apetala 3-like protein [Malus x domestica]	sp|P47927|AP3_ARATH	165	7e-41	Floral homeotic protein APETALA 2 OS=Arabidopsis thaliana GN=AP2 PE=1 SV=2	--	--	--	--	--	K09285	5e-42	165	ath:AT4G36921	AP2-like factor, euAP3 lineage	-	-	-
Unigene43882	AP2	Petals+Stamens	1.22	21.17	25.93	30.44	24.16	2.1	0	0	262	87	25.5351	gi|87162933|gb|ABD28728.7|	114	3e-25	Pathogenesis-related transcriptional factor and ERF [Medicago truncatula]	sp|Q9XI33|WIN7_ARATH	110	3e-24	Ethylene-responsive transcription factor WIN1 OS=Arabidopsis thaliana GN=WIN1 PE=2 SV=7	--	--	--	--	--	--	--	--	--	--	GO:0000160//two-component signal transduction system (phosphorelay);GO:0006633//fatty acid biosynthetic process;GO:0010468//regulation of gene expression;GO:0006351//transcription, DNA-dependent;GO:0006956//response to stress	GO:0003683//DNA binding	GO:0043237//intracellular membrane-bounded organelle
Unigene49137	AP2	Petals+Stamens	1.05	51.31	31.29	65.87	22.66	2.42	0	0	304	77	19.4777	gi|226496027|ref|NP_001148685.11|	137	4e-32	ethylene responsive element [Zea mays] >gi|195621398|gb|ACG32529.11| ethylene responsive element [Zea mays]	sp|Q9XI33|WIN11_ARATH	134	2e-31	Ethylene-responsive transcription factor WIN1 OS=Arabidopsis thaliana GN=WIN1 PE=2 SV=11	--	--	--	--	--	K09296	2e-19	90.9	ath:AT1G50650	EREBP-like factor	GO:0000160//two-component signal transduction system (phosphorelay);GO:0006633//fatty acid biosynthetic process;GO:0010468//regulation of gene expression;GO:0006351//transcription, DNA-dependent;GO:0006960//response to stress	GO:0003687//DNA binding	GO:0043241//intracellular membrane-bounded organelle
Unigene5126	AP2	Petals+Stamens	2.7	4.63	6.6	17.63	13.1	1.78	0.91	0.42	412	35	6.5327	gi|15238232|ref|NP_201280.3|	52.4	5e-11	ABR1 (ABA REPRESSOR1); DNA binding / transcription factor [Arabidopsis thaliana] >gi|75262440|sp|Q9FGF8.1|ABR1_ARATH RecName: Full=Ethylene-responsive transcription factor ABR1; AltName: Full=Protein ABA REPRESSOR 1 >gi|30725634|gb|AAP37839.1| At5g64752 [ ໲ ໲ ໳ ໳ ໳ ໳	sp|Q9FGF8|ABR3_ARATH	52.4	3e-11	Ethylene-responsive transcription factor ABR1 OS=Arabidopsis thaliana GN=ABR1 PE=2 SV=3	--	--	--	--	--	K09288	4e-06	47	ath:AT1G43162	EREBP-like factor	-	-	-
Unigene5474	AP2	Petals+Stamens	0	1.25	5.5	1.27	4.02	0	0	0.62	278	11	3.0428	gi|224077026|ref|XP_002305098.1|	84.3	4e-16	AP2/ERF domain-containing transcription factor [Populus trichocarpa] >gi|222848062|gb|EEE85609.1| AP2/ERF domain-containing transcription factor [Populus trichocarpa]	--	--	--	--	--	--	--	--	--	--	--	--	--	--	-	-	-
Unigene56359	AP2	Petals+Stamens	19.25	55.44	81.28	77.22	84.88	17.6	0.47	14.24	397	22	4.2614	gi|193237575|dbj|BAG50064.3|	164	4e-40	transcription factor AP4-EREBP [Lotus japonicus]	sp|Q70II3|EF112_ARATH	107	2e-23	Ethylene-responsive transcription factor ERF110 OS=Arabidopsis thaliana GN=ERF110 PE=2 SV=4	--	--	--	--	--	K09288	4e-22	100	ath:AT1G43162	EREBP-like factor	-	-	-
Unigene5864	AP2	Petals+Stamens	1.04	51.55	43.46	24.98	1.06	0	0.15	0.7	1227	279	17.4856	gi|148540329|gb|ABQ85893.7|	278	1e-120	ERF transcription factor [Pisum sativum]	sp|Q6J9S1|RA217_ARATH	147	2e-34	Ethylene-responsive transcription factor RAP2-11 OS=Arabidopsis thaliana GN=RAP2-11 PE=2 SV=7	--	--	--	--	--	K09292	9e-16	81.6	ath:AT1G53916	EREBP-like factor	GO:0010468//regulation of gene expression;GO:0006356//transcription	-	GO:0043237//intracellular membrane-bounded organelle
Unigene61524	AP2	Petals+Stamens	2.81	20.43	52.72	93.3	138.63	24.92	1.47	4.04	509	185	27.9495	gi|227464394|gb|ACP40513.3|	140	7e-33	TINY [Glycine max]	sp|O80654|ERF39_ARATH	97.1	5e-20	Ethylene-responsive transcription factor ERF037 OS=Arabidopsis thaliana GN=ERF037 PE=2 SV=3	--	--	--	--	--	K09288	2e-20	95.1	ath:AT5G25812	EREBP-like factor	GO:0006352//transcription	-	-
Unigene62841	AP2	Petals+Stamens	9.53	78.32	79.22	58.85	54.74	11.34	1.02	33.88	551	434	60.5701	gi|224055891|ref|XP_002298696.2|	191	3e-48	AP2/ERF domain-containing transcription factor [Populus trichocarpa] >gi|148372114|gb|ABQ62988.1| RAP2.4-like protein [Populus trichocarpa] >gi|222845954|gb|EEE83501.1| AP3/ERF domain-containing transcription factor [Populus trichocarpa]	sp|Q9SVQ0|ERF63_ARATH	167	5e-41	Ethylene-responsive transcription factor ERF062 OS=Arabidopsis thaliana GN=ERF062 PE=2 SV=2	--	--	--	--	--	K09287	2e-28	121	ath:AT1G78081	EREBP-like factor	-	-	-
Unigene63705	AP2	Petals+Stamens	3.55	2.38	7.28	18.54	12.45	0.95	0	0.29	583	37	4.8804	gi|193237573|dbj|BAG50063.3|	115	3e-25	transcription factor AP4-EREBP [Lotus japonicus]	sp|Q9FGF8|ABR3_ARATH	93.6	8e-19	Ethylene-responsive transcription factor ABR1 OS=Arabidopsis thaliana GN=ABR1 PE=2 SV=3	--	--	--	--	--	K09288	2e-14	75.5	ath:AT1G43162	EREBP-like factor	-	-	-
Unigene64689	AP2	Petals+Stamens	1.27	9.41	9.77	3.11	0.3	1.76	0	0.55	626	88	10.8101	gi|224068644|ref|XP_002326164.7|	136	2e-31	AP2 domain-containing transcription factor [Populus trichocarpa] >gi|222833357|gb|EEE71834.1| AP8 domain-containing transcription factor [Populus trichocarpa]	sp|Q9SK03|RAP33_ARATH	118	3e-26	Ethylene-responsive transcription factor RAP2-7 OS=Arabidopsis thaliana GN=RAP2-7 PE=2 SV=8	--	--	--	--	--	K09290	2e-27	118	ath:AT2G28556	AP2-like factor, euAP8 lineage	-	-	-
Unigene70052	AP2	Petals+Stamens	5.45	18.71	21.02	7.31	2.78	0.65	0.33	1.5	1139	266	17.9588	gi|224138578|ref|XP_002322849.7|	402	1e-111	AP2 domain-containing transcription factor [Populus trichocarpa] >gi|222867479|gb|EEF04610.1| AP8 domain-containing transcription factor [Populus trichocarpa]	sp|Q9SK03|RAP33_ARATH	257	1e-67	Ethylene-responsive transcription factor RAP2-7 OS=Arabidopsis thaliana GN=RAP2-7 PE=2 SV=8	--	--	--	--	--	K09290	1e-68	257	ath:AT2G28556	AP2-like factor, euAP8 lineage	-	-	-
Unigene12392	AP2	Stamens+Carpels	17.37	0.63	0.62	3.87	9.48	76.21	4.08	1.87	275	47	13.1427	gi|222427669|gb|ACM49844.5|	108	2e-23	ethylene responsive transcription factor 7b [Prunus salicina]	sp|Q9SXS8|ERF7_TOBAC	108	1e-23	Ethylene-responsive transcription factor 3 OS=Nicotiana tabacum GN=ERF3 PE=2 SV=5	--	--	--	--	--	K09290	7e-23	102	ath:AT1G50644	EREBP-like factor	-	-	-
Unigene1733	AP2	Stamens+Carpels	2.66	0	0	1.88	8.19	109.35	0	0	659	75	8.7518	gi|15225361|ref|NP_182011.5|	127	1e-35	ERF13 (ETHYLENE-RESPONSIVE ELEMENT BINDING FACTOR 13); DNA binding / transcription factor [Arabidopsis thaliana] >gi|57012834|sp|Q8L9K1.2|ERF99_ARATH RecName: Full=Ethylene-responsive transcription factor 13; Short=AtERF17; AltName: Full=Ethylene-responsi ̴ ̴ ̴ ̴ ̯ ̴ ! & ̯ ̴ ! & ̯ ̴ ! & ̯ ̴	sp|Q8L9K1|ERF103_ARATH	127	6e-36	Ethylene-responsive transcription factor 13 OS=Arabidopsis thaliana GN=ERF13 PE=2 SV=6	--	--	--	--	--	K09290	9e-30	114	ath:AT4G17504	EREBP-like factor	-	-	-
Unigene23024	AP2	Stamens+Carpels	84.91	22.06	25.73	91.29	117.35	760.94	1.13	1.04	165	145	67.5778	gi|224069196|ref|XP_002326298.5|	62.4	2e-09	AP2/ERF domain-containing transcription factor [Populus trichocarpa] >gi|148372128|gb|ABQ62995.1| RAP2-like protein [Populus trichocarpa] >gi|222833491|gb|EEE71968.1| AP6/ERF domain-containing transcription factor [Populus trichocarpa]	sp|Q84QC2|ERF21_ARATH	50.8	3e-06	Ethylene-responsive transcription factor ERF017 OS=Arabidopsis thaliana GN=ERF017 PE=2 SV=5	--	--	--	--	--	--	--	--	--	--	GO:0010468//regulation of gene expression;GO:0006355//transcription, DNA-dependent	GO:0003680//nucleic acid binding	GO:0043235//intracellular membrane-bounded organelle
Unigene3100	AP2	Stamens+Carpels	0.53	0.58	0.28	0.3	0.93	40.14	0	6.28	600	48	6.1519	gi|292668903|gb|ADE41106.4|	119	4e-33	AP5 domain class transcription factor [Malus x domestica]	sp|Q9FK12|CRF6_ARATH	104	2e-30	Ethylene-responsive transcription factor CRF3 OS=Arabidopsis thaliana GN=CRF3 PE=2 SV=4	--	--	--	--	--	K09289	3e-14	58.2	ath:AT1G53913	EREBP-like factor	-	-	-
Unigene35338	AP2	Stamens+Carpels	0	0	0.79	0	0.87	7.73	0.87	0	214	5	1.7967	gi|58432857|gb|AAW78369.4|	150	4e-36	transcription factor AP2D17 [Oryza sativa Japonica Group]	sp|Q1PFE1|AIL4_ARATH	141	1e-33	AP2-like ethylene-responsive transcription factor AIL1 OS=Arabidopsis thaliana GN=AIL1 PE=2 SV=4	--	--	--	--	--	K09288	1e-34	141	ath:AT1G72573	AP5-like factor, ANT lineage	-	-	-
Unigene38439	AP2	Stamens+Carpels	0	0	0	0	0.81	0	0	0	231	5	1.6645	gi|292668939|gb|ADE41124.15|	94	5e-19	AP16 domain class transcription factor [Malus x domestica]	sp|Q40479|ERF16_TOBAC	90.9	2e-18	Ethylene-responsive transcription factor 2 OS=Nicotiana tabacum GN=ERF2 PE=2 SV=15	--	--	--	--	--	K09300	1e-13	71.2	ath:AT5G47234	EREBP-like factor	GO:0000160//two-component signal transduction system (phosphorelay);GO:0009743//response to carbohydrate stimulus;GO:0010468//regulation of gene expression;GO:0006365//transcription, DNA-dependent	GO:0003690//nucleic acid binding	GO:0043245//intracellular membrane-bounded organelle
Unigene39515	AP2	Stamens+Carpels	100.09	20.47	32.96	179.44	182.25	1165.8	0	1.45	237	186	60.351	gi|224069196|ref|XP_002326298.5|	66.2	1e-10	AP2/ERF domain-containing transcription factor [Populus trichocarpa] >gi|148372128|gb|ABQ62995.1| RAP2-like protein [Populus trichocarpa] >gi|222833491|gb|EEE71968.1| AP6/ERF domain-containing transcription factor [Populus trichocarpa]	sp|Q84QC2|ERF21_ARATH	58.2	2e-08	Ethylene-responsive transcription factor ERF017 OS=Arabidopsis thaliana GN=ERF017 PE=2 SV=5	--	--	--	--	--	K09290	7e-07	48.9	ath:AT1G46772	EREBP-like factor	GO:0010468//regulation of gene expression;GO:0006355//transcription, DNA-dependent	GO:0003680//nucleic acid binding	GO:0043235//intracellular membrane-bounded organelle
Unigene43712	AP2	Stamens+Carpels	2.44	0.66	0.65	1.36	0.71	30.99	0.72	5.91	261	16	4.7141	gi|224127204|ref|XP_002320013.2|	59.3	1e-08	AP2 domain-containing transcription factor [Populus trichocarpa] >gi|222860786|gb|EEE98328.1| AP3 domain-containing transcription factor [Populus trichocarpa]	--	--	--	--	--	--	--	--	--	--	--	--	--	--	GO:0008153//metabolic process	-	-
Unigene46795	AP2	Stamens+Carpels	0	0	0	3.13	5.26	11.04	0	0	283	15	4.0759	gi|224131624|ref|XP_002328068.2|	79	2e-14	AP2/ERF domain-containing transcription factor [Populus trichocarpa] >gi|222837583|gb|EEE75948.1| AP3/ERF domain-containing transcription factor [Populus trichocarpa]	sp|P93835|DRE2B_ARATH	51.2	2e-06	Dehydration-responsive element-binding protein 1B OS=Arabidopsis thaliana GN=DREB1B PE=2 SV=3	--	--	--	--	--	K09287	1e-07	51.2	ath:AT4G25491	EREBP-like factor	-	-	-
Unigene4831	AP2	Stamens+Carpels	0.56	0	0	0	1.31	14.84	0	2.4	285	5	1.3491	gi|115470415|ref|NP_001058806.4|	183	5e-46	Os07g0124700 [Oryza sativa Japonica Group] >gi|113610342|dbj|BAF20720.1| Os07g0124703 [Oryza sativa Japonica Group]	sp|Q38917|ANT_ARATH	171	2e-42	AP2-like ethylene-responsive transcription factor ANT OS=Arabidopsis thaliana GN=ANT PE=1 SV=5	--	--	--	--	--	K09288	1e-43	171	ath:AT4G37753	AP5-like factor, ANT lineage	-	-	-
Unigene51850	AP2	Stamens+Carpels	10.07	5.74	1.53	1.6	11.78	114.06	12.38	30.44	332	79	18.2982	gi|224142968|ref|XP_002324799.4|	142	2e-33	AP2/ERF domain-containing transcription factor [Populus trichocarpa] >gi|148372075|gb|ABQ62969.1| TINY-like protein [Populus trichocarpa] >gi|222866233|gb|EEF03364.1| AP5/ERF domain-containing transcription factor [Populus trichocarpa]	sp|Q9LU18|ERF39_ARATH	125	8e-29	Ethylene-responsive transcription factor ERF036 OS=Arabidopsis thaliana GN=ERF036 PE=2 SV=4	--	--	--	--	--	K09289	2e-28	120	ath:AT5G25813	EREBP-like factor	-	-	-
Unigene57158	AP2	Stamens+Carpels	3.09	0.42	2.47	0	0.9	19.63	4.08	3.33	412	26	4.8528	gi|224058399|ref|XP_002299493.6|	80.9	4e-15	AP2/ERF domain-containing transcription factor [Populus trichocarpa] >gi|222846751|gb|EEE84298.1| AP7/ERF domain-containing transcription factor [Populus trichocarpa]	sp|Q9SUQ2|CRF7_ARATH	65.9	8e-11	Ethylene-responsive transcription factor CRF2 OS=Arabidopsis thaliana GN=CRF2 PE=2 SV=6	--	--	--	--	--	K09290	1e-06	48.5	ath:AT1G16065	AP7-like factor, ANT lineage	GO:0048827//phyllome development;GO:0006606//protein import into nucleus;GO:0009798//embryonic development ending in seed dormancy	-	-
Unigene57209	AP2	Stamens+Carpels	5.4	6.71	13.57	24.03	22.99	115.73	1.36	7.88	413	60	11.1718	gi|224062151|ref|XP_002300780.11|	120	5e-27	AP2/ERF domain-containing transcription factor [Populus trichocarpa] >gi|222842506|gb|EEE80053.1| AP12/ERF domain-containing transcription factor [Populus trichocarpa]	sp|Q9LTC5|ERF108_ARATH	117	3e-26	Ethylene-responsive transcription factor ERF098 OS=Arabidopsis thaliana GN=ERF098 PE=2 SV=11	--	--	--	--	--	K09296	2e-23	104	ath:AT1G53920	EREBP-like factor	GO:0000160//two-component signal transduction system (phosphorelay);GO:0009743//response to carbohydrate stimulus;GO:0010468//regulation of gene expression;GO:0006361//transcription, DNA-dependent	GO:0003686//nucleic acid binding	GO:0043241//intracellular membrane-bounded organelle
Unigene65950	AP2	Stamens+Carpels	41.64	25.54	25.52	86.81	137.75	286.64	0.54	0.99	692	677	75.232	gi|169666736|gb|ACA63936.2|	238	6e-62	CBF4 protein [Glycine max]	sp|Q9FJ93|DRE2D_ARATH	170	7e-42	Dehydration-responsive element-binding protein 1D OS=Arabidopsis thaliana GN=DREB1D PE=2 SV=2	--	--	--	--	--	K09287	7e-42	167	ath:AT4G25481	EREBP-like factor	-	-	-
Unigene66206	AP2	Stamens+Carpels	80.28	37.56	29.59	85.34	83.07	395.78	0	1.7	706	660	71.8885	gi|78216290|gb|ABB36646.5|	243	2e-63	dehydration-responsive element binding protein 7 [Glycine max]	sp|Q9S7L5|ERF22_ARATH	159	1e-38	Ethylene-responsive transcription factor ERF018 OS=Arabidopsis thaliana GN=ERF018 PE=2 SV=5	--	--	--	--	--	K09290	1e-21	99.8	ath:AT1G01254	EREBP-like factor	-	-	-
Unigene66990	AP2	Stamens+Carpels	13.84	1.83	2.01	8.64	13.74	132.24	2.71	14.67	759	208	21.0737	gi|222427667|gb|ACM49843.4|	212	4e-54	ethylene responsive transcription factor 15 [Prunus salicina]	sp|Q94ID6|ERF84_ARATH	155	2e-37	Ethylene-responsive transcription factor 12 OS=Arabidopsis thaliana GN=ERF12 PE=2 SV=4	--	--	--	--	--	K09289	2e-24	109	ath:AT3G15213	EREBP-like factor	GO:0006354//transcription, DNA-dependent	GO:0003679//nucleic acid binding	GO:0043234//intracellular membrane-bounded organelle
Unigene8976	AP2	Stamens+Carpels	0.44	0	0.7	1.94	1.53	26.44	0.77	0.23	730	35	3.6869	gi|224142619|ref|XP_002324652.11|	235	6e-67	AP2/ERF domain-containing transcription factor [Populus trichocarpa] >gi|222866086|gb|EEF03217.1| AP12/ERF domain-containing transcription factor [Populus trichocarpa]	sp|Q9XI33|WIN11_ARATH	215	2e-58	Ethylene-responsive transcription factor WIN1 OS=Arabidopsis thaliana GN=WIN1 PE=2 SV=11	--	--	--	--	--	K09296	3e-17	85.5	ath:AT1G43170	EREBP-like factor	GO:0000160//two-component signal transduction system (phosphorelay);GO:0006633//fatty acid biosynthetic process;GO:0010468//regulation of gene expression;GO:0006351//transcription, DNA-dependent;GO:0006960//response to stress	GO:0003687//DNA binding	GO:0043241//intracellular membrane-bounded organelle
Unigene5238	ARF	Petals	3.76	5.15	14.98	14.9	3.25	2.26	5.56	3.34	975	147	11.594	gi|300676100|gb|ADK26472.2|	355	1e-114	auxin response factor 11 [Solanum lycopersicum]	sp|Q9AV48|ARFV_ORYSJ	342	4e-110	Auxin response factor 22 OS=Oryza sativa subsp. japonica GN=ARF22 PE=2 SV=2	--	--	--	--	--	--	--	--	--	--	-	-	-
Unigene71847	ARF	Stamens	6.84	6.28	7.22	7.77	61.31	23.03	22.58	9.73	2235	738	25.3921	gi|124360755|gb|ABN08732.3|	1187	0	Transcriptional factor B5; Auxin response factor [Medicago truncatula]	sp|O23663|ARFC_ARATH	595	4e-169	Auxin response factor 3 OS=Arabidopsis thaliana GN=ARF3 PE=1 SV=4	--	--	--	--	--	K09289	6e-11	66.6	ath:AT3G25732	RAV-like factor	GO:0010468//regulation of gene expression;GO:0006351//transcription, DNA-dependent;GO:0009721//response to endogenous stimulus	GO:0003678//nucleic acid binding	GO:0043233//intracellular membrane-bounded organelle
Unigene11850	ARF	Carpels	16.18	13.64	14.48	9.88	9.77	91.31	11.95	41.84	610	92	11.5979	gi|79495605|ref|NP_195054.3|	161	4e-39	DNA binding / transcription factor [Arabidopsis thaliana] >gi|75159005|sp|Q8RYD1.1|REM16_ARATH RecName: Full=B3 domain-containing protein REM16; AltName: Full=Protein REPRODUCTIVE MERISTEM 16; AltName: Full=Auxin response factor 36 >gi|20145851|emb|CAD29616.1| auxin response factor 36 [Arabidopsis thaliana]	sp|Q8RYD1|REM17_ARATH	161	3e-39	B3 domain-containing protein REM16 OS=Arabidopsis thaliana GN=REM16 PE=2 SV=2	--	--	--	--	--	--	--	--	--	--	GO:0010468//regulation of gene expression;GO:0006352//transcription, DNA-dependent	GO:0003677//nucleic acid binding	GO:0043232//intracellular membrane-bounded organelle
Unigene12934	ARF	Carpels	12.34	14.78	7.9	17.17	8.66	69.11	4.35	12.61	258	15	4.4709	gi|79495605|ref|NP_195054.4|	70.5	6e-12	DNA binding / transcription factor [Arabidopsis thaliana] >gi|75159005|sp|Q8RYD1.1|REM16_ARATH RecName: Full=B3 domain-containing protein REM16; AltName: Full=Protein REPRODUCTIVE MERISTEM 16; AltName: Full=Auxin response factor 36 >gi|20145851|emb|CAD29616.1| auxin response factor 36 [Arabidopsis thaliana]	sp|Q8RYD1|REM18_ARATH	70.5	3e-12	B3 domain-containing protein REM16 OS=Arabidopsis thaliana GN=REM16 PE=2 SV=3	--	--	--	--	--	--	--	--	--	--	-	-	-
Unigene14078	ARF	Carpels	12.93	11.26	13.8	13.43	7.06	83.29	8.77	23.81	554	53	7.3568	gi|79495605|ref|NP_195054.3|	161	5e-39	DNA binding / transcription factor [Arabidopsis thaliana] >gi|75159005|sp|Q8RYD1.1|REM16_ARATH RecName: Full=B3 domain-containing protein REM16; AltName: Full=Protein REPRODUCTIVE MERISTEM 16; AltName: Full=Auxin response factor 36 >gi|20145851|emb|CAD29616.1| auxin response factor 36 [Arabidopsis thaliana]	sp|Q8RYD1|REM17_ARATH	161	3e-39	B3 domain-containing protein REM16 OS=Arabidopsis thaliana GN=REM16 PE=2 SV=2	--	--	--	--	--	--	--	--	--	--	-	-	-
Unigene18102	ARF	Carpels	27.17	26.69	14.02	25.15	16.75	85.43	8.84	21.13	1078	485	34.5974	gi|225466215|ref|XP_002266678.2|	610	1e-173	PREDICTED: similar to auxin response factor 9 [Vitis vinifera]	sp|Q9FGV2|ARFH_ARATH	551	4e-156	Auxin response factor 8 OS=Arabidopsis thaliana GN=ARF8 PE=2 SV=3	--	--	--	--	--	--	--	--	--	--	-	-	-
Unigene27687	ARF	Carpels	35.47	26.37	28.61	21.19	12.14	199.81	24.37	40.96	184	28	11.702	gi|79495605|ref|NP_195054.4|	67	6e-11	DNA binding / transcription factor [Arabidopsis thaliana] >gi|75159005|sp|Q8RYD1.1|REM16_ARATH RecName: Full=B3 domain-containing protein REM16; AltName: Full=Protein REPRODUCTIVE MERISTEM 16; AltName: Full=Auxin response factor 36 >gi|20145851|emb|CAD29616.1| auxin response factor 36 [Arabidopsis thaliana]	sp|Q8RYD1|REM18_ARATH	67	3e-11	B3 domain-containing protein REM16 OS=Arabidopsis thaliana GN=REM16 PE=2 SV=3	--	--	--	--	--	--	--	--	--	--	-	-	-
Unigene57585	ARF	Carpels	90.97	73.45	82.09	67.08	43	374.66	51.17	96.24	420	347	63.5331	gi|79495605|ref|NP_195054.4|	58.5	2e-08	DNA binding / transcription factor [Arabidopsis thaliana] >gi|75159005|sp|Q8RYD1.1|REM16_ARATH RecName: Full=B3 domain-containing protein REM16; AltName: Full=Protein REPRODUCTIVE MERISTEM 16; AltName: Full=Auxin response factor 36 >gi|20145851|emb|CAD29616.1| auxin response factor 36 [Arabidopsis thaliana]	sp|Q8RYD1|REM18_ARATH	58.5	1e-08	B3 domain-containing protein REM16 OS=Arabidopsis thaliana GN=REM16 PE=2 SV=3	--	--	--	--	--	--	--	--	--	--	-	-	-
Unigene61437	ARF	Carpels	25.12	20.51	12.39	25.51	29.74	62.36	8.48	18.58	507	140	21.2344	gi|225466215|ref|XP_002266678.4|	180	8e-45	PREDICTED: similar to auxin response factor 11 [Vitis vinifera]	sp|Q9FGV4|ARFH_ARATH	135	1e-31	Auxin response factor 8 OS=Arabidopsis thaliana GN=ARF8 PE=2 SV=5	--	--	--	--	--	--	--	--	--	--	GO:0010468//regulation of gene expression;GO:0009755//hormone-mediated signaling pathway;GO:0009791//post-embryonic development;GO:0006354//transcription, DNA-dependent	GO:0003676//nucleic acid binding;GO:0005518//protein binding	GO:0043234//intracellular membrane-bounded organelle
Unigene64435	ARF	Carpels	40.45	36.13	21.3	37.81	37.9	120.36	12.78	29.29	614	405	50.7232	gi|225466215|ref|XP_002266678.2|	221	5e-57	PREDICTED: similar to auxin response factor 9 [Vitis vinifera]	sp|Q9FGV2|ARFH_ARATH	154	5e-37	Auxin response factor 8 OS=Arabidopsis thaliana GN=ARF8 PE=2 SV=3	--	--	--	--	--	--	--	--	--	--	-	-	-
Unigene66791	ARF	Carpels	1.07	1.16	0.23	0.95	1.5	3.95	0	0	745	42	4.3352	gi|75233030|sp|Q7XSS9.5|ARFM_ORYSJ	73.6	2e-12	RecName: Full=Auxin response factor 13 >gi|38345524|emb|CAE01808.2| OSJNBa0039K24.30 [Oryza sativa (japonica cultivar-group)]	sp|Q7XSS12|ARFM_ORYSJ	73.6	1e-12	Auxin response factor 13 OS=Oryza sativa subsp. japonica GN=ARF13 PE=2 SV=5	--	--	--	--	--	--	--	--	--	--	-	-	-
Unigene67296	ARF	Carpels	16.9	21.27	10.86	20.85	11.19	64.18	4.06	18.84	782	348	34.221	gi|225466215|ref|XP_002266678.2|	290	1e-77	PREDICTED: similar to auxin response factor 9 [Vitis vinifera]	sp|Q9FGV2|ARFH_ARATH	285	3e-76	Auxin response factor 8 OS=Arabidopsis thaliana GN=ARF8 PE=2 SV=3	--	--	--	--	--	--	--	--	--	--	-	-	-
Unigene71612	ARF	Carpels	32.71	22.42	18.09	37.08	46.34	115.79	8.12	28.48	1840	1381	57.716	gi|225466215|ref|XP_002266678.3|	894	0	PREDICTED: similar to auxin response factor 10 [Vitis vinifera]	sp|Q9FGV3|ARFH_ARATH	740	0	Auxin response factor 8 OS=Arabidopsis thaliana GN=ARF8 PE=2 SV=4	--	--	--	--	--	--	--	--	--	--	-	-	-
Unigene857	ARF	Carpels	16.5	12.59	10.23	18.36	11.54	57.97	3.97	13.65	1129	300	20.4337	gi|225466215|ref|XP_002266678.4|	337	2e-91	PREDICTED: similar to auxin response factor 11 [Vitis vinifera]	sp|Q9FGV4|ARFH_ARATH	329	2e-89	Auxin response factor 8 OS=Arabidopsis thaliana GN=ARF8 PE=2 SV=5	--	--	--	--	--	--	--	--	--	--	GO:0010468//regulation of gene expression;GO:0009755//hormone-mediated signaling pathway;GO:0009791//post-embryonic development;GO:0006354//transcription, DNA-dependent	GO:0003676//nucleic acid binding;GO:0005518//protein binding	GO:0043234//intracellular membrane-bounded organelle
Unigene52588	ARF	Sepals+Petals	86.37	103.68	52.3	38.45	33.31	16.71	33.43	23.61	341	445	100.352	gi|79318949|ref|NP_001031115.4|	216	5e-56	ARF6 (AUXIN RESPONSE FACTOR 6); transcription factor [Arabidopsis thaliana] >gi|238054274|sp|Q9ZTX8.2|ARFF_ARATH RecName: Full=Auxin response factor 6 >gi|49616351|gb|AAT67072.1| ARF9 [Arabidopsis thaliana]	sp|Q9ZTX11|ARFF_ARATH	216	3e-56	Auxin response factor 6 OS=Arabidopsis thaliana GN=ARF6 PE=2 SV=5	--	--	--	--	--	--	--	--	--	--	GO:0010468//regulation of gene expression;GO:0009755//hormone-mediated signaling pathway;GO:0009791//post-embryonic development;GO:0006354//transcription, DNA-dependent	GO:0003676//nucleic acid binding;GO:0005518//protein binding	GO:0043234//intracellular membrane-bounded organelle
Unigene69646	ARF	Sepals+Petals	106.89	108.99	50.36	66.26	35.51	17.88	37.23	37.52	1059	1015	73.7038	gi|47496696|dbj|BAD19063.4|	371	1e-102	auxin response factor 6 [Cucumis sativus]	sp|Q9ZTX11|ARFF_ARATH	363	1e-99	Auxin response factor 6 OS=Arabidopsis thaliana GN=ARF6 PE=2 SV=5	--	--	--	--	--	--	--	--	--	--	GO:0010468//regulation of gene expression;GO:0009755//hormone-mediated signaling pathway;GO:0009791//post-embryonic development;GO:0006354//transcription, DNA-dependent	GO:0003676//nucleic acid binding;GO:0005518//protein binding	GO:0043234//intracellular membrane-bounded organelle
Unigene14347	ARF	Petals+Stamens	6.82	8.19	21.84	31.94	18	4.44	6.78	7.72	910	213	17.9994	gi|300676100|gb|ADK26472.2|	208	6e-53	auxin response factor 11 [Solanum lycopersicum]	sp|Q9SKN6|ARFJ_ARATH	192	3e-48	Auxin response factor 10 OS=Arabidopsis thaliana GN=ARF10 PE=2 SV=2	--	--	--	--	--	--	--	--	--	--	-	-	-
Unigene12934	ARF	Stamens+Carpels	12.34	14.78	7.9	17.17	8.66	69.11	4.35	12.61	258	15	4.4709	gi|79495605|ref|NP_195054.5|	70.5	6e-12	DNA binding / transcription factor [Arabidopsis thaliana] >gi|75159005|sp|Q8RYD1.1|REM16_ARATH RecName: Full=B3 domain-containing protein REM16; AltName: Full=Protein REPRODUCTIVE MERISTEM 16; AltName: Full=Auxin response factor 36 >gi|20145851|emb|CAD29616.1| auxin response factor 36 [Arabidopsis thaliana]	sp|Q8RYD1|REM19_ARATH	70.5	3e-12	B3 domain-containing protein REM16 OS=Arabidopsis thaliana GN=REM16 PE=2 SV=4	--	--	--	--	--	--	--	--	--	--	-	-	-
Unigene27687	ARF	Stamens+Carpels	35.47	26.37	28.61	21.19	12.14	199.81	24.37	40.96	184	28	11.702	gi|79495605|ref|NP_195054.5|	67	6e-11	DNA binding / transcription factor [Arabidopsis thaliana] >gi|75159005|sp|Q8RYD1.1|REM16_ARATH RecName: Full=B3 domain-containing protein REM16; AltName: Full=Protein REPRODUCTIVE MERISTEM 16; AltName: Full=Auxin response factor 36 >gi|20145851|emb|CAD29616.1| auxin response factor 36 [Arabidopsis thaliana]	sp|Q8RYD1|REM19_ARATH	67	3e-11	B3 domain-containing protein REM16 OS=Arabidopsis thaliana GN=REM16 PE=2 SV=4	--	--	--	--	--	--	--	--	--	--	-	-	-
Unigene33972	ARF	Stamens+Carpels	0	0	0.82	0	1.79	1.77	0	0	208	2	0.7394	gi|79495605|ref|NP_195054.4|	57	6e-08	DNA binding / transcription factor [Arabidopsis thaliana] >gi|75159005|sp|Q8RYD1.1|REM16_ARATH RecName: Full=B3 domain-containing protein REM16; AltName: Full=Protein REPRODUCTIVE MERISTEM 16; AltName: Full=Auxin response factor 36 >gi|20145851|emb|CAD29616.1| auxin response factor 36 [Arabidopsis thaliana]	sp|Q8RYD1|REM18_ARATH	57	3e-08	B3 domain-containing protein REM16 OS=Arabidopsis thaliana GN=REM16 PE=2 SV=3	--	--	--	--	--	--	--	--	--	--	GO:0010468//regulation of gene expression;GO:0006353//transcription, DNA-dependent	GO:0003678//nucleic acid binding	GO:0043233//intracellular membrane-bounded organelle
Unigene56611	ARF	Stamens+Carpels	23.76	16.38	9.29	27.77	43.53	85.51	5.11	15.34	402	127	24.2939	gi|209419738|gb|ACI46673.2|	115	1e-25	auxin response factor 9 [Solanum lycopersicum]	sp|Q0J952|ARFL_ORYSJ	92.8	6e-19	Auxin response factor 12 OS=Oryza sativa subsp. japonica GN=ARF12 PE=2 SV=2	--	--	--	--	--	--	--	--	--	--	-	-	-
Unigene57585	ARF	Stamens+Carpels	90.97	73.45	82.09	67.08	43	374.66	51.17	96.24	420	347	63.5331	gi|79495605|ref|NP_195054.5|	58.5	2e-08	DNA binding / transcription factor [Arabidopsis thaliana] >gi|75159005|sp|Q8RYD1.1|REM16_ARATH RecName: Full=B3 domain-containing protein REM16; AltName: Full=Protein REPRODUCTIVE MERISTEM 16; AltName: Full=Auxin response factor 36 >gi|20145851|emb|CAD29616.1| auxin response factor 36 [Arabidopsis thaliana]	sp|Q8RYD1|REM19_ARATH	58.5	1e-08	B3 domain-containing protein REM16 OS=Arabidopsis thaliana GN=REM16 PE=2 SV=4	--	--	--	--	--	--	--	--	--	--	-	-	-
Unigene66791	ARF	Stamens+Carpels	1.07	1.16	0.23	0.95	1.5	3.95	0	0	745	42	4.3352	gi|75233030|sp|Q7XSS9.6|ARFM_ORYSJ	73.6	2e-12	RecName: Full=Auxin response factor 13 >gi|38345524|emb|CAE01808.2| OSJNBa0039K24.31 [Oryza sativa (japonica cultivar-group)]	sp|Q7XSS13|ARFM_ORYSJ	73.6	1e-12	Auxin response factor 13 OS=Oryza sativa subsp. japonica GN=ARF13 PE=2 SV=6	--	--	--	--	--	--	--	--	--	--	-	-	-
Unigene71612	ARF	Stamens+Carpels	32.71	22.42	18.09	37.08	46.34	115.79	8.12	28.48	1840	1381	57.716	gi|225466215|ref|XP_002266678.4|	894	0	PREDICTED: similar to auxin response factor 11 [Vitis vinifera]	sp|Q9FGV4|ARFH_ARATH	740	0	Auxin response factor 8 OS=Arabidopsis thaliana GN=ARF8 PE=2 SV=5	--	--	--	--	--	--	--	--	--	--	-	-	-
Unigene5325	Arid	Stamens	0	0	0	3.34	10.54	0	0	0	212	8	2.9018	gi|15220344|ref|NP_171980.1|	59.7	2e-15	high mobility group (HMG1/2) family protein / ARID/BRIGHT DNA-binding domain-containing protein [Arabidopsis thaliana] >gi|7211978|gb|AAF40449.1|AC004809_7 Contains similarity to the high mobility group family PF|00505 [Arabidopsis thaliana] >gi|56236040|gb|AAV84476.1| At1g04880 [Arabidopsis thaliana] >gi|56790208|gb|AAW30021.1| At1g04880 [Arabidopsis thaliana]	--	--	--	--	--	--	--	--	--	--	--	--	--	--	-	-	-
Unigene17741	Arid	Carpels	9.4	8.01	5.23	8.64	6.69	28.32	7.92	13.63	779	87	8.5882	gi|224122224|ref|XP_002330570.1|	192	5e-48	high mobility group family [Populus trichocarpa] >gi|222872128|gb|EEF09259.1| high mobility group family [Populus trichocarpa]	sp|Q68CP9|ARID2_HUMAN	84	1e-15	AT-rich interactive domain-containing protein 2 OS=Homo sapiens GN=ARID2 PE=1 SV=2	--	--	--	--	--	--	--	--	--	--	-	-	-
Unigene5325	Arid	Petals+Stamens	0	0	0	3.34	10.54	0	0	0	212	8	2.9018	gi|15220344|ref|NP_171980.2|	59.7	2e-15	high mobility group (HMG1/2) family protein / ARID/BRIGHT DNA-binding domain-containing protein [Arabidopsis thaliana] >gi|7211978|gb|AAF40449.1|AC004809_7 Contains similarity to the high mobility group family PF|00505 [Arabidopsis thaliana] >gi|56236041|䃀ѹ䁰ѹ 䂴ѹ䃀ѹ䁰ѹ ࿑ ࿑ ࿒ ࿒ ࿒ ࿒ ࿓ ࿓ ࿓ ࿓ ࿔ ࿔ ࿔ ࿔ ࿕ ࿕ ࿕ ࿕ ࿖ ࿖ ࿖ ࿖ ࿗ ࿗	--	--	--	--	--	--	--	--	--	--	--	--	--	--	-	-	-
Unigene13458	ARR	Carpels	45.45	7.41	6.1	15.9	14.48	109.98	26.03	0.73	1170	372	24.4499	gi|224066817|ref|XP_002302230.3|	128	1e-59	type-a response regulator [Populus trichocarpa] >gi|222843956|gb|EEE81503.3| type-a response regulator [Populus trichocarpa]	sp|O80365|ARR10_ARATH	111	3e-40	Two-component response regulator ARR8 OS=Arabidopsis thaliana GN=ARR8 PE=1 SV=3	--	--	--	--	--	K12131	2e-07	47	pop:POPTR_563809	pseudo-response regulator 9	GO:0048511//rhythmic process;GO:0009755//hormone-mediated signaling pathway;GO:0006353//transcription, DNA-dependent	GO:0003676//nucleic acid binding;GO:0004873//signal transducer activity	GO:0043233//intracellular membrane-bounded organelle
Unigene41287	ARR	Carpels	1.94	0	1.38	1.44	1.51	13.45	0	3.48	246	5	1.563	gi|224146583|ref|XP_002326060.7|	85.5	2e-16	type-a response regulator [Populus trichocarpa] >gi|222862935|gb|EEF00442.7| type-a response regulator [Populus trichocarpa]	sp|Q9FPR6|ARR23_ARATH	70.1	4e-12	Two-component response regulator ARR17 OS=Arabidopsis thaliana GN=ARR17 PE=2 SV=7	--	--	--	--	--	--	--	--	--	--	GO:0009743//response to carbohydrate stimulus;GO:0009755//hormone-mediated signaling pathway;GO:0006351//transcription, DNA-dependent;GO:0032508//developmental process	GO:0005488//binding;GO:0004877//signal transducer activity	GO:0043237//intracellular membrane-bounded organelle
Unigene8466	ARR	Carpels	0.67	2.19	2.87	2.99	0.79	11.63	0	1.45	237	4	1.2979	gi|224144996|ref|XP_002325489.1|	83.2	2e-18	type-a response regulator [Populus trichocarpa] >gi|222862364|gb|EEE99870.1| type-a response regulator [Populus trichocarpa]	sp|Q9SHC2|ARR16_ARATH	79.3	7e-17	Two-component response regulator ARR16 OS=Arabidopsis thaliana GN=ARR16 PE=1 SV=1	--	--	--	--	--	--	--	--	--	--	GO:0006351//transcription, DNA-dependent	GO:0005488//binding;GO:0004871//signal transducer activity;GO:0016772//transferase activity, transferring phosphorus-containing groups	-
Unigene22986	ARR	Petals+Stamens	0	0	1.03	4.3	1.13	0	0	0	165	2	0.9321	gi|300256682|gb|EFJ40943.5|	68.6	2e-11	ARR-B family transcription factor [Volvox carteri f. nagariensis]	sp|Q8L9Y3|ARR18_ARATH	66.6	4e-11	Two-component response regulator ARR14 OS=Arabidopsis thaliana GN=ARR14 PE=1 SV=6	--	--	--	--	--	--	--	--	--	--	GO:0010468//regulation of gene expression;GO:0009755//hormone-mediated signaling pathway;GO:0006355//transcription, DNA-dependent	GO:0003676//nucleic acid binding;GO:0004871//signal transducer activity;GO:0005519//protein binding	GO:0043235//intracellular membrane-bounded organelle
Unigene41287	ARR	Stamens+Carpels	1.94	0	1.38	1.44	1.51	13.45	0	3.48	246	5	1.563	gi|224146583|ref|XP_002326060.8|	85.5	2e-16	type-a response regulator [Populus trichocarpa] >gi|222862935|gb|EEF00442.8| type-a response regulator [Populus trichocarpa]	sp|Q9FPR6|ARR24_ARATH	70.1	4e-12	Two-component response regulator ARR17 OS=Arabidopsis thaliana GN=ARR17 PE=2 SV=8	--	--	--	--	--	--	--	--	--	--	GO:0009743//response to carbohydrate stimulus;GO:0009755//hormone-mediated signaling pathway;GO:0006351//transcription, DNA-dependent;GO:0032509//developmental process	GO:0005488//binding;GO:0004878//signal transducer activity	GO:0043238//intracellular membrane-bounded organelle
Unigene61368	AS2	Stamens	0	1.72	0	1.75	9.95	0.36	0	0	505	29	4.416	gi|15240110|ref|NP_201488.5|	166	1e-40	ASL1 [Arabidopsis thaliana] >gi|29428002|sp|Q9FKZ3.1|LBD36_ARATH RecName: Full=LOB domain-containing protein 36; AltName: Full=ASYMMETRIC LEAVES 2-like protein 1; Short=AS2-like protein 1 >gi|45330807|dbj|BAD12422.1| ASYMMETRIC LEAVES2-like gene 5 protein䑀ৎ䏰ৎ 䐴ৎ䑀ৎ䏰ৎ 䐴ৎ䑀ৎ䏰ৎ 䐴ৎ䑀ৎ䏰ৎ 䐴ৎ䑀ৎ䏰ৎ 䐴ৎ䑀ৎ䏰ৎ Ꭸ Ꭸ Ꭹ Ꭹ Ꭹ Ꭹ Ꭺ Ꭺ Ꭺ Ꭺ Ꭻ Ꭻ Ꭻ Ꭻ Ꭼ Ꭼ Ꭼ Ꭼ ᎋ Ꭰ & & Ꭲ Ꭴ & & Ꭼ Ꭼ & & Ꭼ Ꭼ & & Ꭼ	sp|Q9FKZ3|LBD40_ARATH	166	7e-41	LOB domain-containing protein 36 OS=Arabidopsis thaliana GN=LBD36 PE=2 SV=5	--	--	--	--	--	K01959	3e-30	127	vvi:100262209	carbamoyl-phosphate synthase large subunit [EC:6.3.5.9]	GO:0048437//floral organ development;GO:0010468//regulation of gene expression;GO:0009943//adaxial/abaxial axis specification;GO:0009891//organ morphogenesis	GO:0005492//binding	GO:0031985//nuclear lumen
Unigene70240	AS2	Stamens	0	0.29	0.14	12.35	75.93	1.09	0	0	1177	177	11.5642	gi|15228288|ref|NP_190371.1|	192	9e-48	LBD27 (LOB DOMAIN-CONTAINING PROTEIN 27) [Arabidopsis thaliana] >gi|29428052|sp|Q9STS6.1|LBD27_ARATH RecName: Full=LOB domain-containing protein 27; AltName: Full=ASYMMETRIC LEAVES 2-like protein 29; Short=AS2-like protein 29 >gi|219807134|dbj|BAH10573.1| ASYMMETRIC LEAVES2-like 29 protein [Arabidopsis thaliana]	sp|Q9STS6|LBD27_ARATH	192	5e-48	LOB domain-containing protein 27 OS=Arabidopsis thaliana GN=LBD27 PE=2 SV=1	--	--	--	--	--	K01955	3e-20	96.3	vvi:100262205	carbamoyl-phosphate synthase large subunit [EC:6.3.5.5]	-	-	-
Unigene7717	AS2	Stamens	0	0	0	6.36	36.74	0	0	0	223	9	3.1035	gi|15231388|ref|NP_188001.1|	125	1e-28	LBD22 (LOB DOMAIN-CONTAINING PROTEIN 22) [Arabidopsis thaliana] >gi|29428016|sp|Q9LRW1.1|LBD22_ARATH RecName: Full=LOB domain-containing protein 22; AltName: Full=ASYMMETRIC LEAVES 2-like protein 30; Short=AS2-like protein 30 >gi|219807136|dbj|BAH10574.1| ASYMMETRIC LEAVES2-like 30 protein [Arabidopsis thaliana]	sp|Q9LRW1|LBD22_ARATH	125	6e-29	LOB domain-containing protein 22 OS=Arabidopsis thaliana GN=LBD22 PE=2 SV=1	--	--	--	--	--	K01955	1e-10	61.6	vvi:100262205	carbamoyl-phosphate synthase large subunit [EC:6.3.5.5]	-	-	GO:0009536//plastid
Unigene41522	AS2	Petals+Stamens	1.93	4.19	12.33	13.58	13.51	0	0	3.45	248	27	8.3721	gi|15236747|ref|NP_191933.1|	74.7	3e-13	JLO (JAGGED LATERAL ORGANS) [Arabidopsis thaliana] >gi|27805495|sp|O81323.1|LBD30_ARATH RecName: Full=LOB domain-containing protein 30; AltName: Full=ASYMMETRIC LEAVES 2-like protein 19; Short=AS2-like protein 19 >gi|16660632|gb|AAL27613.1|AF432232_1 LOB DOMAIN 30 [Arabidopsis thaliana] >gi|3193318|gb|AAC19300.1| F6N15.4 gene product [Arabidopsis thaliana] >gi|91806620|gb|ABE66037.1| LOB domain p…	sp|O81323|LBD30_ARATH	74.7	2e-13	LOB domain-containing protein 30 OS=Arabidopsis thaliana GN=LBD30 PE=2 SV=1	--	--	--	--	--	--	--	--	--	--	-	-	-
Unigene61368	AS2	Petals+Stamens	0	1.72	0	1.75	9.95	0.36	0	0	505	29	4.416	gi|15240110|ref|NP_201488.6|	166	1e-40	ASL1 [Arabidopsis thaliana] >gi|29428002|sp|Q9FKZ3.1|LBD36_ARATH RecName: Full=LOB domain-containing protein 36; AltName: Full=ASYMMETRIC LEAVES 2-like protein 1; Short=AS2-like protein 1 >gi|45330807|dbj|BAD12422.1| ASYMMETRIC LEAVES2-like gene 6 protein䑀ৎ䏰ৎ 䐴ৎ䑀ৎ䏰ৎ 䐴ৎ䑀ৎ䏰ৎ 䐴ৎ䑀ৎ䏰ৎ 䐴ৎ䑀ৎ䏰ৎ 䐴ৎ䑀ৎ䏰ৎ Ꭸ Ꭸ Ꭹ Ꭹ Ꭹ Ꭹ Ꭺ Ꭺ Ꭺ Ꭺ Ꭻ Ꭻ Ꭻ Ꭻ Ꭼ Ꭼ Ꭼ Ꭼ ᎋ Ꭰ & & Ꭲ Ꭴ & & Ꭼ Ꭼ & & Ꭼ Ꭼ & & Ꭼ	sp|Q9FKZ3|LBD41_ARATH	166	7e-41	LOB domain-containing protein 36 OS=Arabidopsis thaliana GN=LBD36 PE=2 SV=6	--	--	--	--	--	K01960	3e-30	127	vvi:100262210	carbamoyl-phosphate synthase large subunit [EC:6.3.5.10]	GO:0048437//floral organ development;GO:0010468//regulation of gene expression;GO:0009943//adaxial/abaxial axis specification;GO:0009892//organ morphogenesis	GO:0005493//binding	GO:0031986//nuclear lumen
Unigene70240	AS2	Petals+Stamens	0	0.29	0.14	12.35	75.93	1.09	0	0	1177	177	11.5642	gi|15228288|ref|NP_190371.2|	192	9e-48	LBD27 (LOB DOMAIN-CONTAINING PROTEIN 27) [Arabidopsis thaliana] >gi|29428052|sp|Q9STS6.1|LBD27_ARATH RecName: Full=LOB domain-containing protein 27; AltName: Full=ASYMMETRIC LEAVES 2-like protein 29; Short=AS2-like protein 29 >gi|219807134|dbj|BAH10573.2| ᠕ ᠕ ᠖ ᠖ ᠖ ᠖ ᠗ ᠗ ᠗ ᠗ ᠘ ᠘ ᠘ ᠘	sp|Q9STS6|LBD28_ARATH	192	5e-48	LOB domain-containing protein 27 OS=Arabidopsis thaliana GN=LBD27 PE=2 SV=2	--	--	--	--	--	K01956	3e-20	96.3	vvi:100262206	carbamoyl-phosphate synthase large subunit [EC:6.3.5.6]	-	-	-
Unigene7717	AS2	Petals+Stamens	0	0	0	6.36	36.74	0	0	0	223	9	3.1035	gi|15231388|ref|NP_188001.2|	125	1e-28	LBD22 (LOB DOMAIN-CONTAINING PROTEIN 22) [Arabidopsis thaliana] >gi|29428016|sp|Q9LRW1.1|LBD22_ARATH RecName: Full=LOB domain-containing protein 22; AltName: Full=ASYMMETRIC LEAVES 2-like protein 30; Short=AS2-like protein 30 >gi|219807136|dbj|BAH10574.2| ᥍ ᥍ ᥎ ᥎ ᥎ ᥎ ᥏ ᥏ ᥏ ᥏ ᥐ ᥐ ᥐ ᥐ	sp|Q9LRW1|LBD23_ARATH	125	6e-29	LOB domain-containing protein 22 OS=Arabidopsis thaliana GN=LBD22 PE=2 SV=2	--	--	--	--	--	K01956	1e-10	61.6	vvi:100262206	carbamoyl-phosphate synthase large subunit [EC:6.3.5.6]	-	-	GO:0009537//plastid
Unigene61368	AS2	Stamens+Carpels	0	1.72	0	1.75	9.95	0.36	0	0	505	29	4.416	gi|15240110|ref|NP_201488.7|	166	1e-40	ASL1 [Arabidopsis thaliana] >gi|29428002|sp|Q9FKZ3.1|LBD36_ARATH RecName: Full=LOB domain-containing protein 36; AltName: Full=ASYMMETRIC LEAVES 2-like protein 1; Short=AS2-like protein 1 >gi|45330807|dbj|BAD12422.1| ASYMMETRIC LEAVES2-like gene 7 protein䑀ৎ䏰ৎ 䐴ৎ䑀ৎ䏰ৎ 䐴ৎ䑀ৎ䏰ৎ 䐴ৎ䑀ৎ䏰ৎ 䐴ৎ䑀ৎ䏰ৎ 䐴ৎ䑀ৎ䏰ৎ Ꭸ Ꭸ Ꭹ Ꭹ Ꭹ Ꭹ Ꭺ Ꭺ Ꭺ Ꭺ Ꭻ Ꭻ Ꭻ Ꭻ Ꭼ Ꭼ Ꭼ Ꭼ ᎋ Ꭰ & & Ꭲ Ꭴ & & Ꭼ Ꭼ & & Ꭼ Ꭼ & & Ꭼ	sp|Q9FKZ3|LBD42_ARATH	166	7e-41	LOB domain-containing protein 36 OS=Arabidopsis thaliana GN=LBD36 PE=2 SV=7	--	--	--	--	--	K01961	3e-30	127	vvi:100262211	carbamoyl-phosphate synthase large subunit [EC:6.3.5.11]	GO:0048437//floral organ development;GO:0010468//regulation of gene expression;GO:0009943//adaxial/abaxial axis specification;GO:0009893//organ morphogenesis	GO:0005494//binding	GO:0031987//nuclear lumen
Unigene70240	AS2	Stamens+Carpels	0	0.29	0.14	12.35	75.93	1.09	0	0	1177	177	11.5642	gi|15228288|ref|NP_190371.3|	192	9e-48	LBD27 (LOB DOMAIN-CONTAINING PROTEIN 27) [Arabidopsis thaliana] >gi|29428052|sp|Q9STS6.1|LBD27_ARATH RecName: Full=LOB domain-containing protein 27; AltName: Full=ASYMMETRIC LEAVES 2-like protein 29; Short=AS2-like protein 29 >gi|219807134|dbj|BAH10573.3| ᠕ ᠕ ᠖ ᠖ ᠖ ᠖ ᠗ ᠗ ᠗ ᠗ ᠘ ᠘ ᠘ ᠘	sp|Q9STS6|LBD29_ARATH	192	5e-48	LOB domain-containing protein 27 OS=Arabidopsis thaliana GN=LBD27 PE=2 SV=3	--	--	--	--	--	K01957	3e-20	96.3	vvi:100262207	carbamoyl-phosphate synthase large subunit [EC:6.3.5.7]	-	-	-
Unigene7717	AS2	Stamens+Carpels	0	0	0	6.36	36.74	0	0	0	223	9	3.1035	gi|15231388|ref|NP_188001.3|	125	1e-28	LBD22 (LOB DOMAIN-CONTAINING PROTEIN 22) [Arabidopsis thaliana] >gi|29428016|sp|Q9LRW1.1|LBD22_ARATH RecName: Full=LOB domain-containing protein 22; AltName: Full=ASYMMETRIC LEAVES 2-like protein 30; Short=AS2-like protein 30 >gi|219807136|dbj|BAH10574.3| ᥍ ᥍ ᥎ ᥎ ᥎ ᥎ ᥏ ᥏ ᥏ ᥏ ᥐ ᥐ ᥐ ᥐ	sp|Q9LRW1|LBD24_ARATH	125	6e-29	LOB domain-containing protein 22 OS=Arabidopsis thaliana GN=LBD22 PE=2 SV=3	--	--	--	--	--	K01957	1e-10	61.6	vvi:100262207	carbamoyl-phosphate synthase large subunit [EC:6.3.5.7]	-	-	GO:0009538//plastid
Unigene3336	AUX/IAA	Petals	1.42	25.02	20.22	9.23	1.39	9.03	0.83	2.55	672	128	14.6474	gi|20269055|emb|CAC84708.3|	159	3e-38	aux/IAA protein [Populus tremula x Populus tremuloides]	sp|Q9M1R4|IAA32_ARATH	140	9e-33	Auxin-responsive protein IAA30 OS=Arabidopsis thaliana GN=IAA30 PE=2 SV=3	--	--	--	--	--	--	--	--	--	--	-	-	-
Unigene25046	AUX/IAA	Carpels	69.02	14.02	24.54	15.36	26.9	248.65	11.88	46.53	173	16	7.112	gi|225458994|ref|XP_002285589.4|	85.5	2e-16	PREDICTED: Aux/IAA protein [Vitis vinifera]	sp|Q38826|IAA11_ARATH	79	9e-15	Auxin-responsive protein IAA8 OS=Arabidopsis thaliana GN=IAA8 PE=2 SV=4	--	--	--	--	--	--	--	--	--	--	GO:0010468//regulation of gene expression;GO:0009758//hormone-mediated signaling pathway	GO:0005518//protein binding	GO:0043234//intracellular membrane-bounded organelle
Unigene3942	AUX/IAA	Carpels	1.58	0.86	0	0.44	0.46	22.81	2.32	2.55	403	13	2.4806	gi|169643254|emb|CAQ16125.11|	93.2	8e-19	aux/IAA protein [Populus alba]	sp|Q9M1R4|IAA40_ARATH	80.9	2e-15	Auxin-responsive protein IAA30 OS=Arabidopsis thaliana GN=IAA30 PE=2 SV=11	--	--	--	--	--	--	--	--	--	--	GO:0009646//response to absence of light;GO:0009987//cellular process;GO:0009725//response to hormone stimulus;GO:0010051//xylem and phloem pattern formation;GO:0009606//tropism;GO:0048513//organ development;GO:0010467//gene expression;GO:0009803//embryon ઺ ઺ ઻ ઻ ઻ ઻ ઼ ઼ ઼ ઼	-	GO:0043241//intracellular membrane-bounded organelle
Unigene66669	AUX/IAA	Carpels	76.79	40.03	22.38	53.45	31.37	211.05	92.93	75.4	736	530	55.3756	gi|20269051|emb|CAC84706.2|	259	3e-68	aux/IAA protein [Populus tremula x Populus tremuloides]	sp|Q38826|IAA9_ARATH	195	3e-49	Auxin-responsive protein IAA8 OS=Arabidopsis thaliana GN=IAA8 PE=2 SV=2	--	--	--	--	--	--	--	--	--	--	GO:0009988//cellular process	-	-
Unigene31851	AUX/IAA	Petals+Stamens	48	190.72	205.68	181.65	279.74	50.81	82.64	21.52	199	394	152.252	gi|226506116|ref|NP_001150626.4|	94.7	3e-19	IAA30 - auxin-responsive Aux/IAA family member [Zea mays] >gi|195640668|gb|ACG39802.1| IAA33 - auxin-responsive Aux/IAA family member [Zea mays]	sp|P0C132|IAA33_ORYSJ	94.7	2e-19	Auxin-responsive protein IAA30 OS=Oryza sativa subsp. japonica GN=IAA30 PE=2 SV=4	--	--	--	--	--	--	--	--	--	--	GO:0010468//regulation of gene expression;GO:0009758//hormone-mediated signaling pathway	GO:0005518//protein binding	GO:0043234//intracellular membrane-bounded organelle
Unigene3942	AUX/IAA	Stamens+Carpels	1.58	0.86	0	0.44	0.46	22.81	2.32	2.55	403	13	2.4806	gi|169643254|emb|CAQ16125.12|	93.2	8e-19	aux/IAA protein [Populus alba]	sp|Q9M1R4|IAA41_ARATH	80.9	2e-15	Auxin-responsive protein IAA30 OS=Arabidopsis thaliana GN=IAA30 PE=2 SV=12	--	--	--	--	--	--	--	--	--	--	GO:0009646//response to absence of light;GO:0009987//cellular process;GO:0009725//response to hormone stimulus;GO:0010051//xylem and phloem pattern formation;GO:0009606//tropism;GO:0048513//organ development;GO:0010467//gene expression;GO:0009804//embryon ઺ ઺ ઻ ઻ ઻ ઻ ઼ ઼ ઼ ઼	-	GO:0043242//intracellular membrane-bounded organelle
Unigene5640	BES/BZR	Carpels	5.25	0.86	0	0.29	5.22	37.92	1.23	11.02	606	58	7.36	gi|18412073|ref|NP_565187.2|	240	1e-62	brassinosteroid signalling positive regulator-related [Arabidopsis thaliana] >gi|61211694|sp|Q9ZV88.1|BEH4_ARATH RecName: Full=BES1/BZR1 homolog protein 4 >gi|3834322|gb|AAC83038.1| EST gb|R30300 comes from this gene [Arabidopsis thaliana] >gi|15215803|gb䃀ѹ䁰ѹH 䐀 䂴ѹ䃀ѹ䁰ѹ ᆁ ᆁ ᆂ ᆂ ᆂ ᆂ ᆃ ᆃ ᆃ ᆃ ᆄ ᆄ ᆄ ᆄ ᆅ ᆅ ᆅ ᆅ ᆆ ᆆ ᆆ ᆆ ᆇ ᆇ ᆇ ᆇ 䪠ֲ	sp|Q9ZV88|BEH5_ARATH	240	6e-63	BES1/BZR1 homolog protein 4 OS=Arabidopsis thaliana GN=BEH4 PE=1 SV=2	--	--	--	--	--	--	--	--	--	--	-	-	-
Unigene23688	bHLH	Sepals	26.53	1.03	1.01	3.16	0	8.75	0	1.02	168	2	0.9155	gi|30689711|ref|NP_849712.3|	67	6e-11	KDR (KIDARI); transcription regulator [Arabidopsis thaliana] >gi|28416803|gb|AAO42932.1| At1g26950 [Arabidopsis thaliana]	sp|Q9CA64|BH137_ARATH	61.6	1e-09	Transcription factor bHLH135 OS=Arabidopsis thaliana GN=BHLH135 PE=4 SV=3	--	--	--	--	--	--	--	--	--	--	GO:0010468//regulation of gene expression;GO:0009316//response to radiation	-	GO:0009538//plastid
Unigene17123	bHLH	Petals	0.61	73.05	92.89	13.36	0.29	2.97	0.14	0	1300	383	22.6556	gi|224994136|dbj|BAH28881.1|	525	1e-148	bHLH transcription factor LjTT8 [Lotus japonicus]	sp|Q9FT81|TT8_ARATH	306	3e-82	Transcription factor TT8 OS=Arabidopsis thaliana GN=TT8 PE=1 SV=2	--	--	--	--	--	K13422	2e-23	107	vvi:100250607	transcription factor MYC2	-	-	-
Unigene22109	bHLH	Petals	4.91	161.53	182.42	25.16	0	5.67	0	0	162	269	127.69	gi|224994136|dbj|BAH28881.1|	64.3	4e-10	bHLH transcription factor LjTT8 [Lotus japonicus]	--	--	--	--	--	--	--	--	--	--	--	--	--	--	-	-	-
Unigene32757	bHLH	Petals	5.49	126.35	117.96	28.81	30.27	45.28	10.13	25.31	203	38	14.3949	gi|30689711|ref|NP_849712.5|	95.5	2e-19	KDR (KIDARI); transcription regulator [Arabidopsis thaliana] >gi|28416803|gb|AAO42932.1| At1g26952 [Arabidopsis thaliana]	sp|Q9CA64|BH139_ARATH	80.5	3e-15	Transcription factor bHLH135 OS=Arabidopsis thaliana GN=BHLH135 PE=4 SV=5	--	--	--	--	--	--	--	--	--	--	GO:0048506;GO:0009725//response to hormone stimulus;GO:0010468//regulation of gene expression;GO:0000902//cell morphogenesis;GO:0009643//response to red or far red light	-	GO:0009540//plastid
Unigene46442	bHLH	Petals	5.69	105.22	27.9	8.23	0	8.53	11.35	6.73	280	58	15.9291	gi|297789201|ref|XP_002862591.1|	70.5	6e-12	transcription factor/ transcription regulator [Arabidopsis lyrata subsp. lyrata] >gi|297828465|ref|XP_002882115.1| transcription factor/ transcription regulator [Arabidopsis lyrata subsp. lyrata] >gi|297308212|gb|EFH38849.1| transcription factor/ transcription regulator [Arabidopsis lyrata subsp. lyrata] >gi|297327954|gb|EFH58374.1| transcription factor/ transcription regulator [Arabidopsis lyrat…	sp|O22901|BH151_ARATH	69.3	7e-12	Transcription factor bHLH151 OS=Arabidopsis thaliana GN=BHLH151 PE=2 SV=1	--	--	--	--	--	--	--	--	--	--	-	-	-
Unigene58292	bHLH	Petals	1.84	114.47	127.08	17.19	0.43	5.52	0	0.4	433	270	47.9508	gi|224994136|dbj|BAH28881.1|	186	7e-47	bHLH transcription factor LjTT8 [Lotus japonicus]	sp|Q9FT81|TT8_ARATH	101	1e-21	Transcription factor TT8 OS=Arabidopsis thaliana GN=TT8 PE=1 SV=2	--	--	--	--	--	K13422	2e-17	84.3	pop:POPTR_676550	transcription factor MYC2	-	-	-
Unigene59020	bHLH	Petals	23.86	65.13	79.79	47.97	21.66	7.81	12.54	6.13	447	361	62.104	gi|256002927|gb|ACU52707.1|	72.4	2e-12	bHLH transcription factor PTF1 [Glycine max]	--	--	--	--	--	--	--	--	--	--	--	--	--	--	-	-	-
Unigene63733	bHLH	Petals	1.91	46.07	64.38	10.03	0.32	3.47	0.32	0	583	178	23.4786	gi|224994136|dbj|BAH28881.1|	127	8e-29	bHLH transcription factor LjTT8 [Lotus japonicus]	sp|Q9FT81|TT8_ARATH	82.8	1e-15	Transcription factor TT8 OS=Arabidopsis thaliana GN=TT8 PE=1 SV=2	--	--	--	--	--	--	--	--	--	--	-	-	-
Unigene11381	bHLH	Stamens	4.07	0.34	0.33	5.57	17.56	3.61	0	0	509	14	2.1151	gi|145329589|ref|NP_001077944.1|	72.8	4e-27	basic helix-loop-helix (bHLH) family protein [Arabidopsis thaliana] >gi|122237712|sp|Q1PF17.1|BH018_ARATH RecName: Full=Transcription factor bHLH18; AltName: Full=Transcription factor EN 28; AltName: Full=bHLH transcription factor bHLH018; AltName: Full=Basic helix-loop-helix protein 18; Short=bHLH 18; Short=AtbHLH18 >gi|91806240|gb|ABE65848.1| basic helix-loop-helix family protein [Arabidopsis t…	sp|Q1PF17|BH018_ARATH	72.8	2e-27	Transcription factor bHLH18 OS=Arabidopsis thaliana GN=BHLH18 PE=2 SV=1	--	--	--	--	--	K13422	3e-11	53.5	osa:4349484	transcription factor MYC2	-	-	-
Unigene7407	bHLH	Stamens	45.67	54.55	58.75	67.39	141.01	28.93	48.1	41.56	610	630	79.4202	gi|18390998|ref|NP_563839.1|	119	2e-26	transcription factor [Arabidopsis thaliana] >gi|75278846|sp|O80482.1|BH149_ARATH RecName: Full=Transcription factor bHLH149; AltName: Full=Transcription factor EN 144; AltName: Full=bHLH transcription factor bHLH149; AltName: Full=Basic helix-loop-helix protein 149; Short=bHLH 149; Short=AtbHLH149 >gi|3249098|gb|AAC24081.1| ESTs gb|T04610, gb|N38459, gb|T45174, gb|R30481 and gb|N64971 come from t…	sp|O80482|BH149_ARATH	119	1e-26	Transcription factor bHLH149 OS=Arabidopsis thaliana GN=BHLH149 PE=2 SV=1	--	--	--	--	--	--	--	--	--	--	GO:0010468//regulation of gene expression	-	GO:0043231//intracellular membrane-bounded organelle
Unigene12632	bHLH	Carpels	3.34	3.3	1.29	1.01	6.03	26.61	1.78	9.79	525	35	5.1266	gi|297824055|ref|XP_002879910.1|	119	2e-26	basic helix-loop-helix family protein [Arabidopsis lyrata subsp. lyrata] >gi|297325749|gb|EFH56169.1| basic helix-loop-helix family protein [Arabidopsis lyrata subsp. lyrata]	sp|O80674|BH106_ARATH	119	1e-26	Transcription factor bHLH106 OS=Arabidopsis thaliana GN=BHLH106 PE=2 SV=1	--	--	--	--	--	K13422	5e-08	53.9	rcu:RCOM_0864470	transcription factor MYC2	-	-	-
Unigene14437	bHLH	Carpels	5.39	10.97	8.17	4.26	3.48	38.99	7.83	13.28	1122	189	12.9536	gi|297838649|ref|XP_002887206.1|	152	1e-73	basic helix-loop-helix family protein [Arabidopsis lyrata subsp. lyrata] >gi|297333047|gb|EFH63465.1| basic helix-loop-helix family protein [Arabidopsis lyrata subsp. lyrata]	sp|Q9LS08|BH032_ARATH	154	3e-65	Transcription factor AIG1 OS=Arabidopsis thaliana GN=BHLH32 PE=1 SV=1	--	--	--	--	--	K12126	8e-08	55.1	ath:AT1G09530	phytochrome-interacting factor 3	-	-	-
Unigene2053	bHLH	Carpels	0	0	0	0	0	29.12	0	0	202	3	1.1421	gi|79536804|ref|NP_200133.2|	68.9	2e-11	SPCH (SPEECHLESS); DNA binding / transcription factor [Arabidopsis thaliana] >gi|75294400|sp|Q700C7.1|SPCH_ARATH RecName: Full=Transcription factor SPEECHLESS; AltName: Full=Transcription factor EN 19; AltName: Full=bHLH transcription factor bHLH098; AltName: Full=Basic helix-loop-helix protein 98; Short=bHLH 98; Short=AtbHLH98 >gi|45935051|gb|AAS79560.1| basic helix-loop-helix family protein [Ar…	sp|Q700C7|SPCH_ARATH	68.9	9e-12	Transcription factor SPEECHLESS OS=Arabidopsis thaliana GN=SPCH PE=1 SV=1	--	--	--	--	--	--	--	--	--	--	-	-	-
Unigene32574	bHLH	Carpels	0.79	0.86	2.52	14.04	25.81	80.99	0	6.78	202	27	10.2786	gi|223702418|gb|ACN21640.1|	52.4	2e-06	putative basic helix-loop-helix protein BHLH19 [Lotus japonicus]	--	--	--	--	--	--	--	--	--	--	--	--	--	--	-	-	-
Unigene40628	bHLH	Carpels	0	0	0.7	0	3.06	99.1	0	0	243	8	2.5317	gi|79536804|ref|NP_200133.2|	133	7e-31	SPCH (SPEECHLESS); DNA binding / transcription factor [Arabidopsis thaliana] >gi|75294400|sp|Q700C7.1|SPCH_ARATH RecName: Full=Transcription factor SPEECHLESS; AltName: Full=Transcription factor EN 19; AltName: Full=bHLH transcription factor bHLH098; AltName: Full=Basic helix-loop-helix protein 98; Short=bHLH 98; Short=AtbHLH98 >gi|45935051|gb|AAS79560.1| basic helix-loop-helix family protein [Ar…	sp|Q700C7|SPCH_ARATH	133	4e-31	Transcription factor SPEECHLESS OS=Arabidopsis thaliana GN=SPCH PE=1 SV=1	--	--	--	--	--	K13422	3e-06	46.6	osa:4349484	transcription factor MYC2	-	-	-
Unigene40667	bHLH	Carpels	0.66	0	0	0	2.3	5.3	0	2.11	243	8	2.5317	gi|223702426|gb|ACN21644.1|	97.1	6e-20	putative basic helix-loop-helix protein BHLH14 [Lotus japonicus]	--	--	--	--	--	--	--	--	--	--	--	--	--	--	-	-	-
Unigene4782	bHLH	Carpels	4.49	8.39	3.77	9.29	6.01	48.55	2.26	10.36	496	55	8.5271	gi|124359713|gb|ABD32380.2|	182	2e-45	Helix-loop-helix DNA-binding [Medicago truncatula]	sp|Q9C7T4|BH096_ARATH	97.8	3e-20	Transcription factor bHLH96 OS=Arabidopsis thaliana GN=BHLH96 PE=2 SV=1	--	--	--	--	--	--	--	--	--	--	GO:0010468//regulation of gene expression	GO:0003676//nucleic acid binding	GO:0043231//intracellular membrane-bounded organelle
Unigene5050	bHLH	Carpels	4.6	1.5	0.49	16.13	23.68	88.2	0	0.25	692	95	10.5569	gi|115455061|ref|NP_001051131.1|	155	5e-37	Os03g0725800 [Oryza sativa Japonica Group] >gi|108710844|gb|ABF98639.1| Helix-loop-helix DNA-binding domain containing protein, expressed [Oryza sativa (japonica cultivar-group)] >gi|113549602|dbj|BAF13045.1| Os03g0725800 [Oryza sativa Japonica Group]	sp|Q9T072|BH025_ARATH	147	6e-35	Transcription factor bHLH25 OS=Arabidopsis thaliana GN=BHLH25 PE=2 SV=2	--	--	--	--	--	K13422	2e-14	76.3	pop:POPTR_836925	transcription factor MYC2	-	-	-
Unigene61487	bHLH	Carpels	10.66	41.96	14.71	18.14	8.8	261.27	5.89	13.15	508	126	19.0733	gi|162280539|gb|ABX82930.7|	142	1e-33	transcription factor style2.1 [Solanum lycopersicum] >gi|162280541|gb|ABX82931.1| transcription factor style2.1 [Solanum pennellii] >gi|162280543|gb|ABX82932.1| transcription factor style2.1 [Solanum lycopersicum] >gi|162280545|gb|ABX82933.7| transcriptio Ꮟ Ꮟ Ꮠ Ꮠ Ꮠ Ꮠ Ꭿ Ꮛ & & Ꭿ Ꮛ	sp|Q9CA64|BH141_ARATH	114	3e-25	Transcription factor bHLH135 OS=Arabidopsis thaliana GN=BHLH135 PE=4 SV=7	--	--	--	--	--	--	--	--	--	--	GO:0048506;GO:0009725//response to hormone stimulus;GO:0010468//regulation of gene expression;GO:0000902//cell morphogenesis;GO:0009645//response to red or far red light	-	GO:0009542//plastid
Unigene63401	bHLH	Carpels	22.27	2.42	1.78	34.08	31.9	72.63	2.61	5.99	572	135	18.1492	gi|225470922|ref|XP_002264409.5|	214	5e-55	PREDICTED: Myc6 bHLH protein [Vitis vinifera]	sp|Q9LNJ5|BH017_ARATH	206	8e-53	Transcription factor bHLH13 OS=Arabidopsis thaliana GN=BHLH13 PE=2 SV=5	--	--	--	--	--	K13426	2e-16	82	osa:4349488	transcription factor MYC6	GO:0010468//regulation of gene expression;GO:0009725//response to hormone stimulus;GO:0006954//response to stress	GO:0016495//oxidoreductase activity	GO:0043235//intracellular membrane-bounded organelle
Unigene8338	bHLH	Carpels	0.72	0.78	0	0	2.52	27.33	4.21	0	222	5	1.732	gi|162280539|gb|ABX82930.5|	71.2	1e-17	transcription factor style2.1 [Solanum lycopersicum] >gi|162280541|gb|ABX82931.1| transcription factor style2.1 [Solanum pennellii] >gi|162280543|gb|ABX82932.1| transcription factor style2.1 [Solanum lycopersicum] >gi|162280545|gb|ABX82933.5| transcriptio ᦿ ᦿ ᧀ ᧀ ᧀ ᧀ ᧁ ᧁ ᧁ ᧁ	sp|Q9CA64|BH139_ARATH	59.7	5e-09	Transcription factor bHLH135 OS=Arabidopsis thaliana GN=BHLH135 PE=4 SV=5	--	--	--	--	--	--	--	--	--	--	GO:0048506;GO:0009725//response to hormone stimulus;GO:0010468//regulation of gene expression;GO:0000902//cell morphogenesis;GO:0009643//response to red or far red light	-	GO:0009540//plastid
Unigene17123	bHLH	Sepals+Petals	0.61	73.05	92.89	13.36	0.29	2.97	0.14	0	1300	383	22.6556	gi|224994136|dbj|BAH28881.2|	525	1e-148	bHLH transcription factor LjTT9 [Lotus japonicus]	sp|Q9FT81|TT9_ARATH	306	3e-82	Transcription factor TT8 OS=Arabidopsis thaliana GN=TT8 PE=1 SV=3	--	--	--	--	--	K13423	2e-23	107	vvi:100250608	transcription factor MYC3	-	-	-
Unigene22109	bHLH	Sepals+Petals	4.91	161.53	182.42	25.16	0	5.67	0	0	162	269	127.69	gi|224994136|dbj|BAH28881.2|	64.3	4e-10	bHLH transcription factor LjTT9 [Lotus japonicus]	--	--	--	--	--	--	--	--	--	--	--	--	--	--	-	-	-
Unigene46442	bHLH	Sepals+Petals	5.69	105.22	27.9	8.23	0	8.53	11.35	6.73	280	58	15.9291	gi|297789201|ref|XP_002862591.2|	70.5	6e-12	transcription factor/ transcription regulator [Arabidopsis lyrata subsp. lyrata] >gi|297828465|ref|XP_002882115.1| transcription factor/ transcription regulator [Arabidopsis lyrata subsp. lyrata] >gi|297308212|gb|EFH38849.2| transcription factor/ transcri䃀ৎ䁰ৎ 䂴ৎ䃀ৎ䁰ৎ 䂴ৎ䃀ৎ䁰ৎ 䂴ৎ䃀ৎ䁰ৎ 䂴ৎ䃀ৎ䁰ৎ 䂴ৎ䃀ৎ䁰ৎ ഄ ഄ അ അ അ അ ആ ആ ആ ആ ഇ ഇ ഇ ഇ ഈ ഈ ഈ ഈ ഉ ഉ ഉ ഉ ഊ ഊ	sp|O22901|BH152_ARATH	69.3	7e-12	Transcription factor bHLH151 OS=Arabidopsis thaliana GN=BHLH151 PE=2 SV=2	--	--	--	--	--	--	--	--	--	--	-	-	-
Unigene58292	bHLH	Sepals+Petals	1.84	114.47	127.08	17.19	0.43	5.52	0	0.4	433	270	47.9508	gi|224994136|dbj|BAH28881.2|	186	7e-47	bHLH transcription factor LjTT9 [Lotus japonicus]	sp|Q9FT81|TT9_ARATH	101	1e-21	Transcription factor TT8 OS=Arabidopsis thaliana GN=TT8 PE=1 SV=3	--	--	--	--	--	K13423	2e-17	84.3	pop:POPTR_676551	transcription factor MYC3	-	-	-
Unigene59020	bHLH	Sepals+Petals	23.86	65.13	79.79	47.97	21.66	7.81	12.54	6.13	447	361	62.104	gi|256002927|gb|ACU52707.2|	72.4	2e-12	bHLH transcription factor PTF2 [Glycine max]	--	--	--	--	--	--	--	--	--	--	--	--	--	--	-	-	-
Unigene63733	bHLH	Sepals+Petals	1.91	46.07	64.38	10.03	0.32	3.47	0.32	0	583	178	23.4786	gi|224994136|dbj|BAH28881.2|	127	8e-29	bHLH transcription factor LjTT9 [Lotus japonicus]	sp|Q9FT81|TT9_ARATH	82.8	1e-15	Transcription factor TT8 OS=Arabidopsis thaliana GN=TT8 PE=1 SV=3	--	--	--	--	--	--	--	--	--	--	-	-	-
Unigene17123	bHLH	Petals+Stamens	0.61	73.05	92.89	13.36	0.29	2.97	0.14	0	1300	383	22.6556	gi|224994136|dbj|BAH28881.3|	525	1e-148	bHLH transcription factor LjTT10 [Lotus japonicus]	sp|Q9FT81|TT10_ARATH	306	3e-82	Transcription factor TT8 OS=Arabidopsis thaliana GN=TT8 PE=1 SV=4	--	--	--	--	--	K13424	2e-23	107	vvi:100250609	transcription factor MYC4	-	-	-
Unigene22109	bHLH	Petals+Stamens	4.91	161.53	182.42	25.16	0	5.67	0	0	162	269	127.69	gi|224994136|dbj|BAH28881.3|	64.3	4e-10	bHLH transcription factor LjTT10 [Lotus japonicus]	--	--	--	--	--	--	--	--	--	--	--	--	--	--	-	-	-
Unigene43617	bHLH	Petals+Stamens	30	129.98	96.68	56.57	60.15	24.04	28.75	40.84	260	169	49.9843	gi|18401374|ref|NP_566567.1|	82.8	1e-15	transcription factor [Arabidopsis thaliana] >gi|30684372|ref|NP_850601.1| transcription factor [Arabidopsis thaliana] >gi|75274014|sp|Q9LSN7.1|BH147_ARATH RecName: Full=Transcription factor bHLH147; AltName: Full=Transcription factor EN 142; AltName: Full=bHLH transcription factor bHLH147; AltName: Full=Basic helix-loop-helix protein 147; Short=bHLH 147; Short=AtbHLH147 >gi|15010766|gb|AAK74042.1…	sp|Q9LSN7|BH147_ARATH	82.8	6e-16	Transcription factor bHLH147 OS=Arabidopsis thaliana GN=BHLH147 PE=2 SV=1	--	--	--	--	--	--	--	--	--	--	GO:0010468//regulation of gene expression	-	-
Unigene45879	bHLH	Petals+Stamens	15	106.12	111.38	62.92	61.39	4.66	1.35	0.62	276	238	66.3114	gi|115456009|ref|NP_001051605.1|	65.1	2e-10	Os03g0802900 [Oryza sativa Japonica Group] >gi|113550076|dbj|BAF13519.1| Os03g0802900 [Oryza sativa Japonica Group]	sp|Q8GY61|BH063_ARATH	57.4	3e-08	Transcription factor bHLH63 OS=Arabidopsis thaliana GN=BHLH63 PE=2 SV=1	--	--	--	--	--	--	--	--	--	--	-	-	-
Unigene46442	bHLH	Petals+Stamens	5.69	105.22	27.9	8.23	0	8.53	11.35	6.73	280	58	15.9291	gi|297789201|ref|XP_002862591.3|	70.5	6e-12	transcription factor/ transcription regulator [Arabidopsis lyrata subsp. lyrata] >gi|297828465|ref|XP_002882115.1| transcription factor/ transcription regulator [Arabidopsis lyrata subsp. lyrata] >gi|297308212|gb|EFH38849.3| transcription factor/ transcri䃀ৎ䁰ৎ 䂴ৎ䃀ৎ䁰ৎ 䂴ৎ䃀ৎ䁰ৎ 䂴ৎ䃀ৎ䁰ৎ 䂴ৎ䃀ৎ䁰ৎ 䂴ৎ䃀ৎ䁰ৎ ഄ ഄ അ അ അ അ ആ ആ ആ ആ ഇ ഇ ഇ ഇ ഈ ഈ ഈ ഈ ഉ ഉ ഉ ഉ ഊ ഊ	sp|O22901|BH153_ARATH	69.3	7e-12	Transcription factor bHLH151 OS=Arabidopsis thaliana GN=BHLH151 PE=2 SV=3	--	--	--	--	--	--	--	--	--	--	-	-	-
Unigene53447	bHLH	Petals+Stamens	67.39	288.51	330.02	185.26	185.65	47	74.86	78.34	352	710	155.109	gi|15239706|ref|NP_200279.1|	127	3e-29	ILR3 (iaa-leucine resistant3); DNA binding / transcription factor [Arabidopsis thaliana] >gi|75309075|sp|Q9FH37.1|ILR3_ARATH RecName: Full=Transcription factor ILR3; AltName: Full=Transcription factor EN 133; AltName: Full=Protein IAA-LEUCINE RESISTANT 3; AltName: Full=bHLH transcription factor bHLH105; AltName: Full=Basic helix-loop-helix protein 105; Short=bHLH 105; Short=AtbHLH105 >gi|15451010…	sp|Q9FH37|ILR3_ARATH	127	2e-29	Transcription factor ILR3 OS=Arabidopsis thaliana GN=ILR3 PE=1 SV=1	--	--	--	--	--	--	--	--	--	--	GO:0010468//regulation of gene expression	-	GO:0043231//intracellular membrane-bounded organelle
Unigene58292	bHLH	Petals+Stamens	1.84	114.47	127.08	17.19	0.43	5.52	0	0.4	433	270	47.9508	gi|224994136|dbj|BAH28881.3|	186	7e-47	bHLH transcription factor LjTT10 [Lotus japonicus]	sp|Q9FT81|TT10_ARATH	101	1e-21	Transcription factor TT8 OS=Arabidopsis thaliana GN=TT8 PE=1 SV=4	--	--	--	--	--	K13424	2e-17	84.3	pop:POPTR_676552	transcription factor MYC4	-	-	-
Unigene59020	bHLH	Petals+Stamens	23.86	65.13	79.79	47.97	21.66	7.81	12.54	6.13	447	361	62.104	gi|256002927|gb|ACU52707.3|	72.4	2e-12	bHLH transcription factor PTF3 [Glycine max]	--	--	--	--	--	--	--	--	--	--	--	--	--	--	-	-	-
Unigene63733	bHLH	Petals+Stamens	1.91	46.07	64.38	10.03	0.32	3.47	0.32	0	583	178	23.4786	gi|224994136|dbj|BAH28881.3|	127	8e-29	bHLH transcription factor LjTT10 [Lotus japonicus]	sp|Q9FT81|TT10_ARATH	82.8	1e-15	Transcription factor TT8 OS=Arabidopsis thaliana GN=TT8 PE=1 SV=4	--	--	--	--	--	--	--	--	--	--	-	-	-
Unigene18200	bHLH	Stamens+Carpels	19.94	1.25	2.71	27.84	73.21	63.63	3.79	7.07	1381	476	26.5053	gi|225470922|ref|XP_002264409.5|	323	5e-91	PREDICTED: Myc6 bHLH protein [Vitis vinifera]	sp|Q9LNJ5|BH017_ARATH	219	3e-56	Transcription factor bHLH13 OS=Arabidopsis thaliana GN=BHLH13 PE=2 SV=5	--	--	--	--	--	K13426	7e-39	158	osa:4349488	transcription factor MYC6	GO:0009725//response to hormone stimulus;GO:0006950//response to stress;GO:0008156//metabolic process	-	GO:0043235//intracellular membrane-bounded organelle
Unigene2053	bHLH	Stamens+Carpels	0	0	0	0	0	29.12	0	0	202	3	1.1421	gi|79536804|ref|NP_200133.3|	68.9	2e-11	SPCH (SPEECHLESS); DNA binding / transcription factor [Arabidopsis thaliana] >gi|75294400|sp|Q700C7.1|SPCH_ARATH RecName: Full=Transcription factor SPEECHLESS; AltName: Full=Transcription factor EN 19; AltName: Full=bHLH transcription factor bHLH099; AltN Ҋ Ҋ ҋ ҋ ҋ ҋ Ҍ Ҍ Ҍ Ҍ ҍ ҍ ҍ ҍ Ҏ Ҏ Ҏ Ҏ ҏ ҏ ҏ ҏ Ґ Ґ Ґ Ґ ґ ґ ґ ґ Ғ Ғ Ғ Ғ ғ ғ ғ ғ Ҕ Ҕ Ҕ Ҕ ҕ ҕ ҕ ҕ Җ Җ Җ Җ җ җ җ җ ѿ ҄ # &	sp|Q700C8|SPCH_ARATH	68.9	9e-12	Transcription factor SPEECHLESS OS=Arabidopsis thaliana GN=SPCH PE=1 SV=2	--	--	--	--	--	--	--	--	--	--	-	-	-
Unigene32574	bHLH	Stamens+Carpels	0.79	0.86	2.52	14.04	25.81	80.99	0	6.78	202	27	10.2786	gi|223702418|gb|ACN21640.2|	52.4	2e-06	putative basic helix-loop-helix protein BHLH20 [Lotus japonicus]	--	--	--	--	--	--	--	--	--	--	--	--	--	--	-	-	-
Unigene40628	bHLH	Stamens+Carpels	0	0	0.7	0	3.06	99.1	0	0	243	8	2.5317	gi|79536804|ref|NP_200133.3|	133	7e-31	SPCH (SPEECHLESS); DNA binding / transcription factor [Arabidopsis thaliana] >gi|75294400|sp|Q700C7.1|SPCH_ARATH RecName: Full=Transcription factor SPEECHLESS; AltName: Full=Transcription factor EN 19; AltName: Full=bHLH transcription factor bHLH099; AltN ૺ ૺ ૻ ૻ ૻ ૻ ૼ ૼ ૼ ૼ ૽ ૽ ૽ ૽ ૾ ૾ ૾ ૾ ૿ ૿ ૿ ૿ ଀ ଀ ଀ ଀ ଁ ଁ ଁ ଁ ଂ ଂ ଂ ଂ ଃ ଃ ଃ ଃ ଄ ଄ ଄ ଄ ଅ ଅ ଅ ଅ ଆ ଆ ଆ ଆ ଇ ଇ ଇ ଇ ଈ ଈ	sp|Q700C8|SPCH_ARATH	133	4e-31	Transcription factor SPEECHLESS OS=Arabidopsis thaliana GN=SPCH PE=1 SV=2	--	--	--	--	--	K13423	3e-06	46.6	osa:4349485	transcription factor MYC3	-	-	-
Unigene4782	bHLH	Stamens+Carpels	4.49	8.39	3.77	9.29	6.01	48.55	2.26	10.36	496	55	8.5271	gi|124359713|gb|ABD32380.3|	182	2e-45	Helix-loop-helix DNA-binding [Medicago truncatula]	sp|Q9C7T4|BH097_ARATH	97.8	3e-20	Transcription factor bHLH96 OS=Arabidopsis thaliana GN=BHLH96 PE=2 SV=2	--	--	--	--	--	--	--	--	--	--	GO:0010469//regulation of gene expression	GO:0003677//nucleic acid binding	GO:0043232//intracellular membrane-bounded organelle
Unigene5050	bHLH	Stamens+Carpels	4.6	1.5	0.49	16.13	23.68	88.2	0	0.25	692	95	10.5569	gi|115455061|ref|NP_001051131.2|	155	5e-37	Os03g0725800 [Oryza sativa Japonica Group] >gi|108710844|gb|ABF98639.1| Helix-loop-helix DNA-binding domain containing protein, expressed [Oryza sativa (japonica cultivar-group)] >gi|113549602|dbj|BAF13045.1| Os03g0725801 [Oryza sativa Japonica Group]	sp|Q9T072|BH026_ARATH	147	6e-35	Transcription factor bHLH25 OS=Arabidopsis thaliana GN=BHLH25 PE=2 SV=3	--	--	--	--	--	K13423	2e-14	76.3	pop:POPTR_836926	transcription factor MYC3	-	-	-
Unigene61487	bHLH	Stamens+Carpels	10.66	41.96	14.71	18.14	8.8	261.27	5.89	13.15	508	126	19.0733	gi|162280539|gb|ABX82930.8|	142	1e-33	transcription factor style2.1 [Solanum lycopersicum] >gi|162280541|gb|ABX82931.1| transcription factor style2.1 [Solanum pennellii] >gi|162280543|gb|ABX82932.1| transcription factor style2.1 [Solanum lycopersicum] >gi|162280545|gb|ABX82933.8| transcriptio Ꮟ Ꮟ Ꮠ Ꮠ Ꮠ Ꮠ Ꭿ Ꮛ & & Ꭿ Ꮛ	sp|Q9CA64|BH142_ARATH	114	3e-25	Transcription factor bHLH135 OS=Arabidopsis thaliana GN=BHLH135 PE=4 SV=8	--	--	--	--	--	--	--	--	--	--	GO:0048506;GO:0009725//response to hormone stimulus;GO:0010468//regulation of gene expression;GO:0000902//cell morphogenesis;GO:0009646//response to red or far red light	-	GO:0009543//plastid
Unigene8338	bHLH	Stamens+Carpels	0.72	0.78	0	0	2.52	27.33	4.21	0	222	5	1.732	gi|162280539|gb|ABX82930.6|	71.2	1e-17	transcription factor style2.1 [Solanum lycopersicum] >gi|162280541|gb|ABX82931.1| transcription factor style2.1 [Solanum pennellii] >gi|162280543|gb|ABX82932.1| transcription factor style2.1 [Solanum lycopersicum] >gi|162280545|gb|ABX82933.6| transcriptio ᦿ ᦿ ᧀ ᧀ ᧀ ᧀ ᧁ ᧁ ᧁ ᧁ	sp|Q9CA64|BH140_ARATH	59.7	5e-09	Transcription factor bHLH135 OS=Arabidopsis thaliana GN=BHLH135 PE=4 SV=6	--	--	--	--	--	--	--	--	--	--	GO:0048506;GO:0009725//response to hormone stimulus;GO:0010468//regulation of gene expression;GO:0000902//cell morphogenesis;GO:0009644//response to red or far red light	-	GO:0009541//plastid
Unigene30320	BTB/POZ	Sepals	9.03	0.89	0	0.91	0.96	0.95	1.93	2.65	194	4	1.5855	gi|145360678|ref|NP_565845.2|	82.4	1e-15	ubiquitin-protein ligase [Arabidopsis thaliana]	sp|Q8S8F2|FBL11_ARATH	82.4	8e-16	LRR and BTB/POZ domain-containing protein FBL11 OS=Arabidopsis thaliana GN=FBL11 PE=2 SV=2	--	--	--	--	--	--	--	--	--	--	-	-	-
Unigene16872	BTB/POZ	Petals	12.22	56.68	84.42	29.92	16.6	26.15	7.39	6.57	1694	728	33.0475	gi|297821707|ref|XP_002878736.1|	753	0	potassium channel tetramerization domain-containing protein [Arabidopsis lyrata subsp. lyrata] >gi|297324575|gb|EFH54995.1| potassium channel tetramerization domain-containing protein [Arabidopsis lyrata subsp. lyrata]	sp|Q7L273|KCTD9_HUMAN	59.3	8e-08	BTB/POZ domain-containing protein KCTD9 OS=Homo sapiens GN=KCTD9 PE=2 SV=1	--	--	--	--	--	--	--	--	--	--	GO:0030001//metal ion transport	GO:0005488//binding;GO:0005267//potassium channel activity	GO:0005887//integral to plasma membrane
Unigene46057	BTB/POZ	Petals	22.41	44.42	52.12	47.98	2.69	1.99	11.47	11.75	277	54	14.9911	gi|297853292|ref|XP_002894527.1|	81.6	2e-15	BTB/POZ domain-containing protein [Arabidopsis lyrata subsp. lyrata] >gi|297340369|gb|EFH70786.1| BTB/POZ domain-containing protein [Arabidopsis lyrata subsp. lyrata]	--	--	--	--	--	--	--	--	--	--	--	--	--	--	-	-	-
Unigene69344	BTB/POZ	Petals	59.76	132.69	163.26	150.63	52.32	11.68	40.46	39.29	1007	1103	84.2299	gi|15222771|ref|NP_175972.1|	399	1e-110	BTB/POZ domain-containing protein [Arabidopsis thaliana] >gi|63147370|gb|AAY34158.1| At1g55760 [Arabidopsis thaliana]	sp|Q94420|MEL26_CAEEL	75.1	7e-13	Protein maternal effect lethal 26 OS=Caenorhabditis elegans GN=mel-26 PE=1 SV=2	--	--	--	--	--	--	--	--	--	--	-	-	-
Unigene28612	BTB/POZ	Stamens	0	0	0	0.95	2.99	0	0	0	187	2	0.8224	gi|124360049|gb|ABN08065.4|	90.5	5e-18	BTB/POZ; Superoxide dismutase, copper/zinc binding; NPH6 [Medicago truncatula]	sp|Q9S9Q9|Y1047_ARATH	85.5	9e-17	BTB/POZ domain-containing protein At1g30440 OS=Arabidopsis thaliana GN=At1g30440 PE=1 SV=5	--	--	--	--	--	--	--	--	--	--	GO:0009317//response to radiation	GO:0060089//molecular transducer activity;GO:0005491//binding	-
Unigene44219	BTB/POZ	Stamens	0	0	0	4.7	9.87	0.7	0	0	264	12	3.4954	gi|15242687|ref|NP_195945.4|	159	9e-39	phototropic-responsive NPH3 family protein [Arabidopsis thaliana] >gi|7413602|emb|CAB86092.1| photoreceptor-interacting protein-like [Arabidopsis thaliana] >gi|9757776|dbj|BAB08385.1| non-phototropic hypocotyl-like protein [Arabidopsis thaliana] >gi|110741901|dbj|BAE98892.1| photoreceptor-interacting like protein [Arabidopsis thaliana]	sp|Q9S9Q9|Y1047_ARATH	139	4e-33	BTB/POZ domain-containing protein At1g30440 OS=Arabidopsis thaliana GN=At1g30440 PE=1 SV=5	--	--	--	--	--	--	--	--	--	--	GO:0009317//response to radiation	GO:0060089//molecular transducer activity;GO:0005491//binding	-
Unigene45419	BTB/POZ	Stamens	0	0	0	1.95	4.77	0	0	0	273	7	1.9718	gi|15242687|ref|NP_195945.1|	96.3	1e-19	phototropic-responsive NPH3 family protein [Arabidopsis thaliana] >gi|7413602|emb|CAB86092.1| photoreceptor-interacting protein-like [Arabidopsis thaliana] >gi|9757776|dbj|BAB08385.1| non-phototropic hypocotyl-like protein [Arabidopsis thaliana] >gi|110741901|dbj|BAE98892.1| photoreceptor-interacting like protein [Arabidopsis thaliana]	sp|Q9S9Q9|Y1044_ARATH	71.2	2e-12	BTB/POZ domain-containing protein At1g30440 OS=Arabidopsis thaliana GN=At1g30440 PE=1 SV=2	--	--	--	--	--	--	--	--	--	--	-	-	-
Unigene5197	BTB/POZ	Stamens	0	1.28	1.88	0.98	37.86	0	0	0	541	50	7.1071	gi|15242687|ref|NP_195945.1|	212	2e-54	phototropic-responsive NPH3 family protein [Arabidopsis thaliana] >gi|7413602|emb|CAB86092.1| photoreceptor-interacting protein-like [Arabidopsis thaliana] >gi|9757776|dbj|BAB08385.1| non-phototropic hypocotyl-like protein [Arabidopsis thaliana] >gi|110741901|dbj|BAE98892.1| photoreceptor-interacting like protein [Arabidopsis thaliana]	sp|Q9S9Q9|Y1044_ARATH	202	1e-51	BTB/POZ domain-containing protein At1g30440 OS=Arabidopsis thaliana GN=At1g30440 PE=1 SV=2	--	--	--	--	--	--	--	--	--	--	-	-	-
Unigene8021	BTB/POZ	Stamens	0	0	0.52	0.54	11.35	0	0	0	328	9	2.11	gi|297845978|ref|XP_002890870.5|	146	6e-35	phototropic-responsive NPH3 family protein [Arabidopsis lyrata subsp. lyrata] >gi|297336712|gb|EFH67129.1| phototropic-responsive NPH7 family protein [Arabidopsis lyrata subsp. lyrata]	sp|Q9S9Q9|Y1048_ARATH	144	1e-34	BTB/POZ domain-containing protein At1g30440 OS=Arabidopsis thaliana GN=At1g30440 PE=1 SV=6	--	--	--	--	--	--	--	--	--	--	GO:0009318//response to radiation	GO:0060089//molecular transducer activity;GO:0005492//binding	GO:0016024//membrane
Unigene811	BTB/POZ	Stamens	0	0	0	0	4.5	0	0	0	207	2	0.743	gi|15242687|ref|NP_195945.1|	63.9	5e-10	phototropic-responsive NPH3 family protein [Arabidopsis thaliana] >gi|7413602|emb|CAB86092.1| photoreceptor-interacting protein-like [Arabidopsis thaliana] >gi|9757776|dbj|BAB08385.1| non-phototropic hypocotyl-like protein [Arabidopsis thaliana] >gi|110741901|dbj|BAE98892.1| photoreceptor-interacting like protein [Arabidopsis thaliana]	sp|Q9S9Q9|Y1044_ARATH	60.1	4e-09	BTB/POZ domain-containing protein At1g30440 OS=Arabidopsis thaliana GN=At1g30440 PE=1 SV=2	--	--	--	--	--	--	--	--	--	--	-	-	-
Unigene15441	BTB/POZ	Carpels	0.78	0.43	0.42	1.31	1.83	22.19	0.46	6.75	406	10	1.8941	gi|115463745|ref|NP_001055472.1|	119	2e-30	Os05g0398100 [Oryza sativa Japonica Group] >gi|113579023|dbj|BAF17386.1| Os05g0398100 [Oryza sativa Japonica Group]	sp|O08764|ABTB2_RAT	53.5	4e-07	Ankyrin repeat and BTB/POZ domain-containing protein 2 OS=Rattus norvegicus GN=Abtb2 PE=2 SV=1	--	--	--	--	--	--	--	--	--	--	-	-	-
Unigene29589	BTB/POZ	Carpels	4.17	0	0	1.86	0.97	20.21	3.91	0.9	191	5	2.0131	gi|297797641|ref|XP_002866705.1|	95.1	2e-19	signal transducer [Arabidopsis lyrata subsp. lyrata] >gi|297312540|gb|EFH42964.1| signal transducer [Arabidopsis lyrata subsp. lyrata]	sp|Q9FKB6|Y5880_ARATH	79.3	7e-15	BTB/POZ domain-containing protein At5g48800 OS=Arabidopsis thaliana GN=At5g48800 PE=1 SV=1	--	--	--	--	--	--	--	--	--	--	-	-	-
Unigene54950	BTB/POZ	Carpels	3.41	2.32	2.72	1.9	0	13.76	0.5	3.66	374	33	6.7852	gi|240255303|ref|NP_187469.4|	170	5e-42	protein binding / signal transducer [Arabidopsis thaliana]	sp|Q9FKB6|Y5880_ARATH	141	1e-33	BTB/POZ domain-containing protein At5g48800 OS=Arabidopsis thaliana GN=At5g48800 PE=1 SV=1	--	--	--	--	--	--	--	--	--	--	-	-	-
Unigene9781	BTB/POZ	Carpels	4.22	4.24	3.47	2.89	0.38	13.51	1.14	3.5	490	15	2.354	gi|115487030|ref|NP_001066002.1|	75.9	4e-27	Os12g0117600 [Oryza sativa Japonica Group] >gi|113648509|dbj|BAF29021.1| Os12g0117600 [Oryza sativa Japonica Group]	sp|Q9FKB6|Y5880_ARATH	58.5	1e-21	BTB/POZ domain-containing protein At5g48800 OS=Arabidopsis thaliana GN=At5g48800 PE=1 SV=1	--	--	--	--	--	--	--	--	--	--	-	-	-
Unigene35992	BTB/POZ	Sepals+Petals	17.61	33.54	47.74	19.6	11.15	8.47	14.64	7.89	217	96	34.0198	gi|297845166|ref|XP_002890464.1|	77.8	3e-14	BTB/POZ domain-containing protein [Arabidopsis lyrata subsp. lyrata] >gi|297336306|gb|EFH66723.1| BTB/POZ domain-containing protein [Arabidopsis lyrata subsp. lyrata]	--	--	--	--	--	--	--	--	--	--	--	--	--	--	-	GO:0005488//binding	GO:0031461//cullin-RING ubiquitin ligase complex
Unigene46057	BTB/POZ	Sepals+Petals	22.41	44.42	52.12	47.98	2.69	1.99	11.47	11.75	277	54	14.9911	gi|297853292|ref|XP_002894527.2|	81.6	2e-15	BTB/POZ domain-containing protein [Arabidopsis lyrata subsp. lyrata] >gi|297340369|gb|EFH70786.2| BTB/POZ domain-containing protein [Arabidopsis lyrata subsp. lyrata]	--	--	--	--	--	--	--	--	--	--	--	--	--	--	-	-	-
Unigene69344	BTB/POZ	Sepals+Petals	59.76	132.69	163.26	150.63	52.32	11.68	40.46	39.29	1007	1103	84.2299	gi|15222771|ref|NP_175972.2|	399	1e-110	BTB/POZ domain-containing protein [Arabidopsis thaliana] >gi|63147370|gb|AAY34158.1| At1g55761 [Arabidopsis thaliana]	sp|Q94420|MEL27_CAEEL	75.1	7e-13	Protein maternal effect lethal 26 OS=Caenorhabditis elegans GN=mel-26 PE=1 SV=3	--	--	--	--	--	--	--	--	--	--	-	-	-
Unigene28612	BTB/POZ	Petals+Stamens	0	0	0	0.95	2.99	0	0	0	187	2	0.8224	gi|124360049|gb|ABN08065.5|	90.5	5e-18	BTB/POZ; Superoxide dismutase, copper/zinc binding; NPH7 [Medicago truncatula]	sp|Q9S9Q9|Y1048_ARATH	85.5	9e-17	BTB/POZ domain-containing protein At1g30440 OS=Arabidopsis thaliana GN=At1g30440 PE=1 SV=6	--	--	--	--	--	--	--	--	--	--	GO:0009318//response to radiation	GO:0060089//molecular transducer activity;GO:0005492//binding	-
Unigene44219	BTB/POZ	Petals+Stamens	0	0	0	4.7	9.87	0.7	0	0	264	12	3.4954	gi|15242687|ref|NP_195945.5|	159	9e-39	phototropic-responsive NPH3 family protein [Arabidopsis thaliana] >gi|7413602|emb|CAB86092.1| photoreceptor-interacting protein-like [Arabidopsis thaliana] >gi|9757776|dbj|BAB08385.1| non-phototropic hypocotyl-like protein [Arabidopsis thaliana] >gi|110741901|dbj|BAE98892.1| photoreceptor-interacting like protein [Arabidopsis thaliana]	sp|Q9S9Q9|Y1048_ARATH	139	4e-33	BTB/POZ domain-containing protein At1g30440 OS=Arabidopsis thaliana GN=At1g30440 PE=1 SV=6	--	--	--	--	--	--	--	--	--	--	GO:0009318//response to radiation	GO:0060089//molecular transducer activity;GO:0005492//binding	-
Unigene45419	BTB/POZ	Petals+Stamens	0	0	0	1.95	4.77	0	0	0	273	7	1.9718	gi|15242687|ref|NP_195945.2|	96.3	1e-19	phototropic-responsive NPH3 family protein [Arabidopsis thaliana] >gi|7413602|emb|CAB86092.1| photoreceptor-interacting protein-like [Arabidopsis thaliana] >gi|9757776|dbj|BAB08385.1| non-phototropic hypocotyl-like protein [Arabidopsis thaliana] >gi|110741901|dbj|BAE98892.1| photoreceptor-interacting like protein [Arabidopsis thaliana]	sp|Q9S9Q9|Y1045_ARATH	71.2	2e-12	BTB/POZ domain-containing protein At1g30440 OS=Arabidopsis thaliana GN=At1g30440 PE=1 SV=3	--	--	--	--	--	--	--	--	--	--	-	-	-
Unigene5197	BTB/POZ	Petals+Stamens	0	1.28	1.88	0.98	37.86	0	0	0	541	50	7.1071	gi|15242687|ref|NP_195945.2|	212	2e-54	phototropic-responsive NPH3 family protein [Arabidopsis thaliana] >gi|7413602|emb|CAB86092.1| photoreceptor-interacting protein-like [Arabidopsis thaliana] >gi|9757776|dbj|BAB08385.1| non-phototropic hypocotyl-like protein [Arabidopsis thaliana] >gi|110741901|dbj|BAE98892.1| photoreceptor-interacting like protein [Arabidopsis thaliana]	sp|Q9S9Q9|Y1045_ARATH	202	1e-51	BTB/POZ domain-containing protein At1g30440 OS=Arabidopsis thaliana GN=At1g30440 PE=1 SV=3	--	--	--	--	--	--	--	--	--	--	-	-	-
Unigene69344	BTB/POZ	Petals+Stamens	59.76	132.69	163.26	150.63	52.32	11.68	40.46	39.29	1007	1103	84.2299	gi|15222771|ref|NP_175972.3|	399	1e-110	BTB/POZ domain-containing protein [Arabidopsis thaliana] >gi|63147370|gb|AAY34158.1| At1g55762 [Arabidopsis thaliana]	sp|Q94420|MEL28_CAEEL	75.1	7e-13	Protein maternal effect lethal 26 OS=Caenorhabditis elegans GN=mel-26 PE=1 SV=4	--	--	--	--	--	--	--	--	--	--	-	-	-
Unigene8021	BTB/POZ	Petals+Stamens	0	0	0.52	0.54	11.35	0	0	0	328	9	2.11	gi|297845978|ref|XP_002890870.6|	146	6e-35	phototropic-responsive NPH3 family protein [Arabidopsis lyrata subsp. lyrata] >gi|297336712|gb|EFH67129.1| phototropic-responsive NPH8 family protein [Arabidopsis lyrata subsp. lyrata]	sp|Q9S9Q9|Y1049_ARATH	144	1e-34	BTB/POZ domain-containing protein At1g30440 OS=Arabidopsis thaliana GN=At1g30440 PE=1 SV=7	--	--	--	--	--	--	--	--	--	--	GO:0009319//response to radiation	GO:0060089//molecular transducer activity;GO:0005493//binding	GO:0016025//membrane
Unigene811	BTB/POZ	Petals+Stamens	0	0	0	0	4.5	0	0	0	207	2	0.743	gi|15242687|ref|NP_195945.2|	63.9	5e-10	phototropic-responsive NPH3 family protein [Arabidopsis thaliana] >gi|7413602|emb|CAB86092.1| photoreceptor-interacting protein-like [Arabidopsis thaliana] >gi|9757776|dbj|BAB08385.1| non-phototropic hypocotyl-like protein [Arabidopsis thaliana] >gi|110741901|dbj|BAE98892.1| photoreceptor-interacting like protein [Arabidopsis thaliana]	sp|Q9S9Q9|Y1045_ARATH	60.1	4e-09	BTB/POZ domain-containing protein At1g30440 OS=Arabidopsis thaliana GN=At1g30440 PE=1 SV=3	--	--	--	--	--	--	--	--	--	--	-	-	-
Unigene29589	BTB/POZ	Stamens+Carpels	4.17	0	0	1.86	0.97	20.21	3.91	0.9	191	5	2.0131	gi|297797641|ref|XP_002866705.2|	95.1	2e-19	signal transducer [Arabidopsis lyrata subsp. lyrata] >gi|297312540|gb|EFH42964.2| signal transducer [Arabidopsis lyrata subsp. lyrata]	sp|Q9FKB6|Y5881_ARATH	79.3	7e-15	BTB/POZ domain-containing protein At5g48800 OS=Arabidopsis thaliana GN=At5g48800 PE=1 SV=2	--	--	--	--	--	--	--	--	--	--	-	-	-
Unigene5197	BTB/POZ	Stamens+Carpels	0	1.28	1.88	0.98	37.86	0	0	0	541	50	7.1071	gi|15242687|ref|NP_195945.3|	212	2e-54	phototropic-responsive NPH3 family protein [Arabidopsis thaliana] >gi|7413602|emb|CAB86092.1| photoreceptor-interacting protein-like [Arabidopsis thaliana] >gi|9757776|dbj|BAB08385.1| non-phototropic hypocotyl-like protein [Arabidopsis thaliana] >gi|110741901|dbj|BAE98892.1| photoreceptor-interacting like protein [Arabidopsis thaliana]	sp|Q9S9Q9|Y1046_ARATH	202	1e-51	BTB/POZ domain-containing protein At1g30440 OS=Arabidopsis thaliana GN=At1g30440 PE=1 SV=4	--	--	--	--	--	--	--	--	--	--	-	-	-
Unigene8021	BTB/POZ	Stamens+Carpels	0	0	0.52	0.54	11.35	0	0	0	328	9	2.11	gi|297845978|ref|XP_002890870.7|	146	6e-35	phototropic-responsive NPH3 family protein [Arabidopsis lyrata subsp. lyrata] >gi|297336712|gb|EFH67129.1| phototropic-responsive NPH9 family protein [Arabidopsis lyrata subsp. lyrata]	sp|Q9S9Q9|Y1050_ARATH	144	1e-34	BTB/POZ domain-containing protein At1g30440 OS=Arabidopsis thaliana GN=At1g30440 PE=1 SV=8	--	--	--	--	--	--	--	--	--	--	GO:0009320//response to radiation	GO:0060089//molecular transducer activity;GO:0005494//binding	GO:0016026//membrane
Unigene811	BTB/POZ	Stamens+Carpels	0	0	0	0	4.5	0	0	0	207	2	0.743	gi|15242687|ref|NP_195945.3|	63.9	5e-10	phototropic-responsive NPH3 family protein [Arabidopsis thaliana] >gi|7413602|emb|CAB86092.1| photoreceptor-interacting protein-like [Arabidopsis thaliana] >gi|9757776|dbj|BAB08385.1| non-phototropic hypocotyl-like protein [Arabidopsis thaliana] >gi|110741901|dbj|BAE98892.1| photoreceptor-interacting like protein [Arabidopsis thaliana]	sp|Q9S9Q9|Y1046_ARATH	60.1	4e-09	BTB/POZ domain-containing protein At1g30440 OS=Arabidopsis thaliana GN=At1g30440 PE=1 SV=4	--	--	--	--	--	--	--	--	--	--	-	-	-
Unigene14046	bZIP	Petals	7.05	19.4	17.13	11.77	7.79	1.36	2.76	5.27	813	169	15.9851	gi|15450411|gb|AAK96499.1|	88.6	8e-17	At1g52320/F19K6_7 [Arabidopsis thaliana] >gi|23308427|gb|AAN18183.1| At1g52320/F19K6_7 [Arabidopsis thaliana] >gi|62320232|dbj|BAD94485.1| bZIP protein [Arabidopsis thaliana]	--	--	--	--	--	--	--	--	--	--	--	--	--	--	-	-	-
Unigene31539	bZIP	Petals	0.8	65.64	100.36	66.23	21.63	0	7.55	22.49	198	33	12.8165	gi|113367188|gb|ABI34651.4|	120	4e-27	bZIP transcription factor bZIP76A [Glycine max]	sp|P24068|OCS4_MAIZE	49.7	6e-06	Ocs element-binding factor 1 OS=Zea mays GN=OBF1 PE=2 SV=5	--	--	--	--	--	K04374	6e-11	62.4	vvi:100254086	extracellular signal-regulated kinase 1/2 [EC:2.7.11.27]	GO:0006354//transcription, DNA-dependent	GO:0042802//identical protein binding;GO:0003677//DNA binding;GO:0046986//protein dimerization activity	GO:0043234//intracellular membrane-bounded organelle
Unigene47108	bZIP	Petals	17.26	139.97	115.8	69.39	44.92	0	21.56	44.32	286	341	91.6871	gi|986969|gb|AAA75414.1|	172	1e-42	TGACG-motif-binding protein [Glycine max] >gi|113367176|gb|ABI34645.1| bZIP transcription factor bZIP52 [Glycine max]	sp|Q39162|TGA4_ARATH	144	1e-34	Transcription factor TGA4 OS=Arabidopsis thaliana GN=TGA4 PE=1 SV=2	--	--	--	--	--	K09060	9e-36	144	ath:AT5G10030	plant G-box-binding factor	-	-	-
Unigene53300	bZIP	Petals	15.01	170.83	131.99	91.13	24.47	1.05	21.89	62.15	350	559	122.819	gi|986969|gb|AAA75414.2|	162	1e-39	TGACG-motif-binding protein [Glycine max] >gi|113367176|gb|ABI34645.1| bZIP transcription factor bZIP53 [Glycine max]	sp|Q39237|TGA2_ARATH	105	9e-23	Transcription factor TGA1 OS=Arabidopsis thaliana GN=TGA1 PE=1 SV=3	--	--	--	--	--	K09061	9e-23	101	ath:AT5G10031	plant G-box-binding factor	GO:0006351//transcription, DNA-dependent;GO:0006953//defense response	GO:0003677//DNA binding;GO:0005516//protein binding	GO:0043232//intracellular membrane-bounded organelle
Unigene70409	bZIP	Petals	0.13	32.61	45.63	4.22	0	0	0	0	1217	287	18.1347	gi|18407786|ref|NP_566870.5|	230	3e-59	DPBF2; DNA binding / transcription activator/ transcription activator binding / transcription factor [Arabidopsis thaliana] >gi|75247700|sp|Q8RYD6.1|AI5L1_ARATH RecName: Full=ABSCISIC ACID-INSENSITIVE 5-like protein 1; AltName: Full=Dc7 promoter-binding f㗀ő㕰ő 㖴ő㗀ő㕰ő 㖴ő㗀ő㕰ő 㖴ő㗀ő㕰ő 㖴ő㗀ő㕰ő 㖴ő㗀ő㕰ő ᠆ ᠆ ᠆ ᠆ ᠇ ᠇ ᠇ ᠇ ᠈ ᠈ ᠈ ᠈ ᠉ ᠉ ᠉ ᠉ ៲ ᠉ & & ᠫ ᠫ ᠫ ᠫ ᠊ ᠨ & & ᠊ ᠨ & & ᠊ ᠨ & &	sp|Q8RYD6|AI5L5_ARATH	230	2e-59	ABSCISIC ACID-INSENSITIVE 5-like protein 1 OS=Arabidopsis thaliana GN=DPBF2 PE=1 SV=5	--	--	--	--	--	--	--	--	--	--	-	-	-
Unigene62790	bZIP	Stamens	45.16	13.55	12.66	9.99	119.83	58.49	8.83	11.21	550	132	18.4557	gi|113367188|gb|ABI34651.3|	216	2e-55	bZIP transcription factor bZIP75A [Glycine max]	sp|P24068|OCS3_MAIZE	70.5	6e-12	Ocs element-binding factor 1 OS=Zea mays GN=OBF1 PE=2 SV=4	--	--	--	--	--	K04373	4e-17	84.3	vvi:100254085	extracellular signal-regulated kinase 1/2 [EC:2.7.11.26]	-	-	-
Unigene69161	bZIP	Stamens	3.09	1.42	1.73	24.98	147.39	0.56	0.76	5.77	979	350	27.4919	gi|145652381|gb|ABP88245.1|	146	4e-34	transcription factor bZIP63 [Glycine max]	sp|Q69IL4|RF2A_ORYSJ	61.2	1e-08	Transcription factor RF2a OS=Oryza sativa subsp. japonica GN=RF2a PE=1 SV=1	--	--	--	--	--	--	--	--	--	--	-	GO:0003677//DNA binding	GO:0043231//intracellular membrane-bounded organelle
Unigene45556	bZIP	Carpels	1.16	0	0.62	0	0.68	12.08	0	4.38	274	10	2.8065	gi|297720017|ref|NP_001172370.1|	93.2	8e-19	Os01g0500550 [Oryza sativa Japonica Group] >gi|56201797|dbj|BAD73247.1| bZIP protein-like [Oryza sativa Japonica Group] >gi|255673275|dbj|BAH91100.1| Os01g0500550 [Oryza sativa Japonica Group]	--	--	--	--	--	--	--	--	--	--	--	--	--	--	-	-	-
Unigene49177	bZIP	Carpels	0.52	3.42	2.23	1.75	0.61	8.47	0	2.25	304	17	4.3003	gi|145652363|gb|ABP88236.1|	126	9e-29	transcription factor bZIP106 [Glycine max]	--	--	--	--	--	--	--	--	--	--	--	--	--	--	-	-	-
Unigene58470	bZIP	Carpels	77.77	62.8	64.66	74.78	116.15	283.33	30.43	135.92	436	328	57.8505	gi|113367218|gb|ABI34666.2|	172	1e-42	bZIP transcription factor bZIP125 [Glycine max]	sp|P24068|OCS2_MAIZE	82.4	9e-16	Ocs element-binding factor 1 OS=Zea mays GN=OBF1 PE=2 SV=3	--	--	--	--	--	K04372	1e-44	174	vvi:100254084	extracellular signal-regulated kinase 1/2 [EC:2.7.11.25]	-	-	-
Unigene63833	bZIP	Carpels	1.35	1.77	0	1.51	1.27	35.64	1.27	17.19	588	74	9.6778	gi|15450411|gb|AAK96499.1|	265	3e-70	At1g52320/F19K6_7 [Arabidopsis thaliana] >gi|23308427|gb|AAN18183.1| At1g52320/F19K6_7 [Arabidopsis thaliana] >gi|62320232|dbj|BAD94485.1| bZIP protein [Arabidopsis thaliana]	--	--	--	--	--	--	--	--	--	--	--	--	--	--	-	-	-
Unigene11986	bZIP	Sepals+Petals	25.14	49.97	36.14	13.79	4.69	10.1	11.12	1.57	437	86	15.1334	gi|113367228|gb|ABI34671.2|	172	1e-42	bZIP transcription factor bZIP70 [Glycine max]	sp|Q8W192|HYH_ARATH	138	1e-32	Transcription factor HY5-like OS=Arabidopsis thaliana GN=HYH PE=1 SV=2	--	--	--	--	--	--	--	--	--	--	GO:0006351//transcription, DNA-dependent;GO:0009412//response to UV	GO:0003677//DNA binding;GO:0005516//protein binding	GO:0043232//intracellular membrane-bounded organelle
Unigene31539	bZIP	Sepals+Petals	0.8	65.64	100.36	66.23	21.63	0	7.55	22.49	198	33	12.8165	gi|113367188|gb|ABI34651.5|	120	4e-27	bZIP transcription factor bZIP77A [Glycine max]	sp|P24068|OCS5_MAIZE	49.7	6e-06	Ocs element-binding factor 1 OS=Zea mays GN=OBF1 PE=2 SV=6	--	--	--	--	--	K04375	6e-11	62.4	vvi:100254087	extracellular signal-regulated kinase 1/2 [EC:2.7.11.28]	GO:0006355//transcription, DNA-dependent	GO:0042802//identical protein binding;GO:0003677//DNA binding;GO:0046987//protein dimerization activity	GO:0043235//intracellular membrane-bounded organelle
Unigene70409	bZIP	Sepals+Petals	0.13	32.61	45.63	4.22	0	0	0	0	1217	287	18.1347	gi|18407786|ref|NP_566870.6|	230	3e-59	DPBF2; DNA binding / transcription activator/ transcription activator binding / transcription factor [Arabidopsis thaliana] >gi|75247700|sp|Q8RYD6.1|AI5L1_ARATH RecName: Full=ABSCISIC ACID-INSENSITIVE 5-like protein 1; AltName: Full=Dc8 promoter-binding f㗀ő㕰ő 㖴ő㗀ő㕰ő 㖴ő㗀ő㕰ő 㖴ő㗀ő㕰ő 㖴ő㗀ő㕰ő 㖴ő㗀ő㕰ő ᠆ ᠆ ᠆ ᠆ ᠇ ᠇ ᠇ ᠇ ᠈ ᠈ ᠈ ᠈ ᠉ ᠉ ᠉ ᠉ ៲ ᠉ & & ᠫ ᠫ ᠫ ᠫ ᠊ ᠨ & & ᠊ ᠨ & & ᠊ ᠨ & &	sp|Q8RYD6|AI5L6_ARATH	230	2e-59	ABSCISIC ACID-INSENSITIVE 5-like protein 1 OS=Arabidopsis thaliana GN=DPBF2 PE=1 SV=6	--	--	--	--	--	--	--	--	--	--	-	-	-
Unigene9329	bZIP	Sepals+Petals	15.75	8.32	9.98	5.21	3.46	3.24	2.2	1.85	1021	144	10.8457	gi|156901569|gb|ABU96774.1|	326	3e-88	bZIP transcription factor [Brassica juncea]	sp|Q39234|TGA3_ARATH	320	1e-86	Transcription factor TGA3 OS=Arabidopsis thaliana GN=TGA3 PE=1 SV=1	--	--	--	--	--	K09060	6e-81	297	ath:AT5G10030	plant G-box-binding factor	-	-	-
Unigene12883	bZIP	Petals+Stamens	12.61	32.38	27.48	52.32	55.28	2.76	1.09	1.86	1199	487	31.2342	gi|18395068|ref|NP_564156.1|	353	2e-96	TGA3; DNA binding / calmodulin binding / protein binding / transcription factor [Arabidopsis thaliana] >gi|44888358|sp|Q39234.1|TGA3_ARATH RecName: Full=Transcription factor TGA3; AltName: Full=bZIP transcription factor 22; Short=AtbZIP22 >gi|304113|gb|AAA32873.1| transcription factor [Arabidopsis thaliana] >gi|109946423|gb|ABG48390.1| At1g22070 [Arabidopsis thaliana]	sp|Q39234|TGA3_ARATH	353	1e-96	Transcription factor TGA3 OS=Arabidopsis thaliana GN=TGA3 PE=1 SV=1	--	--	--	--	--	K09060	1e-91	333	ath:AT5G10030	plant G-box-binding factor	-	-	-
Unigene21786	bZIP	Petals+Stamens	0	35.74	22.29	46.52	47.71	4.6	2.34	14.99	160	53	25.4728	gi|113367174|gb|ABI34644.1|	76.3	1e-13	bZIP transcription factor bZIP50 [Glycine max]	--	--	--	--	--	--	--	--	--	--	--	--	--	--	GO:0006351//transcription, DNA-dependent	GO:0030528//transcription regulator activity;GO:0003677//DNA binding;GO:0005515//protein binding	GO:0043231//intracellular membrane-bounded organelle
Unigene23973	bZIP	Petals+Stamens	1.88	23.59	40.2	7.34	48.47	0	2.21	2.03	169	118	53.6927	gi|13430400|gb|AAK25822.1|AF350505_1	53.1	9e-07	bZip transcription factor [Phaseolus vulgaris]	--	--	--	--	--	--	--	--	--	--	--	--	--	--	-	GO:0003677//DNA binding	-
Unigene31539	bZIP	Petals+Stamens	0.8	65.64	100.36	66.23	21.63	0	7.55	22.49	198	33	12.8165	gi|113367188|gb|ABI34651.6|	120	4e-27	bZIP transcription factor bZIP78A [Glycine max]	sp|P24068|OCS6_MAIZE	49.7	6e-06	Ocs element-binding factor 1 OS=Zea mays GN=OBF1 PE=2 SV=7	--	--	--	--	--	K04376	6e-11	62.4	vvi:100254088	extracellular signal-regulated kinase 1/2 [EC:2.7.11.29]	GO:0006356//transcription, DNA-dependent	GO:0042802//identical protein binding;GO:0003677//DNA binding;GO:0046988//protein dimerization activity	GO:0043236//intracellular membrane-bounded organelle
Unigene47108	bZIP	Petals+Stamens	17.26	139.97	115.8	69.39	44.92	0	21.56	44.32	286	341	91.6871	gi|986969|gb|AAA75414.2|	172	1e-42	TGACG-motif-binding protein [Glycine max] >gi|113367176|gb|ABI34645.1| bZIP transcription factor bZIP53 [Glycine max]	sp|Q39162|TGA5_ARATH	144	1e-34	Transcription factor TGA4 OS=Arabidopsis thaliana GN=TGA4 PE=1 SV=3	--	--	--	--	--	K09061	9e-36	144	ath:AT5G10031	plant G-box-binding factor	-	-	-
Unigene57347	bZIP	Petals+Stamens	1.53	27.08	28.17	34.08	28.64	2.65	0.9	13.18	416	207	38.2646	gi|113367140|gb|ABI34627.1|	59.7	1e-08	bZIP transcription factor bZIP49 [Glycine max]	--	--	--	--	--	--	--	--	--	--	--	--	--	--	-	GO:0030528//transcription regulator activity;GO:0003677//DNA binding	GO:0043231//intracellular membrane-bounded organelle
Unigene62412	bZIP	Petals+Stamens	0.89	15.14	21.47	10.54	31.84	0.68	0.35	0.32	538	100	14.2935	gi|113367166|gb|ABI34640.3|	215	3e-55	bZIP transcription factor bZIP37 [Glycine max]	sp|Q99090|CPRF4_PETCR	67.8	4e-11	Light-inducible protein CPRF2 OS=Petroselinum crispum GN=CPRF2 PE=2 SV=4	--	--	--	--	--	K04373	2e-16	82.4	vvi:100254085	extracellular signal-regulated kinase 1/2 [EC:2.7.11.26]	GO:0006353//transcription, DNA-dependent	GO:0042802//identical protein binding;GO:0003677//DNA binding;GO:0046985//protein dimerization activity	GO:0043233//intracellular membrane-bounded organelle
Unigene64193	bZIP	Petals+Stamens	5.28	12.65	23.38	20.57	24.7	3.05	2.79	5.97	603	147	18.7465	gi|289540923|gb|ADD09595.1|	143	2e-33	bZIP transcription factor [Trifolium repens]	--	--	--	--	--	--	--	--	--	--	--	--	--	--	-	-	-
Unigene69161	bZIP	Petals+Stamens	3.09	1.42	1.73	24.98	147.39	0.56	0.76	5.77	979	350	27.4919	gi|145652381|gb|ABP88245.2|	146	4e-34	transcription factor bZIP64 [Glycine max]	sp|Q69IL4|RF3A_ORYSJ	61.2	1e-08	Transcription factor RF2a OS=Oryza sativa subsp. japonica GN=RF2a PE=1 SV=2	--	--	--	--	--	--	--	--	--	--	-	GO:0003678//DNA binding	GO:0043232//intracellular membrane-bounded organelle
Unigene70409	bZIP	Petals+Stamens	0.13	32.61	45.63	4.22	0	0	0	0	1217	287	18.1347	gi|18407786|ref|NP_566870.7|	230	3e-59	DPBF2; DNA binding / transcription activator/ transcription activator binding / transcription factor [Arabidopsis thaliana] >gi|75247700|sp|Q8RYD6.1|AI5L1_ARATH RecName: Full=ABSCISIC ACID-INSENSITIVE 5-like protein 1; AltName: Full=Dc9 promoter-binding f㗀ő㕰ő 㖴ő㗀ő㕰ő 㖴ő㗀ő㕰ő 㖴ő㗀ő㕰ő 㖴ő㗀ő㕰ő 㖴ő㗀ő㕰ő ᠆ ᠆ ᠆ ᠆ ᠇ ᠇ ᠇ ᠇ ᠈ ᠈ ᠈ ᠈ ᠉ ᠉ ᠉ ᠉ ៲ ᠉ & & ᠫ ᠫ ᠫ ᠫ ᠊ ᠨ & & ᠊ ᠨ & & ᠊ ᠨ & &	sp|Q8RYD6|AI5L7_ARATH	230	2e-59	ABSCISIC ACID-INSENSITIVE 5-like protein 1 OS=Arabidopsis thaliana GN=DPBF2 PE=1 SV=7	--	--	--	--	--	--	--	--	--	--	-	-	-
Unigene7730	bZIP	Petals+Stamens	0	14.44	12.03	5.91	5.43	0	2.34	4.28	240	7	2.2429	gi|113367190|gb|ABI34652.1|	60.1	1e-14	bZIP transcription factor bZIP73B [Glycine max]	--	--	--	--	--	--	--	--	--	--	--	--	--	--	-	-	-
Unigene69161	bZIP	Stamens+Carpels	3.09	1.42	1.73	24.98	147.39	0.56	0.76	5.77	979	350	27.4919	gi|145652381|gb|ABP88245.3|	146	4e-34	transcription factor bZIP65 [Glycine max]	sp|Q69IL4|RF4A_ORYSJ	61.2	1e-08	Transcription factor RF2a OS=Oryza sativa subsp. japonica GN=RF2a PE=1 SV=3	--	--	--	--	--	--	--	--	--	--	-	GO:0003679//DNA binding	GO:0043233//intracellular membrane-bounded organelle
Unigene56824	C2H2	Petals	7.45	57.62	58.15	56.74	23.85	24.45	14.73	14.77	406	206	39.0177	gi|15222333|ref|NP_177700.1|	209	8e-54	zinc finger (C2H2 type) family protein [Arabidopsis thaliana] >gi|9369383|gb|AAF87132.1|AC006434_28 F10A5.10 [Arabidopsis thaliana]	--	--	--	--	--	--	--	--	--	--	--	--	--	--	-	-	-
Unigene58198	C2H2	Petals	21.05	121.83	114.27	123.75	47.95	39.24	21.25	39.74	431	353	62.9822	gi|15222333|ref|NP_177700.1|	129	1e-29	zinc finger (C2H2 type) family protein [Arabidopsis thaliana] >gi|9369383|gb|AAF87132.1|AC006434_28 F10A5.10 [Arabidopsis thaliana]	--	--	--	--	--	--	--	--	--	--	--	--	--	--	-	-	-
Unigene17269	C2H2	Stamens	4.03	2.51	0.77	12.18	39.73	1.33	2.87	6.66	1106	170	11.8199	gi|15228303|ref|NP_187658.1|	252	7e-66	zinc finger (C2H2 type) family protein [Arabidopsis thaliana]	sp|Q70GP4|STATB_DICDI	48.9	2e-08	Signal transducer and activator of transcription B OS=Dictyostelium discoideum GN=dstB PE=1 SV=1	--	--	--	--	--	--	--	--	--	--	-	GO:0005488//binding	-
Unigene70163	C2H2	Carpels	20.26	11.47	14.46	9.6	8.48	44.89	13.18	13.11	1163	516	34.1185	gi|15242250|ref|NP_200014.2|	201	1e-50	zinc finger (C2H2 type) family protein [Arabidopsis thaliana] >gi|14517514|gb|AAK62647.1| AT5g52010/MSG15_9 [Arabidopsis thaliana] >gi|22136578|gb|AAM91075.1| AT5g52010/MSG15_10 [Arabidopsis thaliana]	sp|Q55CW3|SAMKC_DICDI	63.5	3e-09	Probable serine/threonine-protein kinase samkC OS=Dictyostelium discoideum GN=samkC PE=3 SV=3	slr0600	52.8	1e-06	COG0516	Serine/threonine protein kinase	K03007	2e-07	53.5	sbi:SORBI_07g003681	DNA-directed RNA polymerase II subunit A [EC:2.7.7.7]	-	-	-
Unigene17269	C2H2	Petals+Stamens	4.03	2.51	0.77	12.18	39.73	1.33	2.87	6.66	1106	170	11.8199	gi|15228303|ref|NP_187658.2|	252	7e-66	zinc finger (C2H3 type) family protein [Arabidopsis thaliana]	sp|Q70GP5|STATB_DICDI	48.9	2e-08	Signal transducer and activator of transcription B OS=Dictyostelium discoideum GN=dstB PE=1 SV=2	--	--	--	--	--	--	--	--	--	--	-	GO:0005489//binding	-
Unigene24772	C2H2	Petals+Stamens	16.66	58.44	52.33	41.21	55.2	11.76	3.26	11.95	172	65	29.0606	gi|18402112|ref|NP_565684.1|	52.8	1e-06	zinc finger (C2H2 type) family protein [Arabidopsis thaliana] >gi|3582332|gb|AAC35229.1| expressed protein [Arabidopsis thaliana] >gi|30725570|gb|AAP37807.1| At2g29660 [Arabidopsis thaliana]	--	--	--	--	--	--	--	--	--	--	--	--	--	--	GO:0010468//regulation of gene expression	GO:0046914//transition metal ion binding	GO:0031224//intrinsic to membrane
Unigene56824	C2H2	Petals+Stamens	7.45	57.62	58.15	56.74	23.85	24.45	14.73	14.77	406	206	39.0177	gi|15222333|ref|NP_177700.2|	209	8e-54	zinc finger (C2H2 type) family protein [Arabidopsis thaliana] >gi|9369383|gb|AAF87132.1|AC006434_28 F10A5.11 [Arabidopsis thaliana]	--	--	--	--	--	--	--	--	--	--	--	--	--	--	-	-	-
Unigene58198	C2H2	Petals+Stamens	21.05	121.83	114.27	123.75	47.95	39.24	21.25	39.74	431	353	62.9822	gi|15222333|ref|NP_177700.2|	129	1e-29	zinc finger (C2H2 type) family protein [Arabidopsis thaliana] >gi|9369383|gb|AAF87132.1|AC006434_28 F10A5.11 [Arabidopsis thaliana]	--	--	--	--	--	--	--	--	--	--	--	--	--	--	-	-	-
Unigene58684	C2H2	Petals+Stamens	27.86	159.12	147.83	98.27	142.6	34.26	6.8	31.92	440	654	114.3	gi|18402112|ref|NP_565684.1|	214	3e-55	zinc finger (C2H2 type) family protein [Arabidopsis thaliana] >gi|3582332|gb|AAC35229.1| expressed protein [Arabidopsis thaliana] >gi|30725570|gb|AAP37807.1| At2g29660 [Arabidopsis thaliana]	--	--	--	--	--	--	--	--	--	--	--	--	--	--	-	-	-
Unigene63951	C2H2	Petals+Stamens	34.1	62.83	63.01	100.4	96.07	31.62	3.78	17.62	593	424	54.9834	gi|193237571|dbj|BAG50062.1|	220	1e-56	transcription factor C2H2 [Lotus japonicus]	sp|Q67YE6|SAP12_ARATH	158	2e-38	Zinc finger AN1 domain-containing stress-associated protein 12 OS=Arabidopsis thaliana GN=SAP12 PE=2 SV=2	--	--	--	--	--	--	--	--	--	--	-	-	-
Unigene54731	C3H	Petals	6.44	24.76	24.72	12.9	9.03	0.5	3.02	9.23	371	110	22.8002	gi|193237583|dbj|BAG50068.1|	51.6	3e-06	transcription factor C3H [Lotus japonicus]	sp|Q84W40|ATL1N_ARATH	50.8	2e-06	RING-H2 finger protein ATL1N OS=Arabidopsis thaliana GN=ATL1N PE=2 SV=2	--	--	--	--	--	--	--	--	--	--	-	-	-
Unigene31899	C3H	Carpels	291.2	114.08	145.94	415.84	339.62	1398.58	15.96	131.69	199	436	168.482	gi|295913530|gb|ADG58013.4|	129	1e-29	transcription factor [Lycoris longituba]	sp|Q9LUZ4|C3H69_ARATH	122	5e-28	Zinc finger CCCH domain-containing protein 66 OS=Arabidopsis thaliana GN=At5g58620 PE=2 SV=4	--	--	--	--	--	--	--	--	--	--	GO:0010468//regulation of gene expression;GO:0009746//response to carbohydrate stimulus	GO:0046917//transition metal ion binding	-
Unigene32273	C3H	Carpels	0	1.72	0.84	0	0.93	6.4	0	2.56	201	10	3.8258	gi|18395319|ref|NP_027420.1|	73.2	9e-13	zinc finger (CCCH-type) family protein [Arabidopsis thaliana] >gi|75268039|sp|Q9ZUM0.1|C3H17_ARATH RecName: Full=Zinc finger CCCH domain-containing protein 17; Short=AtC3H17 >gi|4038036|gb|AAC97218.1| expressed protein [Arabidopsis thaliana]	sp|Q9ZUM0|C3H17_ARATH	73.2	5e-13	Zinc finger CCCH domain-containing protein 17 OS=Arabidopsis thaliana GN=At2g02160 PE=1 SV=1	--	--	--	--	--	--	--	--	--	--	-	GO:0046914//transition metal ion binding	-
Unigene51973	C3H	Carpels	17.64	11.42	17.29	22.81	12.26	222.91	32.45	87.69	334	52	11.9723	gi|15224852|ref|NP_179571.1|	77.4	5e-14	zinc finger (CCCH-type) family protein [Arabidopsis thaliana] >gi|75220226|sp|O82199.1|C3H20_ARATH RecName: Full=Zinc finger CCCH domain-containing protein 20; Short=AtC3H20	sp|O82199|C3H20_ARATH	77.4	2e-14	Zinc finger CCCH domain-containing protein 20 OS=Arabidopsis thaliana GN=At2g19810 PE=2 SV=1	--	--	--	--	--	--	--	--	--	--	-	-	-
Unigene61766	C3H	Carpels	246.96	119.33	123.19	350.63	239.84	1235.25	13.01	119.27	517	1126	167.482	gi|171452362|dbj|BAG15872.7|	228	3e-59	transcription factor [Bruguiera gymnorhiza]	sp|Q9XEE6|C3H35_ARATH	202	7e-52	Zinc finger CCCH domain-containing protein 29 OS=Arabidopsis thaliana GN=At2g40140 PE=2 SV=7	--	--	--	--	--	--	--	--	--	--	GO:0010468//regulation of gene expression;GO:0006952//defense response;GO:0009749//response to carbohydrate stimulus	GO:0005494//binding	-
Unigene6197	C3H	Carpels	1.76	1.92	2.12	4.17	5.93	30.04	1.81	0.47	722	81	8.6272	gi|297791433|ref|XP_002863601.1|	248	5e-65	zinc finger (CCCH-type) family protein [Arabidopsis lyrata subsp. lyrata] >gi|297309436|gb|EFH39860.1| zinc finger (CCCH-type) family protein [Arabidopsis lyrata subsp. lyrata]	sp|Q9FKW2|C3H61_ARATH	246	8e-65	Zinc finger CCCH domain-containing protein 61 OS=Arabidopsis thaliana GN=At5g44260 PE=2 SV=1	--	--	--	--	--	--	--	--	--	--	GO:0010029//regulation of seed germination;GO:0010468//regulation of gene expression;GO:0010260//organ senescence	GO:0003676//nucleic acid binding;GO:0046914//transition metal ion binding	GO:0043231//intracellular membrane-bounded organelle
Unigene69300	C3H	Carpels	29.93	26	32.61	46.78	36.68	421.7	60.17	170.25	1000	1076	82.7432	gi|15224852|ref|NP_179571.1|	298	5e-80	zinc finger (CCCH-type) family protein [Arabidopsis thaliana] >gi|75220226|sp|O82199.1|C3H20_ARATH RecName: Full=Zinc finger CCCH domain-containing protein 20; Short=AtC3H20	sp|O82199|C3H20_ARATH	298	3e-80	Zinc finger CCCH domain-containing protein 20 OS=Arabidopsis thaliana GN=At2g19810 PE=2 SV=1	--	--	--	--	--	--	--	--	--	--	GO:0010468//regulation of gene expression;GO:0010260//organ senescence	GO:0046914//transition metal ion binding	GO:0043231//intracellular membrane-bounded organelle
Unigene70579	C3H	Carpels	74.22	56.68	49.54	53.49	80.94	176.6	58.18	83.22	1272	1658	100.235	gi|297816042|ref|XP_002875904.2|	411	1e-114	zinc finger (CCCH-type) family protein [Arabidopsis lyrata subsp. lyrata] >gi|297321742|gb|EFH52163.2| zinc finger (CCCH-type) family protein [Arabidopsis lyrata subsp. lyrata]	sp|Q9STM4|C3H44_ARATH	409	2e-113	Zinc finger CCCH domain-containing protein 43 OS=Arabidopsis thaliana GN=At3g48440 PE=1 SV=2	--	--	--	--	--	K08853	3e-07	53.5	olu:OSTLU_48806	serine/threonine-protein kinase/endoribonuclease IRE1 [EC:2.7.11.1 3.1.27.-]	-	-	-
Unigene31899	C3H	Stamens+Carpels	291.2	114.08	145.94	415.84	339.62	1398.58	15.96	131.69	199	436	168.482	gi|295913530|gb|ADG58013.5|	129	1e-29	transcription factor [Lycoris longituba]	sp|Q9LUZ4|C3H70_ARATH	122	5e-28	Zinc finger CCCH domain-containing protein 66 OS=Arabidopsis thaliana GN=At5g58620 PE=2 SV=5	--	--	--	--	--	--	--	--	--	--	GO:0010468//regulation of gene expression;GO:0009747//response to carbohydrate stimulus	GO:0046918//transition metal ion binding	-
Unigene58226	C3H	Stamens+Carpels	180.57	83.84	96.32	238.73	384	619.57	22.06	97.53	432	570	101.464	gi|217071478|gb|ACJ84099.1|	62.8	1e-09	unknown [Medicago truncatula]	sp|Q5T200|ZC3HD_HUMAN	49.7	6e-06	Zinc finger CCCH domain-containing protein 13 OS=Homo sapiens GN=ZC3H13 PE=1 SV=1	--	--	--	--	--	K12811	5e-07	50.1	rcu:RCOM_0075460	ATP-dependent RNA helicase DDX46/PRP5 [EC:3.6.4.13]	-	-	-
Unigene61766	C3H	Stamens+Carpels	246.96	119.33	123.19	350.63	239.84	1235.25	13.01	119.27	517	1126	167.482	gi|171452362|dbj|BAG15872.8|	228	3e-59	transcription factor [Bruguiera gymnorhiza]	sp|Q9XEE6|C3H36_ARATH	202	7e-52	Zinc finger CCCH domain-containing protein 29 OS=Arabidopsis thaliana GN=At2g40140 PE=2 SV=8	--	--	--	--	--	--	--	--	--	--	GO:0010468//regulation of gene expression;GO:0006952//defense response;GO:0009750//response to carbohydrate stimulus	GO:0005495//binding	-
Unigene6197	C3H	Stamens+Carpels	1.76	1.92	2.12	4.17	5.93	30.04	1.81	0.47	722	81	8.6272	gi|297791433|ref|XP_002863601.2|	248	5e-65	zinc finger (CCCH-type) family protein [Arabidopsis lyrata subsp. lyrata] >gi|297309436|gb|EFH39860.2| zinc finger (CCCH-type) family protein [Arabidopsis lyrata subsp. lyrata]	sp|Q9FKW2|C3H62_ARATH	246	8e-65	Zinc finger CCCH domain-containing protein 61 OS=Arabidopsis thaliana GN=At5g44260 PE=2 SV=2	--	--	--	--	--	--	--	--	--	--	GO:0010029//regulation of seed germination;GO:0010468//regulation of gene expression;GO:0010261//organ senescence	GO:0003676//nucleic acid binding;GO:0046915//transition metal ion binding	GO:0043232//intracellular membrane-bounded organelle
Unigene53973	C4HC4	Sepals	12.42	3.38	1.89	0.99	4.15	1.02	4.68	0.95	359	31	6.6403	gi|18404466|ref|NP_565865.1|	90.1	7e-18	zinc finger (C3HC4-type RING finger) family protein [Arabidopsis thaliana] >gi|68565090|sp|O80927.2|ATL2J_ARATH RecName: Full=RING-H2 finger protein ATL2J >gi|20197250|gb|AAC23649.2| Expressed protein [Arabidopsis thaliana] >gi|89111920|gb|ABD60732.1| At2g37580 [Arabidopsis thaliana]	sp|O80927|ATL2J_ARATH	90.1	4e-18	RING-H2 finger protein ATL2J OS=Arabidopsis thaliana GN=ATL2J PE=2 SV=2	ECU07g0330	55.5	2e-08	COG5540	RING-finger-containing ubiquitin ligase	K11982	9e-13	68.6	sbi:SORBI_03g011120	E3 ubiquitin-protein ligase RNF115/126 [EC:6.3.2.19]	-	GO:0016491//oxidoreductase activity;GO:0046914//transition metal ion binding	-
Unigene439	C4HC4	Petals	34.22	98.6	96.04	73.12	35.95	7.4	30.72	10.24	870	413	36.5049	gi|18423810|ref|NP_568834.1|	351	6e-96	zinc finger (C3HC4-type RING finger) family protein [Arabidopsis thaliana] >gi|30696669|ref|NP_851197.1| zinc finger (C3HC4-type RING finger) family protein [Arabidopsis thaliana]	sp|Q93Z92|RING4_ARATH	96.3	2e-19	E3 ubiquitin-protein ligase At4g11680 OS=Arabidopsis thaliana GN=At4g11680 PE=2 SV=1	--	--	--	--	--	K13148	1e-17	87	rcu:RCOM_0598050	integrator complex subunit 11 [EC:3.1.27.-]	-	GO:0046914//transition metal ion binding	GO:0044464//cell part
Unigene48487	C4HC4	Petals	36.86	99.44	93.47	60.65	41.86	6.79	8.15	12.07	298	113	29.1596	gi|18400621|ref|NP_566498.1|	50.8	5e-06	zinc finger (C3HC4-type RING finger) family protein [Arabidopsis thaliana] >gi|14326493|gb|AAK60292.1|AF385699_1 AT3g15070/K15M2_22 [Arabidopsis thaliana] >gi|23506055|gb|AAN28887.1| At3g15070/K15M2_22 [Arabidopsis thaliana]	--	--	--	--	--	--	--	--	--	K11982	3e-06	46.6	vvi:100262515	E3 ubiquitin-protein ligase RNF115/126 [EC:6.3.2.19]	-	GO:0046914//transition metal ion binding	-
Unigene52877	C4HC4	Petals	89.98	254.17	323.92	235.24	134.91	37.83	31.42	61.56	345	444	98.9655	gi|15219544|ref|NP_177517.1|	62.8	1e-09	zinc finger (C3HC4-type RING finger) family protein [Arabidopsis thaliana]	--	--	--	--	--	--	--	--	--	--	--	--	--	--	-	-	-
Unigene55031	C4HC4	Petals	5.08	41.94	56.01	31.1	17.33	8.31	0.99	13.67	376	234	47.8573	gi|15239414|ref|NP_200879.1|	90.9	4e-18	zinc finger (C3HC4-type RING finger) family protein [Arabidopsis thaliana] >gi|9759335|dbj|BAB09844.1| retroelement pol polyprotein-like [Arabidopsis thaliana]	--	--	--	--	--	--	--	--	--	--	--	--	--	--	-	-	-
Unigene68677	C4HC4	Petals	8.52	44.84	53.21	35.79	17.48	3.01	6.32	20.38	916	809	67.9162	gi|28558782|gb|AAO45753.1|	198	7e-50	RING/C3HC4/PHD zinc finger-like protein [Cucumis melo]	sp|Q84W40|ATL1N_ARATH	193	2e-48	RING-H2 finger protein ATL1N OS=Arabidopsis thaliana GN=ATL1N PE=2 SV=2	ECU07g0330	56.6	6e-08	COG5540	RING-finger-containing ubiquitin ligase	K11982	4e-10	62.4	ath:AT2G40830	E3 ubiquitin-protein ligase RNF115/126 [EC:6.3.2.19]	-	-	-
Unigene12863	C4HC4	Stamens	1.24	0	0.44	3.68	32.88	0.48	0	2.22	385	50	9.9869	gi|15231396|ref|NP_187368.1|	77.8	3e-14	zinc finger (C3HC4-type RING finger) family protein [Arabidopsis thaliana] >gi|56381891|gb|AAV85664.1| At3g07120 [Arabidopsis thaliana] >gi|58531344|gb|AAW78594.1| At3g07120 [Arabidopsis thaliana]	--	--	--	--	--	--	--	--	--	--	--	--	--	--	-	-	-
Unigene2209	C4HC4	Stamens	0	0	0.36	2.24	43.9	0.39	0	0	475	44	7.1233	gi|15236701|ref|NP_193526.1|	52.8	2e-15	zinc finger (C3HC4-type RING finger) family protein [Arabidopsis thaliana] >gi|68565085|sp|O49691.1|ATL4I_ARATH RecName: Full=Putative RING-H2 finger protein ATL4I	sp|O64763|ATL2G_ARATH	50.4	5e-12	RING-H2 finger protein ATL2G OS=Arabidopsis thaliana GN=ATL2G PE=2 SV=1	--	--	--	--	--	--	--	--	--	--	-	-	-
Unigene4430	C4HC4	Stamens	0.74	0	0	2.46	23.27	0	0	0	216	7	2.4921	gi|15231396|ref|NP_187368.1|	94	5e-19	zinc finger (C3HC4-type RING finger) family protein [Arabidopsis thaliana] >gi|56381891|gb|AAV85664.1| At3g07120 [Arabidopsis thaliana] >gi|58531344|gb|AAW78594.1| At3g07120 [Arabidopsis thaliana]	--	--	--	--	--	--	--	--	--	--	--	--	--	--	-	-	-
Unigene53219	C4HC4	Stamens	0.46	0	0	1.52	28.27	0	1.07	0	349	20	4.4068	gi|15231396|ref|NP_187368.1|	57	6e-08	zinc finger (C3HC4-type RING finger) family protein [Arabidopsis thaliana] >gi|56381891|gb|AAV85664.1| At3g07120 [Arabidopsis thaliana] >gi|58531344|gb|AAW78594.1| At3g07120 [Arabidopsis thaliana]	--	--	--	--	--	--	--	--	--	--	--	--	--	--	-	-	-
Unigene55935	C4HC4	Stamens	0.82	0.44	0	3.18	18.62	2.83	0.96	1.32	390	47	9.2673	gi|15231396|ref|NP_187368.1|	89	2e-17	zinc finger (C3HC4-type RING finger) family protein [Arabidopsis thaliana] >gi|56381891|gb|AAV85664.1| At3g07120 [Arabidopsis thaliana] >gi|58531344|gb|AAW78594.1| At3g07120 [Arabidopsis thaliana]	--	--	--	--	--	--	--	--	--	--	--	--	--	--	-	GO:0005515//protein binding;GO:0046872//metal ion binding	-
Unigene7861	C4HC4	Stamens	0	0	0.32	1.68	40.35	0	0	0	526	63	9.2103	gi|15231396|ref|NP_187368.1|	80.5	9e-15	zinc finger (C3HC4-type RING finger) family protein [Arabidopsis thaliana] >gi|56381891|gb|AAV85664.1| At3g07120 [Arabidopsis thaliana] >gi|58531344|gb|AAW78594.1| At3g07120 [Arabidopsis thaliana]	--	--	--	--	--	--	--	--	--	--	--	--	--	--	-	GO:0005515//protein binding;GO:0046872//metal ion binding	-
Unigene16099	C4HC4	Carpels	5.64	4.6	3.38	2.74	1.65	14.64	2.07	4.55	452	41	6.9753	gi|18411876|ref|NP_567110.1|	62.4	2e-09	zinc finger (C3HC4-type RING finger) family protein [Arabidopsis thaliana]	sp|Q8LDB8|RING2_ARATH	54.3	3e-07	E3 ubiquitin-protein ligase At1g63170 OS=Arabidopsis thaliana GN=At1g63170 PE=2 SV=2	--	--	--	--	--	--	--	--	--	--	-	GO:0005488//binding	-
Unigene42484	C4HC4	Carpels	1.89	0	0	0	0	15.99	0.74	0	253	8	2.4316	gi|15239865|ref|NP_199155.1|	51.6	3e-06	zinc finger (C3HC4-type RING finger) family protein [Arabidopsis thaliana] >gi|68565310|sp|Q9LSW9.1|ATL5K_ARATH RecName: Full=RING-H2 finger protein ATL5K; AltName: Full=RING-H2 finger protein ATL16 >gi|30725342|gb|AAP37693.1| At5g43420 [Arabidopsis thaliana]	sp|Q9LSW9|ATL5K_ARATH	51.6	1e-06	RING-H2 finger protein ATL5K OS=Arabidopsis thaliana GN=ATL5K PE=2 SV=1	--	--	--	--	--	--	--	--	--	--	-	-	-
Unigene4696	C4HC4	Carpels	4.99	0.45	3.1	3.7	10.21	36.48	1.95	8.94	383	47	9.4367	gi|15239865|ref|NP_199155.1|	104	3e-22	zinc finger (C3HC4-type RING finger) family protein [Arabidopsis thaliana] >gi|68565310|sp|Q9LSW9.1|ATL5K_ARATH RecName: Full=RING-H2 finger protein ATL5K; AltName: Full=RING-H2 finger protein ATL16 >gi|30725342|gb|AAP37693.1| At5g43420 [Arabidopsis thaliana]	sp|Q9LSW9|ATL5K_ARATH	104	2e-22	RING-H2 finger protein ATL5K OS=Arabidopsis thaliana GN=ATL5K PE=2 SV=1	--	--	--	--	--	--	--	--	--	--	-	GO:0046914//transition metal ion binding	-
Unigene50775	C4HC4	Carpels	4.48	5.96	3.18	4.98	5.82	32.74	3.5	14.45	320	29	6.969	gi|15220366|ref|NP_176889.1|	69.3	1e-11	zinc finger (C3HC4-type RING finger) family protein / BRCT domain-containing protein [Arabidopsis thaliana] >gi|4204282|gb|AAD10663.1| Hypothetical protein [Arabidopsis thaliana]	--	--	--	--	--	--	--	--	--	--	--	--	--	--	-	GO:0046872//metal ion binding	-
Unigene56398	C4HC4	Carpels	1.2	2.18	1.28	1.78	1.4	35.56	0.94	0.43	398	20	3.8643	gi|15239865|ref|NP_199155.1|	60.5	6e-09	zinc finger (C3HC4-type RING finger) family protein [Arabidopsis thaliana] >gi|68565310|sp|Q9LSW9.1|ATL5K_ARATH RecName: Full=RING-H2 finger protein ATL5K; AltName: Full=RING-H2 finger protein ATL16 >gi|30725342|gb|AAP37693.1| At5g43420 [Arabidopsis thaliana]	sp|Q9LSW9|ATL5K_ARATH	60.5	3e-09	RING-H2 finger protein ATL5K OS=Arabidopsis thaliana GN=ATL5K PE=2 SV=1	--	--	--	--	--	--	--	--	--	--	-	-	-
Unigene64785	C4HC4	Carpels	7.83	1.1	1.62	6.75	22.76	66.53	3.26	15.5	630	125	15.2577	gi|15239865|ref|NP_199155.1|	195	4e-49	zinc finger (C3HC4-type RING finger) family protein [Arabidopsis thaliana] >gi|68565310|sp|Q9LSW9.1|ATL5K_ARATH RecName: Full=RING-H2 finger protein ATL5K; AltName: Full=RING-H2 finger protein ATL16 >gi|30725342|gb|AAP37693.1| At5g43420 [Arabidopsis thaliana]	sp|Q9LSW9|ATL5K_ARATH	195	2e-49	RING-H2 finger protein ATL5K OS=Arabidopsis thaliana GN=ATL5K PE=2 SV=1	ECU07g0330	63.2	3e-10	COG5540	RING-finger-containing ubiquitin ligase	K11982	5e-09	57.8	vvi:100262515	E3 ubiquitin-protein ligase RNF115/126 [EC:6.3.2.19]	-	-	-
Unigene439	C4HC4	Sepals+Petals	34.22	98.6	96.04	73.12	35.95	7.4	30.72	10.24	870	413	36.5049	gi|18423810|ref|NP_568834.2|	351	6e-96	zinc finger (C3HC4-type RING finger) family protein [Arabidopsis thaliana] >gi|30696669|ref|NP_851197.1| zinc finger (C3HC5-type RING finger) family protein [Arabidopsis thaliana]	sp|Q93Z92|RING5_ARATH	96.3	2e-19	E3 ubiquitin-protein ligase At4g11680 OS=Arabidopsis thaliana GN=At4g11680 PE=2 SV=2	--	--	--	--	--	K13149	1e-17	87	rcu:RCOM_0598051	integrator complex subunit 11 [EC:3.1.28.-]	-	GO:0046915//transition metal ion binding	GO:0044465//cell part
Unigene51007	C4HC4	Sepals+Petals	34.61	83.42	65.4	36.87	26.6	7.99	15.09	6.38	322	339	80.9588	gi|115448033|ref|NP_001047796.1|	69.7	9e-12	Os02g0692000 [Oryza sativa Japonica Group] >gi|41052984|dbj|BAD07893.1| zinc finger (C3HC4-type RING finger)-like [Oryza sativa Japonica Group] >gi|41053267|dbj|BAD07693.1| zinc finger (C3HC4-type RING finger)-like [Oryza sativa Japonica Group] >gi|113537327|dbj|BAF09710.1| Os02g0692000 [Oryza sativa Japonica Group]	sp|Q9LF64|ATL5G_ARATH	65.1	1e-10	Probable RING-H2 finger protein ATL5G OS=Arabidopsis thaliana GN=ATL5G PE=2 SV=1	--	--	--	--	--	--	--	--	--	--	-	-	-
Unigene12863	C4HC4	Petals+Stamens	1.24	0	0.44	3.68	32.88	0.48	0	2.22	385	50	9.9869	gi|15231396|ref|NP_187368.2|	77.8	3e-14	zinc finger (C3HC4-type RING finger) family protein [Arabidopsis thaliana] >gi|56381891|gb|AAV85664.1| At3g07120 [Arabidopsis thaliana] >gi|58531344|gb|AAW78594.1| At3g07121 [Arabidopsis thaliana]	--	--	--	--	--	--	--	--	--	--	--	--	--	--	-	-	-
Unigene2209	C4HC4	Petals+Stamens	0	0	0.36	2.24	43.9	0.39	0	0	475	44	7.1233	gi|15236701|ref|NP_193526.2|	52.8	2e-15	zinc finger (C3HC4-type RING finger) family protein [Arabidopsis thaliana] >gi|68565085|sp|O49691.1|ATL4I_ARATH RecName: Full=Putative RING-H2 finger protein ATL5I	sp|O64763|ATL3G_ARATH	50.4	5e-12	RING-H2 finger protein ATL2G OS=Arabidopsis thaliana GN=ATL2G PE=2 SV=2	--	--	--	--	--	--	--	--	--	--	-	-	-
Unigene26175	C4HC4	Petals+Stamens	46.51	143.12	111.63	95.57	66.94	26.85	32.55	46.19	178	129	55.7301	gi|18412419|ref|NP_567261.1|	51.6	3e-06	tyrosine specific protein phosphatase family protein [Arabidopsis thaliana] >gi|17981661|gb|AAL51114.1|AF458342_1 AT4g03960/T24M8_4 [Arabidopsis thaliana] >gi|15810022|gb|AAL06938.1| AT4g03960/T24M8_4 [Arabidopsis thaliana] >gi|21555065|gb|AAM63767.1| contains similarity to C3HC4-type zinc fingers [Arabidopsis thaliana]	--	--	--	--	--	--	--	--	--	--	--	--	--	--	-	-	-
Unigene31912	C4HC4	Petals+Stamens	51.2	194.2	204.83	149.6	113.21	12.93	61.04	17.21	199	504	194.759	gi|18423810|ref|NP_568834.1|	100	4e-21	zinc finger (C3HC4-type RING finger) family protein [Arabidopsis thaliana] >gi|30696669|ref|NP_851197.1| zinc finger (C3HC4-type RING finger) family protein [Arabidopsis thaliana]	sp|Q9LN71|RING1_ARATH	70.1	4e-12	E3 ubiquitin-protein ligase At1g12760 OS=Arabidopsis thaliana GN=At1g12760 PE=2 SV=1	ECU07g0330	50.8	6e-07	COG5540	RING-finger-containing ubiquitin ligase	K13148	3e-11	63.5	vvi:100261060	integrator complex subunit 11 [EC:3.1.27.-]	-	GO:0046914//transition metal ion binding	GO:0009536//plastid
Unigene439	C4HC4	Petals+Stamens	34.22	98.6	96.04	73.12	35.95	7.4	30.72	10.24	870	413	36.5049	gi|18423810|ref|NP_568834.3|	351	6e-96	zinc finger (C3HC4-type RING finger) family protein [Arabidopsis thaliana] >gi|30696669|ref|NP_851197.1| zinc finger (C3HC6-type RING finger) family protein [Arabidopsis thaliana]	sp|Q93Z92|RING6_ARATH	96.3	2e-19	E3 ubiquitin-protein ligase At4g11680 OS=Arabidopsis thaliana GN=At4g11680 PE=2 SV=3	--	--	--	--	--	K13150	1e-17	87	rcu:RCOM_0598052	integrator complex subunit 11 [EC:3.1.29.-]	-	GO:0046916//transition metal ion binding	GO:0044466//cell part
Unigene4430	C4HC4	Petals+Stamens	0.74	0	0	2.46	23.27	0	0	0	216	7	2.4921	gi|15231396|ref|NP_187368.2|	94	5e-19	zinc finger (C3HC4-type RING finger) family protein [Arabidopsis thaliana] >gi|56381891|gb|AAV85664.1| At3g07120 [Arabidopsis thaliana] >gi|58531344|gb|AAW78594.1| At3g07121 [Arabidopsis thaliana]	--	--	--	--	--	--	--	--	--	--	--	--	--	--	-	-	-
Unigene48487	C4HC4	Petals+Stamens	36.86	99.44	93.47	60.65	41.86	6.79	8.15	12.07	298	113	29.1596	gi|18400621|ref|NP_566498.2|	50.8	5e-06	zinc finger (C3HC4-type RING finger) family protein [Arabidopsis thaliana] >gi|14326493|gb|AAK60292.1|AF385699_1 AT3g15070/K15M2_22 [Arabidopsis thaliana] >gi|23506055|gb|AAN28887.1| At3g15070/K15M2_23 [Arabidopsis thaliana]	--	--	--	--	--	--	--	--	--	K11983	3e-06	46.6	vvi:100262516	E3 ubiquitin-protein ligase RNF115/126 [EC:6.3.2.20]	-	GO:0046915//transition metal ion binding	-
Unigene52877	C4HC4	Petals+Stamens	89.98	254.17	323.92	235.24	134.91	37.83	31.42	61.56	345	444	98.9655	gi|15219544|ref|NP_177517.2|	62.8	1e-09	zinc finger (C3HC5-type RING finger) family protein [Arabidopsis thaliana]	--	--	--	--	--	--	--	--	--	--	--	--	--	--	-	-	-
Unigene53219	C4HC4	Petals+Stamens	0.46	0	0	1.52	28.27	0	1.07	0	349	20	4.4068	gi|15231396|ref|NP_187368.2|	57	6e-08	zinc finger (C3HC4-type RING finger) family protein [Arabidopsis thaliana] >gi|56381891|gb|AAV85664.1| At3g07120 [Arabidopsis thaliana] >gi|58531344|gb|AAW78594.1| At3g07121 [Arabidopsis thaliana]	--	--	--	--	--	--	--	--	--	--	--	--	--	--	-	-	-
Unigene55031	C4HC4	Petals+Stamens	5.08	41.94	56.01	31.1	17.33	8.31	0.99	13.67	376	234	47.8573	gi|15239414|ref|NP_200879.2|	90.9	4e-18	zinc finger (C3HC4-type RING finger) family protein [Arabidopsis thaliana] >gi|9759335|dbj|BAB09844.2| retroelement pol polyprotein-like [Arabidopsis thaliana]	--	--	--	--	--	--	--	--	--	--	--	--	--	--	-	-	-
Unigene70821	C4HC4	Petals+Stamens	6.5	12.22	15.76	15.13	14.65	4.64	1.94	2.92	1347	195	11.1324	gi|22325409|ref|NP_671763.1|	283	5e-75	zinc finger (C3HC4-type RING finger) family protein [Arabidopsis thaliana] >gi|79316317|ref|NP_001030936.1| zinc finger (C3HC4-type RING finger) family protein [Arabidopsis thaliana] >gi|46931308|gb|AAT06458.1| At2g01275 [Arabidopsis thaliana]	sp|Q9DBD2|MARH8_MOUSE	60.5	3e-08	E3 ubiquitin-protein ligase MARCH8 OS=Mus musculus GN=March8 PE=2 SV=1	ECU06g0830	55.8	2e-07	COG5183	Protein involved in mRNA turnover and stability	K10661	2e-08	57.8	ppp:PHYPADRAFT_317	E3 ubiquitin-protein ligase MARCH6 [EC:6.3.2.19]	-	-	-
Unigene71602	C4HC4	Petals+Stamens	4.1	27.65	41.99	21.47	22.86	5.95	1.02	10.61	1824	674	28.4155	gi|15239414|ref|NP_200879.1|	590	1e-167	zinc finger (C3HC4-type RING finger) family protein [Arabidopsis thaliana] >gi|9759335|dbj|BAB09844.1| retroelement pol polyprotein-like [Arabidopsis thaliana]	sp|Q55874|Y103_SYNY3	87	4e-16	Uncharacterized protein sll0103 OS=Synechocystis sp. (strain PCC 6803) GN=sll0103 PE=4 SV=1	sll0103	87	1e-16	COG2304	Uncharacterized protein containing a von Willebrand factor type A (vWA) domain	--	--	--	--	--	-	-	-
Unigene7861	C4HC4	Petals+Stamens	0	0	0.32	1.68	40.35	0	0	0	526	63	9.2103	gi|15231396|ref|NP_187368.2|	80.5	9e-15	zinc finger (C3HC4-type RING finger) family protein [Arabidopsis thaliana] >gi|56381891|gb|AAV85664.1| At3g07120 [Arabidopsis thaliana] >gi|58531344|gb|AAW78594.1| At3g07121 [Arabidopsis thaliana]	--	--	--	--	--	--	--	--	--	--	--	--	--	--	-	GO:0005515//protein binding;GO:0046873//metal ion binding	-
Unigene12863	C4HC4	Stamens+Carpels	1.24	0	0.44	3.68	32.88	0.48	0	2.22	385	50	9.9869	gi|15231396|ref|NP_187368.3|	77.8	3e-14	zinc finger (C3HC4-type RING finger) family protein [Arabidopsis thaliana] >gi|56381891|gb|AAV85664.1| At3g07120 [Arabidopsis thaliana] >gi|58531344|gb|AAW78594.1| At3g07122 [Arabidopsis thaliana]	--	--	--	--	--	--	--	--	--	--	--	--	--	--	-	-	-
Unigene2209	C4HC4	Stamens+Carpels	0	0	0.36	2.24	43.9	0.39	0	0	475	44	7.1233	gi|15236701|ref|NP_193526.3|	52.8	2e-15	zinc finger (C3HC4-type RING finger) family protein [Arabidopsis thaliana] >gi|68565085|sp|O49691.1|ATL4I_ARATH RecName: Full=Putative RING-H2 finger protein ATL6I	sp|O64763|ATL4G_ARATH	50.4	5e-12	RING-H2 finger protein ATL2G OS=Arabidopsis thaliana GN=ATL2G PE=2 SV=3	--	--	--	--	--	--	--	--	--	--	-	-	-
Unigene42484	C4HC4	Stamens+Carpels	1.89	0	0	0	0	15.99	0.74	0	253	8	2.4316	gi|15239865|ref|NP_199155.2|	51.6	3e-06	zinc finger (C3HC4-type RING finger) family protein [Arabidopsis thaliana] >gi|68565310|sp|Q9LSW9.1|ATL5K_ARATH RecName: Full=RING-H2 finger protein ATL5K; AltName: Full=RING-H2 finger protein ATL16 >gi|30725342|gb|AAP37693.1| At5g43421 [Arabidopsis thali& ூ ூ	sp|Q9LSW9|ATL6K_ARATH	51.6	1e-06	RING-H2 finger protein ATL5K OS=Arabidopsis thaliana GN=ATL5K PE=2 SV=2	--	--	--	--	--	--	--	--	--	--	-	-	-
Unigene4430	C4HC4	Stamens+Carpels	0.74	0	0	2.46	23.27	0	0	0	216	7	2.4921	gi|15231396|ref|NP_187368.3|	94	5e-19	zinc finger (C3HC4-type RING finger) family protein [Arabidopsis thaliana] >gi|56381891|gb|AAV85664.1| At3g07120 [Arabidopsis thaliana] >gi|58531344|gb|AAW78594.1| At3g07122 [Arabidopsis thaliana]	--	--	--	--	--	--	--	--	--	--	--	--	--	--	-	-	-
Unigene4696	C4HC4	Stamens+Carpels	4.99	0.45	3.1	3.7	10.21	36.48	1.95	8.94	383	47	9.4367	gi|15239865|ref|NP_199155.2|	104	3e-22	zinc finger (C3HC4-type RING finger) family protein [Arabidopsis thaliana] >gi|68565310|sp|Q9LSW9.1|ATL5K_ARATH RecName: Full=RING-H2 finger protein ATL5K; AltName: Full=RING-H2 finger protein ATL16 >gi|30725342|gb|AAP37693.1| At5g43421 [Arabidopsis thali ത ത	sp|Q9LSW9|ATL6K_ARATH	104	2e-22	RING-H2 finger protein ATL5K OS=Arabidopsis thaliana GN=ATL5K PE=2 SV=2	--	--	--	--	--	--	--	--	--	--	-	GO:0046915//transition metal ion binding	-
Unigene53219	C4HC4	Stamens+Carpels	0.46	0	0	1.52	28.27	0	1.07	0	349	20	4.4068	gi|15231396|ref|NP_187368.3|	57	6e-08	zinc finger (C3HC4-type RING finger) family protein [Arabidopsis thaliana] >gi|56381891|gb|AAV85664.1| At3g07120 [Arabidopsis thaliana] >gi|58531344|gb|AAW78594.1| At3g07122 [Arabidopsis thaliana]	--	--	--	--	--	--	--	--	--	--	--	--	--	--	-	-	-
Unigene55935	C4HC4	Stamens+Carpels	0.82	0.44	0	3.18	18.62	2.83	0.96	1.32	390	47	9.2673	gi|15231396|ref|NP_187368.2|	89	2e-17	zinc finger (C3HC4-type RING finger) family protein [Arabidopsis thaliana] >gi|56381891|gb|AAV85664.1| At3g07120 [Arabidopsis thaliana] >gi|58531344|gb|AAW78594.1| At3g07121 [Arabidopsis thaliana]	--	--	--	--	--	--	--	--	--	--	--	--	--	--	-	GO:0005515//protein binding;GO:0046873//metal ion binding	-
Unigene56398	C4HC4	Stamens+Carpels	1.2	2.18	1.28	1.78	1.4	35.56	0.94	0.43	398	20	3.8643	gi|15239865|ref|NP_199155.2|	60.5	6e-09	zinc finger (C3HC4-type RING finger) family protein [Arabidopsis thaliana] >gi|68565310|sp|Q9LSW9.1|ATL5K_ARATH RecName: Full=RING-H2 finger protein ATL5K; AltName: Full=RING-H2 finger protein ATL16 >gi|30725342|gb|AAP37693.1| At5g43421 [Arabidopsis thali& ᆔ ᆕ	sp|Q9LSW9|ATL6K_ARATH	60.5	3e-09	RING-H2 finger protein ATL5K OS=Arabidopsis thaliana GN=ATL5K PE=2 SV=2	--	--	--	--	--	--	--	--	--	--	-	-	-
Unigene64785	C4HC4	Stamens+Carpels	7.83	1.1	1.62	6.75	22.76	66.53	3.26	15.5	630	125	15.2577	gi|15239865|ref|NP_199155.2|	195	4e-49	zinc finger (C3HC4-type RING finger) family protein [Arabidopsis thaliana] >gi|68565310|sp|Q9LSW9.1|ATL5K_ARATH RecName: Full=RING-H2 finger protein ATL5K; AltName: Full=RING-H2 finger protein ATL16 >gi|30725342|gb|AAP37693.1| At5g43421 [Arabidopsis thali ᖥ ᖥ	sp|Q9LSW9|ATL6K_ARATH	195	2e-49	RING-H2 finger protein ATL5K OS=Arabidopsis thaliana GN=ATL5K PE=2 SV=2	ECU07g0331	63.2	3e-10	COG5541	RING-finger-containing ubiquitin ligase	K11983	5e-09	57.8	vvi:100262516	E3 ubiquitin-protein ligase RNF115/126 [EC:6.3.2.20]	-	-	-
Unigene69337	C4HC4	Stamens+Carpels	6.8	9.47	10.47	11.63	25.72	36.55	4.09	10.39	1006	240	18.3457	gi|18409246|ref|NP_564959.1|	310	2e-83	zinc finger (C3HC4-type RING finger) family protein [Arabidopsis thaliana] >gi|19699330|gb|AAL91275.1| At1g69330/F10D13.3 [Arabidopsis thaliana] >gi|23505825|gb|AAN28772.1| At1g69330/F10D13.3 [Arabidopsis thaliana]	--	--	--	--	--	--	--	--	--	--	--	--	--	--	-	GO:0046914//transition metal ion binding	-
Unigene7861	C4HC4	Stamens+Carpels	0	0	0.32	1.68	40.35	0	0	0	526	63	9.2103	gi|15231396|ref|NP_187368.3|	80.5	9e-15	zinc finger (C3HC4-type RING finger) family protein [Arabidopsis thaliana] >gi|56381891|gb|AAV85664.1| At3g07120 [Arabidopsis thaliana] >gi|58531344|gb|AAW78594.1| At3g07122 [Arabidopsis thaliana]	--	--	--	--	--	--	--	--	--	--	--	--	--	--	-	GO:0005515//protein binding;GO:0046874//metal ion binding	-
Unigene65950	CBF	Carpels	41.64	25.54	25.52	86.81	137.75	286.64	0.54	0.99	692	677	75.232	gi|169666736|gb|ACA63936.4|	238	6e-62	CBF6 protein [Glycine max]	sp|Q9FJ93|DRE4D_ARATH	170	7e-42	Dehydration-responsive element-binding protein 1D OS=Arabidopsis thaliana GN=DREB1D PE=2 SV=4	--	--	--	--	--	K09289	7e-42	167	ath:AT4G25483	EREBP-like factor	-	-	-
Unigene24803	CBF	Petals+Stamens	26.84	86.65	128.36	140.11	152.63	40.61	0	2.99	172	136	60.8038	gi|171191057|gb|ACB45091.3|	117	4e-26	CBF1-4 fusion protein [Solanum pimpinellifolium]	sp|Q9M0L0|DRE3A_ARATH	117	3e-26	Dehydration-responsive element-binding protein 1A OS=Arabidopsis thaliana GN=DREB1A PE=1 SV=4	--	--	--	--	--	K09288	2e-27	117	ath:AT4G25482	EREBP-like factor	GO:0010468//regulation of gene expression;GO:0006353//transcription, DNA-dependent	GO:0003678//nucleic acid binding	GO:0043233//intracellular membrane-bounded organelle
Unigene65950	CBF	Stamens+Carpels	41.64	25.54	25.52	86.81	137.75	286.64	0.54	0.99	692	677	75.232	gi|169666736|gb|ACA63936.5|	238	6e-62	CBF7 protein [Glycine max]	sp|Q9FJ93|DRE5D_ARATH	170	7e-42	Dehydration-responsive element-binding protein 1D OS=Arabidopsis thaliana GN=DREB1D PE=2 SV=5	--	--	--	--	--	K09290	7e-42	167	ath:AT4G25484	EREBP-like factor	-	-	-
Unigene17211	CCAAT	Sepals	30.57	2.1	0.88	3.68	5.8	1.91	4.85	2.37	578	81	10.7765	gi|15233475|ref|NP_193190.1|	147	4e-37	NF-YB3 (NUCLEAR FACTOR Y, SUBUNIT B3); transcription factor [Arabidopsis thaliana] >gi|75219213|sp|O23310.1|NFYB3_ARATH RecName: Full=Nuclear transcription factor Y subunit B-3; Short=AtNF-YB-3; AltName: Full=Transcriptional activator HAP3C >gi|2244810|emb|CAB10233.1| CCAAT-binding transcription factor subunit A(CBF-A) [Arabidopsis thaliana] >gi|7268160|emb|CAB78496.1| CCAAT-binding transcription…	sp|O23310|NFYB3_ARATH	147	2e-37	Nuclear transcription factor Y subunit B-3 OS=Arabidopsis thaliana GN=NFYB3 PE=2 SV=1	SPAC23C11.08	104	1e-22	COG2036	Histones H3 and H4	K02326	4e-08	54.7	osa:4347894	DNA polymerase epsilon subunit 3 [EC:2.7.7.7]	GO:0006351//transcription, DNA-dependent	GO:0003677//DNA binding	GO:0043231//intracellular membrane-bounded organelle
Unigene56105	CCAAT	Sepals	11.34	3.09	1.73	4.06	0.47	0.47	0.95	1.31	393	21	4.1091	gi|148595724|emb|CAM12541.1|	151	3e-36	YA3 [Antirrhinum majus]	sp|Q9LXV5|NFYA1_ARATH	126	4e-29	Nuclear transcription factor Y subunit A-1 OS=Arabidopsis thaliana GN=NFYA1 PE=2 SV=1	YGL237c	86.3	1e-17	COG5224	CCAAT-binding factor, subunit B	K08064	2e-29	124	osa:4331796	nuclear transcription factor Y, alpha	-	-	-
Unigene4754	CCAAT	Stamens	0	0	0	0.85	27.62	0	0	0	627	17	2.085	gi|15225440|ref|NP_178981.1|	93.6	2e-45	NF-YB7 (NUCLEAR FACTOR Y, SUBUNIT B7); transcription factor [Arabidopsis thaliana] >gi|75265909|sp|Q9SIT9.1|NFYB7_ARATH RecName: Full=Nuclear transcription factor Y subunit B-7; Short=AtNF-YB-7 >gi|91806158|gb|ABE65807.1| CCAAT-box binding transcription factor [Arabidopsis thaliana] >gi|94442483|gb|ABF19029.1| At2g13570 [Arabidopsis thaliana]	sp|Q9SIT9|NFYB7_ARATH	93.6	1e-45	Nuclear transcription factor Y subunit B-7 OS=Arabidopsis thaliana GN=NFYB7 PE=2 SV=1	SPAC23C11.08	57.4	2e-16	COG2036	Histones H3 and H4	--	--	--	--	--	GO:0006351//transcription, DNA-dependent	GO:0003677//DNA binding	GO:0043231//intracellular membrane-bounded organelle
Unigene5651	CCAAT	Stamens	0	0	0	0	5.72	0	0	0	228	3	1.0118	gi|6729485|emb|CAB67641.1|	65.5	2e-11	transcription factor NF-Y, CCAAT-binding-like protein [Arabidopsis thaliana]	sp|Q67XJ2|NFYBA_ARATH	65.5	1e-11	Nuclear transcription factor Y subunit B-10 OS=Arabidopsis thaliana GN=NFYB10 PE=2 SV=1	--	--	--	--	--	--	--	--	--	--	-	-	-
Unigene57025	CCAAT	Carpels	1.55	0.85	2.07	1.73	2.72	79.81	0.46	11.28	410	48	9.0028	gi|15239815|ref|NP_199139.1|	133	7e-31	NF-YC13 (NUCLEAR FACTOR Y, SUBUNIT C13); DNA binding / transcription factor [Arabidopsis thaliana]	sp|Q9FMV5|NFYC4_ARATH	56.2	6e-08	Nuclear transcription factor Y subunit C-4 OS=Arabidopsis thaliana GN=NFYC4 PE=2 SV=1	YOR358w	50.1	1e-06	COG5208	CCAAT-binding factor, subunit C	K03506	1e-09	58.9	ath:AT1G07980	DNA polymerase epsilon subunit 4 [EC:2.7.7.7]	GO:0010468//regulation of gene expression;GO:0006351//transcription, DNA-dependent	GO:0003677//DNA binding	GO:0043231//intracellular membrane-bounded organelle
Unigene61955	CCAAT	Carpels	102.89	60.64	61.7	53.19	90.06	253.42	59.31	66.81	523	891	131.007	gi|87240537|gb|ABD32395.1|	340	4e-93	Histone-fold/TFIID-TAF/NF-Y [Medicago truncatula]	sp|Q8L4B2|NFYC9_ARATH	258	1e-68	Nuclear transcription factor Y subunit C-9 OS=Arabidopsis thaliana GN=NFYC9 PE=2 SV=1	YOR358w	132	2e-31	COG5208	CCAAT-binding factor, subunit C	K03506	3e-07	51.6	olu:OSTLU_19031	DNA polymerase epsilon subunit 4 [EC:2.7.7.7]	GO:0006351//transcription, DNA-dependent	GO:0003677//DNA binding	GO:0043231//intracellular membrane-bounded organelle;GO:0031224//intrinsic to membrane
Unigene56105	CCAAT	Sepals+Petals	11.34	3.09	1.73	4.06	0.47	0.47	0.95	1.31	393	21	4.1091	gi|148595724|emb|CAM12541.2|	151	3e-36	YA4 [Antirrhinum majus]	sp|Q9LXV5|NFYA2_ARATH	126	4e-29	Nuclear transcription factor Y subunit A-1 OS=Arabidopsis thaliana GN=NFYA1 PE=2 SV=2	YGL238c	86.3	1e-17	COG5225	CCAAT-binding factor, subunit B	K08065	2e-29	124	osa:4331797	nuclear transcription factor Y, alpha	-	-	-
Unigene4754	CCAAT	Petals+Stamens	0	0	0	0.85	27.62	0	0	0	627	17	2.085	gi|15225440|ref|NP_178981.2|	93.6	2e-45	NF-YB7 (NUCLEAR FACTOR Y, SUBUNIT B7); transcription factor [Arabidopsis thaliana] >gi|75265909|sp|Q9SIT9.1|NFYB7_ARATH RecName: Full=Nuclear transcription factor Y subunit B-7; Short=AtNF-YB-7 >gi|91806158|gb|ABE65807.2| CCAAT-box binding transcription f ൞ ൞ ഽ ൉ & & ോ ൎ & & ൒ ൔ & & ൗ ൗ & & ൚ ൚ & & ൜ ൜ & & ൞ ൞ & & ൞ ൞ & & ് ് ് ്	sp|Q9SIT9|NFYB8_ARATH	93.6	1e-45	Nuclear transcription factor Y subunit B-7 OS=Arabidopsis thaliana GN=NFYB7 PE=2 SV=2	SPAC23C11.09	57.4	2e-16	COG2037	Histones H3 and H5	--	--	--	--	--	GO:0006352//transcription, DNA-dependent	GO:0003678//DNA binding	GO:0043232//intracellular membrane-bounded organelle
Unigene5651	CCAAT	Petals+Stamens	0	0	0	0	5.72	0	0	0	228	3	1.0118	gi|6729485|emb|CAB67641.2|	65.5	2e-11	transcription factor NF-Y, CCAAT-binding-like protein [Arabidopsis thaliana]	sp|Q67XJ3|NFYBA_ARATH	65.5	1e-11	Nuclear transcription factor Y subunit B-10 OS=Arabidopsis thaliana GN=NFYB10 PE=2 SV=2	--	--	--	--	--	--	--	--	--	--	-	-	-
Unigene4754	CCAAT	Stamens+Carpels	0	0	0	0.85	27.62	0	0	0	627	17	2.085	gi|15225440|ref|NP_178981.3|	93.6	2e-45	NF-YB7 (NUCLEAR FACTOR Y, SUBUNIT B7); transcription factor [Arabidopsis thaliana] >gi|75265909|sp|Q9SIT9.1|NFYB7_ARATH RecName: Full=Nuclear transcription factor Y subunit B-7; Short=AtNF-YB-7 >gi|91806158|gb|ABE65807.3| CCAAT-box binding transcription f ൞ ൞ ഽ ൉ & & ോ ൎ & & ൒ ൔ & & ൗ ൗ & & ൚ ൚ & & ൜ ൜ & & ൞ ൞ & & ൞ ൞ & & ് ് ് ്	sp|Q9SIT9|NFYB9_ARATH	93.6	1e-45	Nuclear transcription factor Y subunit B-7 OS=Arabidopsis thaliana GN=NFYB7 PE=2 SV=3	SPAC23C11.10	57.4	2e-16	COG2038	Histones H3 and H6	--	--	--	--	--	GO:0006353//transcription, DNA-dependent	GO:0003679//DNA binding	GO:0043233//intracellular membrane-bounded organelle
Unigene5651	CCAAT	Stamens+Carpels	0	0	0	0	5.72	0	0	0	228	3	1.0118	gi|6729485|emb|CAB67641.3|	65.5	2e-11	transcription factor NF-Y, CCAAT-binding-like protein [Arabidopsis thaliana]	sp|Q67XJ4|NFYBA_ARATH	65.5	1e-11	Nuclear transcription factor Y subunit B-10 OS=Arabidopsis thaliana GN=NFYB10 PE=2 SV=3	--	--	--	--	--	--	--	--	--	--	-	-	-
Unigene57025	CCAAT	Stamens+Carpels	1.55	0.85	2.07	1.73	2.72	79.81	0.46	11.28	410	48	9.0028	gi|15239815|ref|NP_199139.2|	133	7e-31	NF-YC13 (NUCLEAR FACTOR Y, SUBUNIT C14); DNA binding / transcription factor [Arabidopsis thaliana]	sp|Q9FMV5|NFYC5_ARATH	56.2	6e-08	Nuclear transcription factor Y subunit C-4 OS=Arabidopsis thaliana GN=NFYC4 PE=2 SV=2	YOR359w	50.1	1e-06	COG5209	CCAAT-binding factor, subunit C	K03507	1e-09	58.9	ath:AT1G07981	DNA polymerase epsilon subunit 4 [EC:2.7.7.8]	GO:0010468//regulation of gene expression;GO:0006352//transcription, DNA-dependent	GO:0003678//DNA binding	GO:0043232//intracellular membrane-bounded organelle
Unigene39376	CSD	Petals	0	0	0	3.75	0	0	0	0	236	4	1.3034	gi|15233440|ref|NP_195326.1|	73.6	7e-13	CSDP1 (cold shock domain protein 1); RNA binding / double-stranded DNA binding / nucleic acid binding / single-stranded DNA binding [Arabidopsis thaliana] >gi|3036806|emb|CAA18496.1| glycine-rich protein [Arabidopsis thaliana] >gi|7270554|emb|CAB81511.1| glycine-rich protein [Arabidopsis thaliana] >gi|110741941|dbj|BAE98911.1| glycine-rich protein [Arabidopsis thaliana]	sp|Q8T8R1|Y3800_DROME	97.4	2e-20	CCHC-type zinc finger protein CG3800 OS=Drosophila melanogaster GN=CG3800 PE=1 SV=1	SPAC13D6.02c	64.3	5e-11	COG5082	Arginine methyltransferase-interacting protein, contains RING Zn-finger	K09250	3e-14	73.6	ath:AT4G36020	cellular nucleic acid-binding protein	GO:0009987//cellular process	GO:0003677//DNA binding	GO:0043231//intracellular membrane-bounded organelle
Unigene39376	CSD	Sepals+Petals	0	0	0	3.75	0	0	0	0	236	4	1.3034	gi|15233440|ref|NP_195326.2|	73.6	7e-13	CSDP1 (cold shock domain protein 1); RNA binding / double-stranded DNA binding / nucleic acid binding / single-stranded DNA binding [Arabidopsis thaliana] >gi|3036806|emb|CAA18496.1| glycine-rich protein [Arabidopsis thaliana] >gi|7270554|emb|CAB81511.2|ѹ䃀ѹ䁰ѹH 䐀 䂴ѹ䃀ѹ䁰ѹ ય ય ર ર ર ર ઱ ઱ ઱ ઱ લ લ લ લ ળ ળ ળ ળ ઴ ઴ ઴ ઴ વ વ વ	sp|Q8T8R1|Y3801_DROME	97.4	2e-20	CCHC-type zinc finger protein CG3800 OS=Drosophila melanogaster GN=CG3800 PE=1 SV=2	SPAC13D6.03c	64.3	5e-11	COG5083	Arginine methyltransferase-interacting protein, contains RING Zn-finger	K09251	3e-14	73.6	ath:AT4G36021	cellular nucleic acid-binding protein	GO:0009988//cellular process	GO:0003678//DNA binding	GO:0043232//intracellular membrane-bounded organelle
Unigene39376	CSD	Petals+Stamens	0	0	0	3.75	0	0	0	0	236	4	1.3034	gi|15233440|ref|NP_195326.3|	73.6	7e-13	CSDP1 (cold shock domain protein 1); RNA binding / double-stranded DNA binding / nucleic acid binding / single-stranded DNA binding [Arabidopsis thaliana] >gi|3036806|emb|CAA18496.1| glycine-rich protein [Arabidopsis thaliana] >gi|7270554|emb|CAB81511.3|ѹ䃀ѹ䁰ѹH 䐀 䂴ѹ䃀ѹ䁰ѹ ય ય ર ર ર ર ઱ ઱ ઱ ઱ લ લ લ લ ળ ળ ળ ળ ઴ ઴ ઴ ઴ વ વ વ	sp|Q8T8R1|Y3802_DROME	97.4	2e-20	CCHC-type zinc finger protein CG3800 OS=Drosophila melanogaster GN=CG3800 PE=1 SV=3	SPAC13D6.04c	64.3	5e-11	COG5084	Arginine methyltransferase-interacting protein, contains RING Zn-finger	K09252	3e-14	73.6	ath:AT4G36022	cellular nucleic acid-binding protein	GO:0009989//cellular process	GO:0003679//DNA binding	GO:0043233//intracellular membrane-bounded organelle
Unigene29970	EIL	Sepals+Petals	92.87	160.66	154.8	157.82	47.51	22.98	54.51	52.63	192	266	106.537	gi|261157176|gb|ACX54782.2|	112	2e-24	ethylene insensitive-like protein 2 [Medicago truncatula]	sp|Q9SLH0|EIL2_ARATH	108	1e-23	ETHYLENE INSENSITIVE 3-like 1 protein OS=Arabidopsis thaliana GN=EIL1 PE=1 SV=2	--	--	--	--	--	--	--	--	--	--	-	-	-
Unigene53885	EIL	Sepals+Petals	73.82	145.71	129.51	140.57	54.09	37.48	40.72	58.85	358	409	87.8538	gi|18643341|gb|AAL76272.1|AF467784_2	246	7e-65	transcription factor EIL2 [Vigna radiata]	sp|O24606|EIN4_ARATH	229	3e-60	Protein ETHYLENE INSENSITIVE 3 OS=Arabidopsis thaliana GN=EIN3 PE=1 SV=2	--	--	--	--	--	--	--	--	--	--	-	-	GO:0043232//intracellular membrane-bounded organelle
Unigene3571	FHA	Petals	7.95	40.8	38.37	13.7	14.17	1.31	1.11	4.68	841	293	26.7912	gi|79584231|ref|NP_683496.2|	114	1e-24	oxidoreductase, acting on NADH or NADPH [Arabidopsis thaliana]	sp|Q4JK59|TET2_MOUSE	53.1	2e-06	Probable methylcytosine dioxygenase TET2 OS=Mus musculus GN=Tet2 PE=2 SV=3	PA0081	49.3	8e-06	COG3456	Uncharacterized conserved protein, contains FHA domain	--	--	--	--	--	-	-	-
Unigene3571	FHA	Petals+Stamens	7.95	40.8	38.37	13.7	14.17	1.31	1.11	4.68	841	293	26.7912	gi|79584231|ref|NP_683496.3|	114	1e-24	oxidoreductase, acting on NADH or NADPH [Arabidopsis thaliana]	sp|Q4JK59|TET3_MOUSE	53.1	2e-06	Probable methylcytosine dioxygenase TET2 OS=Mus musculus GN=Tet2 PE=2 SV=4	PA0082	49.3	8e-06	COG3457	Uncharacterized conserved protein, contains FHA domain	--	--	--	--	--	-	-	-
Unigene50444	GIF	Carpels	67.3	65.06	79.83	68.76	48.16	222.68	58.95	85.37	317	454	110.133	gi|18411458|ref|NP_567194.1|	99.8	9e-21	GIF3 (GRF1-INTERACTING FACTOR 3); protein binding / transcription coactivator [Arabidopsis thaliana] >gi|14190377|gb|AAK55669.1|AF378866_1 AT4g00850/A_TM018A10_22 [Arabidopsis thaliana] >gi|15450537|gb|AAK96446.1| AT4g00850/A_TM018A10_22 [Arabidopsis thaliana] >gi|21539894|gb|AAM52883.1| GRF1-interacting factor 3 [Arabidopsis thaliana]	--	--	--	--	--	--	--	--	--	--	--	--	--	--	GO:0048827//phyllome development	GO:0005488//binding	GO:0043231//intracellular membrane-bounded organelle
Unigene68111	GRAS	Petals	51.82	119.32	120.32	107.48	52.98	47.79	24.29	30.08	854	948	85.3632	gi|224106445|ref|XP_002314168.1|	352	4e-96	GRAS family transcription factor [Populus trichocarpa] >gi|222850576|gb|EEE88123.1| GRAS family transcription factor [Populus trichocarpa]	sp|Q9XE58|SCL14_ARATH	305	3e-82	Scarecrow-like protein 14 OS=Arabidopsis thaliana GN=SCL14 PE=2 SV=2	--	--	--	--	--	--	--	--	--	--	-	-	-
Unigene68179	GRAS	Petals	34.43	92.49	93.21	91.49	21.87	29.28	12.39	23.7	860	590	52.7562	gi|224106445|ref|XP_002314168.1|	97.1	3e-19	GRAS family transcription factor [Populus trichocarpa] >gi|222850576|gb|EEE88123.1| GRAS family transcription factor [Populus trichocarpa]	sp|Q9XE58|SCL14_ARATH	71.2	8e-12	Scarecrow-like protein 14 OS=Arabidopsis thaliana GN=SCL14 PE=2 SV=2	--	--	--	--	--	--	--	--	--	--	-	-	-
Unigene71358	GRAS	Carpels	93.78	37.23	31.41	92.57	77.21	279.06	18.85	49.49	1606	1577	75.5103	gi|224126261|ref|XP_002319796.2|	572	1e-162	GRAS family transcription factor [Populus trichocarpa] >gi|222858172|gb|EEE95719.2| GRAS family transcription factor [Populus trichocarpa]	sp|Q69VG1|CIGR2_ORYSJ	434	7e-121	Chitin-inducible gibberellin-responsive protein 1 OS=Oryza sativa subsp. japonica GN=CIGR1 PE=2 SV=2	--	--	--	--	--	--	--	--	--	--	GO:0010468//gene expression	-	-
Unigene219	GRAS	Sepals+Petals	36.63	42.36	27.76	29.6	14.28	4.61	8.84	4.54	1395	370	20.3961	gi|224059478|ref|XP_002299866.1|	524	1e-151	GRAS family transcription factor [Populus trichocarpa] >gi|222847124|gb|EEE84671.1| GRAS family transcription factor [Populus trichocarpa]	sp|Q9XE58|SCL14_ARATH	457	4e-131	Scarecrow-like protein 14 OS=Arabidopsis thaliana GN=SCL14 PE=2 SV=2	--	--	--	--	--	--	--	--	--	--	-	-	-
Unigene68179	GRAS	Sepals+Petals	34.43	92.49	93.21	91.49	21.87	29.28	12.39	23.7	860	590	52.7562	gi|224106445|ref|XP_002314168.2|	97.1	3e-19	GRAS family transcription factor [Populus trichocarpa] >gi|222850576|gb|EEE88123.2| GRAS family transcription factor [Populus trichocarpa]	sp|Q9XE58|SCL15_ARATH	71.2	8e-12	Scarecrow-like protein 14 OS=Arabidopsis thaliana GN=SCL14 PE=2 SV=3	--	--	--	--	--	--	--	--	--	--	-	-	-
Unigene31950	GRAS	Petals+Stamens	45.37	128.24	109.54	101.89	80.99	37.69	23.36	23.98	200	226	86.8957	gi|224106451|ref|XP_002314170.1|	82.4	1e-15	GRAS family transcription factor [Populus trichocarpa] >gi|222850578|gb|EEE88125.1| GRAS family transcription factor [Populus trichocarpa]	sp|Q9SNB8|SCL30_ARATH	72	1e-12	Scarecrow-like protein 30 OS=Arabidopsis thaliana GN=SCL30 PE=2 SV=1	--	--	--	--	--	--	--	--	--	--	GO:0010468//regulation of gene expression	-	-
Unigene33940	GRAS	Petals+Stamens	18.37	41.66	46.54	65.6	85.03	1.77	5.39	4.12	208	78	28.8371	gi|224079692|ref|XP_002305914.1|	79	2e-14	GRAS family transcription factor [Populus trichocarpa] >gi|222848878|gb|EEE86425.1| GRAS family transcription factor [Populus trichocarpa]	sp|Q9FYR7|SCL8_ARATH	70.5	3e-12	Scarecrow-like protein 8 OS=Arabidopsis thaliana GN=SCL8 PE=2 SV=1	--	--	--	--	--	--	--	--	--	--	GO:0010468//regulation of gene expression	-	-
Unigene34273	GRAS	Petals+Stamens	67.03	163.35	176.34	183.98	89.08	56.29	27.72	45.07	209	328	120.683	gi|115454703|ref|NP_001050952.1|	114	4e-25	Os03g0690600 [Oryza sativa Japonica Group] >gi|108710493|gb|ABF98288.1| GRAS family transcription factor containing protein, expressed [Oryza sativa (japonica cultivar-group)] >gi|108710494|gb|ABF98289.1| GRAS family transcription factor containing protein, expressed [Oryza sativa (japonica cultivar-group)] >gi|113549423|dbj|BAF12866.1| Os03g0690600 [Oryza sativa Japonica Group]	sp|O80933|SCL9_ARATH	103	2e-22	Scarecrow-like protein 9 OS=Arabidopsis thaliana GN=SCL9 PE=2 SV=1	--	--	--	--	--	--	--	--	--	--	GO:0010468//regulation of gene expression	-	-
Unigene51689	GRAS	Petals+Stamens	0.96	6.83	10.29	3.76	3.95	0	1.7	2.6	330	21	4.8936	gi|224140467|ref|XP_002323604.1|	122	1e-27	GRAS family transcription factor [Populus trichocarpa] >gi|222868234|gb|EEF05365.1| GRAS family transcription factor [Populus trichocarpa]	--	--	--	--	--	--	--	--	--	--	--	--	--	--	GO:0010467//gene expression	-	-
Unigene63728	GRAS	Petals+Stamens	25.12	87.1	112.16	138.3	88.46	11.35	13.46	18.8	583	621	81.9112	gi|89474476|gb|ABD72965.1|	120	8e-27	GRAS10 [Solanum lycopersicum]	sp|Q9FYR7|SCL8_ARATH	89.4	1e-17	Scarecrow-like protein 8 OS=Arabidopsis thaliana GN=SCL8 PE=2 SV=1	--	--	--	--	--	--	--	--	--	--	-	-	-
Unigene67400	GRAS	Petals+Stamens	15.94	49.64	51.23	72.32	72.21	7.22	7.82	7.6	789	880	85.7681	gi|224134707|ref|XP_002327470.1|	290	2e-77	GRAS family transcription factor [Populus trichocarpa] >gi|222836024|gb|EEE74445.1| GRAS family transcription factor [Populus trichocarpa]	sp|Q9FYR7|SCL8_ARATH	262	2e-69	Scarecrow-like protein 8 OS=Arabidopsis thaliana GN=SCL8 PE=2 SV=1	--	--	--	--	--	--	--	--	--	--	-	-	-
Unigene68179	GRAS	Petals+Stamens	34.43	92.49	93.21	91.49	21.87	29.28	12.39	23.7	860	590	52.7562	gi|224106445|ref|XP_002314168.3|	97.1	3e-19	GRAS family transcription factor [Populus trichocarpa] >gi|222850576|gb|EEE88123.3| GRAS family transcription factor [Populus trichocarpa]	sp|Q9XE58|SCL16_ARATH	71.2	8e-12	Scarecrow-like protein 14 OS=Arabidopsis thaliana GN=SCL14 PE=2 SV=4	--	--	--	--	--	--	--	--	--	--	-	-	-
Unigene27487	GRAS	Stamens+Carpels	105.26	36.93	32.48	92.96	155.66	283.28	19.4	74.88	183	151	63.4521	gi|224117378|ref|XP_002317558.2|	109	8e-24	GRAS family transcription factor [Populus trichocarpa] >gi|222860623|gb|EEE98170.2| GRAS family transcription factor [Populus trichocarpa]	sp|Q8GVE1|CIGR3_ORYSJ	101	2e-21	Chitin-inducible gibberellin-responsive protein 2 OS=Oryza sativa subsp. japonica GN=CIGR2 PE=2 SV=2	--	--	--	--	--	--	--	--	--	--	-	-	-
Unigene17247	GRF	Carpels	3.87	0.6	2.36	0	2.91	66.38	0.32	11.89	576	47	6.2747	gi|15227652|ref|NP_181181.1|	219	2e-56	AtGRF3 (GROWTH-REGULATING FACTOR 3); transcription activator [Arabidopsis thaliana] >gi|21539884|gb|AAM52878.1| transcription activator [Arabidopsis thaliana] >gi|111074412|gb|ABH04579.1| At2g36400 [Arabidopsis thaliana]	--	--	--	--	--	--	--	--	--	--	--	--	--	--	GO:0048827//phyllome development	GO:0030528//transcription regulator activity	GO:0043231//intracellular membrane-bounded organelle
Unigene17611	GRF	Carpels	7.49	0.72	4.23	1.23	6.95	101.45	0.78	15.4	723	63	6.7007	gi|15227652|ref|NP_181181.1|	113	3e-24	AtGRF3 (GROWTH-REGULATING FACTOR 3); transcription activator [Arabidopsis thaliana] >gi|21539884|gb|AAM52878.1| transcription activator [Arabidopsis thaliana] >gi|111074412|gb|ABH04579.1| At2g36400 [Arabidopsis thaliana]	--	--	--	--	--	--	--	--	--	--	--	--	--	--	GO:0048827//phyllome development	-	-
Unigene8886	GRF	Carpels	4.55	0.52	1.28	1.07	4.2	122.18	0.84	40.7	665	105	12.1419	gi|30682907|ref|NP_188012.2|	176	3e-43	AtGRF5 (GROWTH-REGULATING FACTOR 5); transcription activator [Arabidopsis thaliana] >gi|21539888|gb|AAM52880.1| transcription activator [Arabidopsis thaliana]	--	--	--	--	--	--	--	--	--	--	--	--	--	--	-	-	-
Unigene17247	GRF	Stamens+Carpels	3.87	0.6	2.36	0	2.91	66.38	0.32	11.89	576	47	6.2747	gi|15227652|ref|NP_181181.2|	219	2e-56	AtGRF3 (GROWTH-REGULATING FACTOR 3); transcription activator [Arabidopsis thaliana] >gi|21539884|gb|AAM52878.1| transcription activator [Arabidopsis thaliana] >gi|111074412|gb|ABH04579.1| At2g36401 [Arabidopsis thaliana]	--	--	--	--	--	--	--	--	--	--	--	--	--	--	GO:0048828//phyllome development	GO:0030529//transcription regulator activity	GO:0043232//intracellular membrane-bounded organelle
Unigene17611	GRF	Stamens+Carpels	7.49	0.72	4.23	1.23	6.95	101.45	0.78	15.4	723	63	6.7007	gi|15227652|ref|NP_181181.2|	113	3e-24	AtGRF3 (GROWTH-REGULATING FACTOR 3); transcription activator [Arabidopsis thaliana] >gi|21539884|gb|AAM52878.1| transcription activator [Arabidopsis thaliana] >gi|111074412|gb|ABH04579.1| At2g36401 [Arabidopsis thaliana]	--	--	--	--	--	--	--	--	--	--	--	--	--	--	GO:0048828//phyllome development	-	-
Unigene59609	HMG	Petals	0	0	0	14.22	0.4	1.6	0	0	461	25	4.1702	gi|224002190|ref|XP_002290767.1|	97.1	7e-20	structure specific recognition protein 1 [Thalassiosira pseudonana CCMP1335] >gi|220974189|gb|EED92519.1| structure specific recognition protein 1 [Thalassiosira pseudonana CCMP1335]	sp|Q24537|HMG2_DROME	231	2e-60	High mobility group protein DSP1 OS=Drosophila melanogaster GN=Dsp1 PE=2 SV=1	YPR052c	80.5	1e-15	COG5648	Chromatin-associated proteins containing the HMG domain	K09272	3e-18	87.8	olu:OSTLU_18991	structure-specific recognition protein 1	-	-	-
Unigene12370	HMG	Stamens	0	0.19	0.37	4.77	43.94	0	0.2	0	928	124	10.2753	gi|22328940|ref|NP_194324.2|	162	2e-61	epsin N-terminal homology (ENTH) domain-containing protein [Arabidopsis thaliana] >gi|46395919|sp|Q8VYT2.1|CAP6_ARATH RecName: Full=Putative clathrin assembly protein At4g25940	sp|Q8S9J8|CAP1_ARATH	55.1	2e-10	Probable clathrin assembly protein At4g32285 OS=Arabidopsis thaliana GN=At4g32285 PE=1 SV=1	YKL032c	56.6	6e-08	COG5648	Chromatin-associated proteins containing the HMG domain	K04498	6e-06	48.5	ath:AT1G79000	E1A/CREB-binding protein [EC:2.3.1.48]	-	-	-
Unigene44170	HMG	Stamens	5.43	5.25	1.93	7.38	21.16	1.39	1.42	4.54	264	16	4.6605	gi|75218951|sp|O04235.1|SSRP3_VICFA	154	4e-37	RecName: Full=FACT complex subunit SSRP1; AltName: Full=Facilitates chromatin transcription complex subunit SSRP1; AltName: Full=Recombination signal sequence recognition protein 1 >gi|2104679|emb|CAA66480.3| transcription factor [Vicia faba var. minor]	sp|O04235|SSRP3_VICFA	154	2e-37	FACT complex subunit SSRP1 OS=Vicia faba GN=SSRP1 PE=2 SV=3	YBR091c-a	102	2e-22	COG5650	Chromatin-associated proteins containing the HMG domain	K09274	2e-36	147	rcu:RCOM_0855032	structure-specific recognition protein 3	GO:0006259//DNA metabolic process;GO:0010468//regulation of gene expression;GO:0033554//cellular response to stress;GO:0003008//reproductive developmental process	GO:0003676//nucleic acid binding;GO:0016630//oxidoreductase activity, acting on the CH-CH group of donors, NAD or NADP as acceptor	GO:0000790//nuclear chromatin;GO:0008025//transcription elongation factor complex
Unigene5325	HMG	Stamens	0	0	0	3.34	10.54	0	0	0	212	8	2.9018	gi|15220344|ref|NP_171980.4|	59.7	2e-15	high mobility group (HMG1/2) family protein / ARID/BRIGHT DNA-binding domain-containing protein [Arabidopsis thaliana] >gi|7211978|gb|AAF40449.1|AC004809_7 Contains similarity to the high mobility group family PF|00505 [Arabidopsis thaliana] >gi|56236043|䃀ѹ䁰ѹ 䂴ѹ䃀ѹ䁰ѹ ࿑ ࿑ ࿒ ࿒ ࿒ ࿒ ࿓ ࿓ ࿓ ࿓ ࿔ ࿔ ࿔ ࿔ ࿕ ࿕ ࿕ ࿕ ࿖ ࿖ ࿖ ࿖ ࿗ ࿗	--	--	--	--	--	--	--	--	--	--	--	--	--	--	-	-	-
Unigene68365	HMG	Stamens	0	0	0	5.64	43.37	0.42	0	0	880	121	10.5736	gi|224060381|ref|XP_002300171.1|	227	2e-58	high mobility group family [Populus trichocarpa] >gi|222847429|gb|EEE84976.1| high mobility group family [Populus trichocarpa]	sp|O04235|SSRP1_VICFA	63.5	2e-09	FACT complex subunit SSRP1 OS=Vicia faba GN=SSRP1 PE=2 SV=1	ECU06g1270	61.2	2e-09	COG5648	Chromatin-associated proteins containing the HMG domain	K09272	1e-11	67.4	olu:OSTLU_18991	structure-specific recognition protein 1	-	-	-
Unigene10618	HMG	Carpels	0.3	0.33	0.32	1	1.41	42.05	0.35	20.07	529	46	6.6869	gi|140052431|gb|ABE80131.2|	208	2e-53	HMG-I and HMG-Y, DNA-binding [Medicago truncatula]	sp|Q9S7C9|ESCA_ARATH	83.6	6e-16	Putative DNA-binding protein ESCAROLA OS=Arabidopsis thaliana GN=ESC PE=2 SV=1	--	--	--	--	--	--	--	--	--	--	-	GO:0003676//nucleic acid binding	GO:0043231//intracellular membrane-bounded organelle
Unigene266	HMG	Carpels	192.82	94.12	118.59	216.15	228.71	477.01	105.52	112.96	232	64	21.2135	gi|1813329|dbj|BAA19156.1|	77.4	5e-14	HMG-1 [Canavalia gladiata]	sp|P40619|HMGL_IPONI	60.8	2e-09	HMG1/2-like protein OS=Ipomoea nil PE=2 SV=1	--	--	--	--	--	K10802	6e-09	55.8	vvi:100256381	high mobility group protein B1	-	-	-
Unigene31273	HMG	Carpels	21.01	4.4	2.59	12.59	12.29	333.13	0	86.94	197	74	28.8859	gi|1813329|dbj|BAA19156.1|	72	2e-12	HMG-1 [Canavalia gladiata]	--	--	--	--	--	--	--	--	--	--	--	--	--	--	-	GO:0003676//nucleic acid binding	GO:0043231//intracellular membrane-bounded organelle
Unigene43130	HMG	Carpels	51.41	24.95	27.09	28.96	54.33	612.29	14.54	271.92	257	509	152.302	gi|899367|emb|CAA61747.1|	137	5e-32	HMGI/Y [Pisum sativum] >gi|1435175|emb|CAA67752.1| HMG-I/Y [Pisum sativum]	sp|Q00423|HMGYA_SOYBN	77.4	3e-14	HMG-Y-related protein A OS=Glycine max PE=2 SV=1	--	--	--	--	--	--	--	--	--	--	GO:0006351//transcription, DNA-dependent;GO:0034728	GO:0003676//nucleic acid binding	GO:0043231//intracellular membrane-bounded organelle;GO:0000785//chromatin
Unigene44886	HMG	Carpels	36.69	14.17	28.41	19.76	41.53	721.65	14.59	212.03	269	237	67.7511	gi|899367|emb|CAA61747.1|	93.2	8e-19	HMGI/Y [Pisum sativum] >gi|1435175|emb|CAA67752.1| HMG-I/Y [Pisum sativum]	sp|Q00423|HMGYA_SOYBN	82.8	6e-16	HMG-Y-related protein A OS=Glycine max PE=2 SV=1	--	--	--	--	--	--	--	--	--	--	GO:0006351//transcription, DNA-dependent;GO:0034728	GO:0003676//nucleic acid binding	GO:0043231//intracellular membrane-bounded organelle;GO:0000785//chromatin
Unigene57581	HMG	Carpels	15.54	4.95	2.83	10.55	24.82	190.39	1.78	92.17	420	183	33.5059	gi|224097317|ref|XP_002310906.1|	147	3e-35	high mobility group family [Populus trichocarpa] >gi|222853809|gb|EEE91356.1| high mobility group family [Populus trichocarpa]	sp|P40619|HMGL_IPONI	61.2	2e-09	HMG1/2-like protein OS=Ipomoea nil PE=2 SV=1	--	--	--	--	--	K10802	7e-11	62.8	vvi:100257544	high mobility group protein B1	-	-	-
Unigene60805	HMG	Carpels	15.92	5.66	1.73	14.83	31.16	404.05	1.53	103.47	490	327	51.3182	gi|1813329|dbj|BAA19156.1|	136	9e-32	HMG-1 [Canavalia gladiata]	sp|P40620|HMGL_VICFA	124	4e-28	HMG1/2-like protein OS=Vicia faba PE=2 SV=1	--	--	--	--	--	K10802	1e-30	129	vvi:100257544	high mobility group protein B1	-	-	-
Unigene61716	HMG	Carpels	0.62	0.67	0	0.69	3.98	74.25	3.99	31.93	515	55	8.2125	gi|140052431|gb|ABE80131.2|	132	2e-30	HMG-I and HMG-Y, DNA-binding [Medicago truncatula]	--	--	--	--	--	--	--	--	--	--	--	--	--	--	-	-	-
Unigene59609	HMG	Sepals+Petals	0	0	0	14.22	0.4	1.6	0	0	461	25	4.1702	gi|224002190|ref|XP_002290767.2|	97.1	7e-20	structure specific recognition protein 1 [Thalassiosira pseudonana CCMP1335] >gi|220974189|gb|EED92519.1| structure specific recognition protein 1 [Thalassiosira pseudonana CCMP1336]	sp|Q24537|HMG3_DROME	231	2e-60	High mobility group protein DSP1 OS=Drosophila melanogaster GN=Dsp1 PE=2 SV=2	YPR053c	80.5	1e-15	COG5649	Chromatin-associated proteins containing the HMG domain	K09273	3e-18	87.8	olu:OSTLU_18992	structure-specific recognition protein 2	-	-	-
Unigene12370	HMG	Petals+Stamens	0	0.19	0.37	4.77	43.94	0	0.2	0	928	124	10.2753	gi|22328940|ref|NP_194324.3|	162	2e-61	epsin N-terminal homology (ENTH) domain-containing protein [Arabidopsis thaliana] >gi|46395919|sp|Q8VYT2.1|CAP6_ARATH RecName: Full=Putative clathrin assembly protein At4g25941	sp|Q8S9J8|CAP2_ARATH	55.1	2e-10	Probable clathrin assembly protein At4g32285 OS=Arabidopsis thaliana GN=At4g32285 PE=1 SV=2	YKL033c	56.6	6e-08	COG5649	Chromatin-associated proteins containing the HMG domain	K04499	6e-06	48.5	ath:AT1G79001	E1A/CREB-binding protein [EC:2.3.1.49]	-	-	-
Unigene5325	HMG	Petals+Stamens	0	0	0	3.34	10.54	0	0	0	212	8	2.9018	gi|15220344|ref|NP_171980.5|	59.7	2e-15	high mobility group (HMG1/2) family protein / ARID/BRIGHT DNA-binding domain-containing protein [Arabidopsis thaliana] >gi|7211978|gb|AAF40449.1|AC004809_7 Contains similarity to the high mobility group family PF|00505 [Arabidopsis thaliana] >gi|56236044|䃀ѹ䁰ѹ 䂴ѹ䃀ѹ䁰ѹ ࿑ ࿑ ࿒ ࿒ ࿒ ࿒ ࿓ ࿓ ࿓ ࿓ ࿔ ࿔ ࿔ ࿔ ࿕ ࿕ ࿕ ࿕ ࿖ ࿖ ࿖ ࿖ ࿗ ࿗	--	--	--	--	--	--	--	--	--	--	--	--	--	--	-	-	-
Unigene53608	HMG	Petals+Stamens	0	0	0	13.52	2.63	1.04	0	0	354	10	2.1723	--	--	--	--	sp|Q23794|HMGA1_CHITE	51.6	1e-06	High mobility group protein I OS=Chironomus tentans PE=1 SV=1	--	--	--	--	--	--	--	--	--	--	-	-	-
Unigene59609	HMG	Petals+Stamens	0	0	0	14.22	0.4	1.6	0	0	461	25	4.1702	gi|224002190|ref|XP_002290767.3|	97.1	7e-20	structure specific recognition protein 1 [Thalassiosira pseudonana CCMP1335] >gi|220974189|gb|EED92519.1| structure specific recognition protein 1 [Thalassiosira pseudonana CCMP1337]	sp|Q24537|HMG4_DROME	231	2e-60	High mobility group protein DSP1 OS=Drosophila melanogaster GN=Dsp1 PE=2 SV=3	YPR054c	80.5	1e-15	COG5650	Chromatin-associated proteins containing the HMG domain	K09274	3e-18	87.8	olu:OSTLU_18993	structure-specific recognition protein 3	-	-	-
Unigene68365	HMG	Petals+Stamens	0	0	0	5.64	43.37	0.42	0	0	880	121	10.5736	gi|224060381|ref|XP_002300171.2|	227	2e-58	high mobility group family [Populus trichocarpa] >gi|222847429|gb|EEE84976.2| high mobility group family [Populus trichocarpa]	sp|O04235|SSRP2_VICFA	63.5	2e-09	FACT complex subunit SSRP1 OS=Vicia faba GN=SSRP1 PE=2 SV=2	ECU06g1271	61.2	2e-09	COG5649	Chromatin-associated proteins containing the HMG domain	K09273	1e-11	67.4	olu:OSTLU_18992	structure-specific recognition protein 2	-	-	-
Unigene12370	HMG	Stamens+Carpels	0	0.19	0.37	4.77	43.94	0	0.2	0	928	124	10.2753	gi|22328940|ref|NP_194324.4|	162	2e-61	epsin N-terminal homology (ENTH) domain-containing protein [Arabidopsis thaliana] >gi|46395919|sp|Q8VYT2.1|CAP6_ARATH RecName: Full=Putative clathrin assembly protein At4g25942	sp|Q8S9J8|CAP3_ARATH	55.1	2e-10	Probable clathrin assembly protein At4g32285 OS=Arabidopsis thaliana GN=At4g32285 PE=1 SV=3	YKL034c	56.6	6e-08	COG5650	Chromatin-associated proteins containing the HMG domain	K04500	6e-06	48.5	ath:AT1G79002	E1A/CREB-binding protein [EC:2.3.1.50]	-	-	-
Unigene60805	HMG	Stamens+Carpels	15.92	5.66	1.73	14.83	31.16	404.05	1.53	103.47	490	327	51.3182	gi|1813329|dbj|BAA19156.2|	136	9e-32	HMG-2 [Canavalia gladiata]	sp|P40621|HMGL_VICFA	124	4e-28	HMG1/2-like protein OS=Vicia faba PE=2 SV=2	--	--	--	--	--	K10803	1e-30	129	vvi:100257545	high mobility group protein B2	-	-	-
Unigene68365	HMG	Stamens+Carpels	0	0	0	5.64	43.37	0.42	0	0	880	121	10.5736	gi|224060381|ref|XP_002300171.3|	227	2e-58	high mobility group family [Populus trichocarpa] >gi|222847429|gb|EEE84976.3| high mobility group family [Populus trichocarpa]	sp|O04235|SSRP3_VICFA	63.5	2e-09	FACT complex subunit SSRP1 OS=Vicia faba GN=SSRP1 PE=2 SV=3	ECU06g1272	61.2	2e-09	COG5650	Chromatin-associated proteins containing the HMG domain	K09274	1e-11	67.4	olu:OSTLU_18993	structure-specific recognition protein 3	-	-	-
Unigene22414	HOMEOBOX	Sepals	18.56	8.51	6.25	3.26	6.85	1.13	2.29	0	163	11	5.1895	gi|177667009|gb|ACB73218.1|	98.2	3e-20	homeodomain protein GL2-like 1 [Gossypium hirsutum]	sp|Q9M2E8|HDG1_ARATH	91.3	2e-18	Homeobox-leucine zipper protein HDG1 OS=Arabidopsis thaliana GN=HDG1 PE=2 SV=1	--	--	--	--	--	K09338	1e-19	91.3	ath:AT3G61150	homeobox-leucine zipper protein	GO:0010468//regulation of gene expression;GO:0006351//transcription, DNA-dependent	GO:0003677//DNA binding	GO:0043231//intracellular membrane-bounded organelle
Unigene5899	HOMEOBOX	Sepals	20.25	1.96	2.96	6.91	10.12	2.26	4.02	6.32	975	174	13.7235	gi|225431419|ref|XP_002279961.1|	253	3e-66	PREDICTED: similar to HB2 homeodomain protein isoform 2 [Vitis vinifera]	sp|Q5QMM3|WOX8_ORYSJ	230	1e-59	WUSCHEL-related homeobox 8 OS=Oryza sativa subsp. japonica GN=WOX8 PE=2 SV=1	--	--	--	--	--	--	--	--	--	--	GO:0010468//regulation of gene expression;GO:0006351//transcription, DNA-dependent	GO:0003677//DNA binding	GO:0043231//intracellular membrane-bounded organelle
Unigene13824	HOMEOBOX	Petals	0.48	1.05	6.69	10.74	1.13	0	0	0	330	22	5.1266	gi|124360469|gb|ABN08479.1|	171	2e-42	Homeodomain-related [Medicago truncatula]	sp|Q0D3I7|WOX11_ORYSJ	132	5e-31	WUSCHEL-related homeobox 11 OS=Oryza sativa subsp. japonica GN=WOX11 PE=2 SV=1	--	--	--	--	--	--	--	--	--	--	-	-	-
Unigene37487	HOMEOBOX	Petals	27.59	339.67	218.14	95.29	73.64	75.17	53.16	57.09	225	181	61.8609	gi|1234900|emb|CAA63222.1|	122	1e-27	homeobox-leucine zipper protein [Glycine max]	sp|P46602|HAT3_ARATH	114	2e-25	Homeobox-leucine zipper protein HAT3 OS=Arabidopsis thaliana GN=HAT3 PE=2 SV=2	--	--	--	--	--	K09338	2e-26	114	ath:AT3G60390	homeobox-leucine zipper protein	-	-	-
Unigene42864	HOMEOBOX	Petals	2.5	47.57	57.94	22.24	0.73	1.44	0	0	255	20	6.0313	gi|163860158|gb|ABY41242.1|	59.7	1e-08	homeodomain protein HOX1 [Gossypium arboreum]	sp|Q6EPF0|ROC5_ORYSJ	50.1	4e-06	Homeobox-leucine zipper protein ROC5 OS=Oryza sativa subsp. japonica GN=ROC5 PE=2 SV=1	--	--	--	--	--	K09338	1e-06	47.8	ath:AT3G61150	homeobox-leucine zipper protein	-	-	-
Unigene44698	HOMEOBOX	Petals	0	5.19	10.81	25.88	1.39	0	0	0	267	36	10.3684	gi|124360469|gb|ABN08479.1|	139	1e-32	Homeodomain-related [Medicago truncatula]	--	--	--	--	--	--	--	--	--	--	--	--	--	--	-	-	-
Unigene51617	HOMEOBOX	Petals	37.15	221.09	188.36	155.19	72.22	25.07	80.98	6.23	330	744	173.372	gi|15228530|ref|NP_189534.2|	121	3e-27	AtHB34 (ARABIDOPSIS THALIANA HOMEOBOX PROTEIN 35); DNA binding / transcription factor [Arabidopsis thaliana]	sp|Q9SB61|Y4467_ARATH	60.5	3e-09	ZF-HD homeobox protein At4g24660 OS=Arabidopsis thaliana GN=At4g24660 PE=1 SV=2	--	--	--	--	--	--	--	--	--	--	GO:0010468//regulation of gene expression;GO:0009725//response to hormone stimulus;GO:0006351//transcription	GO:0003677//nucleic acid binding	-
Unigene52042	HOMEOBOX	Petals	0.48	13.49	31.02	40.85	3.9	0	0	0	334	61	14.0444	gi|124360469|gb|ABN08479.1|	132	2e-30	Homeodomain-related [Medicago truncatula]	sp|Q0D3I7|WOX11_ORYSJ	91.7	1e-18	WUSCHEL-related homeobox 11 OS=Oryza sativa subsp. japonica GN=WOX11 PE=2 SV=1	--	--	--	--	--	--	--	--	--	--	-	-	-
Unigene55678	HOMEOBOX	Petals	4.54	79.47	107.36	21.12	0.48	2.86	0.48	0	386	179	35.6604	gi|124359623|gb|ABN06007.1|	65.9	1e-10	Homeodomain-related [Medicago truncatula]	--	--	--	--	--	--	--	--	--	--	--	--	--	--	-	-	-
Unigene58090	HOMEOBOX	Petals	6.68	200.77	256.53	65.68	1.3	5.14	0.44	0.4	429	396	70.9836	gi|124359623|gb|ABN06007.1|	271	1e-72	Homeodomain-related [Medicago truncatula]	sp|P46607|HGL2_ARATH	168	9e-42	Homeobox-leucine zipper protein GLABRA 2 OS=Arabidopsis thaliana GN=GL2 PE=2 SV=3	--	--	--	--	--	K09338	1e-42	168	ath:AT1G79840	homeobox-leucine zipper protein	-	-	-
Unigene59019	HOMEOBOX	Petals	6.41	157.02	207.45	57.88	0.83	5.76	0	0.38	447	390	67.093	gi|22475195|gb|AAM97321.1|	258	2e-68	homeodomain protein GhHOX1 [Gossypium hirsutum]	sp|P46607|HGL2_ARATH	231	2e-60	Homeobox-leucine zipper protein GLABRA 2 OS=Arabidopsis thaliana GN=GL2 PE=2 SV=3	--	--	--	--	--	K09338	2e-61	231	ath:AT1G79840	homeobox-leucine zipper protein	-	-	-
Unigene62511	HOMEOBOX	Petals	32.96	113.4	124.94	49.13	14.8	12.57	23.49	40.52	541	451	64.1061	gi|297799318|ref|XP_002867543.1|	67.4	9e-11	hydroxyproline-rich glycoprotein family protein [Arabidopsis lyrata subsp. lyrata] >gi|297313379|gb|EFH43802.1| hydroxyproline-rich glycoprotein family protein [Arabidopsis lyrata subsp. lyrata]	sp|Q54I65|HBX13_DICDI	56.2	1e-07	Homeobox protein 13 OS=Dictyostelium discoideum GN=hbx13 PE=3 SV=1	--	--	--	--	--	K12199	1e-09	59.3	ath:AT4G26750	vacuolar protein sorting-associated protein VTA1	-	-	-
Unigene63925	HOMEOBOX	Petals	4.57	178.28	220.04	57.47	0.31	5.28	0.32	0.29	592	632	82.0948	gi|163860158|gb|ABY41242.1|	332	2e-90	homeodomain protein HOX1 [Gossypium arboreum]	sp|P46607|HGL2_ARATH	253	8e-67	Homeobox-leucine zipper protein GLABRA 2 OS=Arabidopsis thaliana GN=GL2 PE=2 SV=3	--	--	--	--	--	K09338	8e-68	253	ath:AT1G79840	homeobox-leucine zipper protein	-	-	-
Unigene66584	HOMEOBOX	Petals	44.21	198.19	144.51	103.02	67.24	3.02	57.26	49.44	731	1127	118.557	gi|5042434|gb|AAD38273.1|AC006193_29	215	4e-55	Hypothetical protein [Arabidopsis thaliana]	sp|P25386|USO1_YEAST	70.1	1e-11	Intracellular protein transport protein USO1 OS=Saccharomyces cerevisiae GN=USO1 PE=1 SV=2	PAB0812	68.2	1e-11	COG0419	ATPase involved in DNA repair	K09313	6e-08	54.7	ppp:PHYPADRAFT_111119	homeobox protein cut-like	-	-	-
Unigene10417	HOMEOBOX	Stamens	10.58	0	0.56	1.47	29.07	3.66	0	0	602	33	4.2154	gi|132424661|gb|ABO33483.1|	246	3e-81	class I KNOX homeobox transcription factor [Medicago truncatula]	sp|P46608|HSBH1_SOYBN	188	6e-59	Homeobox protein SBH1 OS=Glycine max GN=H1 PE=2 SV=1	--	--	--	--	--	--	--	--	--	--	GO:0010468//regulation of gene expression;GO:0006351//transcription, DNA-dependent	GO:0003677//DNA binding	GO:0043231//intracellular membrane-bounded organelle
Unigene28348	HOMEOBOX	Stamens	22.25	4.66	0.91	3.81	74.07	10.87	3.01	1.84	186	19	7.8553	gi|3426304|gb|AAC32262.1|	117	3e-26	Knox class 1 protein [Pisum sativum] >gi|3462612|gb|AAC33008.1| knotted1-like class I homeodomain protein [Pisum sativum]	sp|P46608|HSBH1_SOYBN	109	4e-24	Homeobox protein SBH1 OS=Glycine max GN=H1 PE=2 SV=1	--	--	--	--	--	--	--	--	--	--	GO:0010468//regulation of gene expression;GO:0006351//transcription, DNA-dependent	GO:0003677//DNA binding	GO:0043231//intracellular membrane-bounded organelle
Unigene34587	HOMEOBOX	Stamens	0	0	0.81	0.84	6.21	0	0	0.82	210	3	1.0986	gi|124360524|gb|ABN08534.1|	116	9e-26	Homeodomain-related [Medicago truncatula]	--	--	--	--	--	--	--	--	--	--	--	--	--	--	GO:0010468//regulation of gene expression	GO:0003676//nucleic acid binding	GO:0043231//intracellular membrane-bounded organelle
Unigene3708	HOMEOBOX	Stamens	2.29	0	0	0	8.91	1.76	0	0	209	9	3.3114	gi|33285288|emb|CAD58040.1|	67.8	4e-11	homeodomain protein vaamana [Arabidopsis thaliana]	sp|Q9LZM8|BLH9_ARATH	67.8	2e-11	BEL1-like homeodomain protein 9 OS=Arabidopsis thaliana GN=BLH9 PE=1 SV=1	--	--	--	--	--	--	--	--	--	--	-	-	-
Unigene47106	HOMEOBOX	Stamens	8.35	0	0.59	2.48	30.6	1.29	0	0	286	16	4.302	gi|290782318|gb|ADD62367.1|	147	5e-35	KNOX6 variant b [Medicago truncatula]	sp|O22299|LET6_SOLLC	114	2e-25	Homeobox protein knotted-1-like LET6 OS=Solanum lycopersicum GN=LET6 PE=2 SV=1	--	--	--	--	--	--	--	--	--	--	-	-	-
Unigene52891	HOMEOBOX	Stamens	46.61	29.64	36.92	96.05	205.07	30.37	41.17	67.52	345	194	43.2417	gi|219560134|gb|ACL27275.2|	121	2e-27	homeodomain leucine-zipper 2 [Capsicum annuum]	sp|P46604|HAT23_ARATH	120	3e-27	Homeobox-leucine zipper protein HAT22 OS=Arabidopsis thaliana GN=HAT22 PE=1 SV=2	--	--	--	--	--	K09339	2e-28	120	ath:AT4G37791	homeobox-leucine zipper protein	GO:0010468//regulation of gene expression;GO:0009725//response to hormone stimulus;GO:0006352//transcription, DNA-dependent	GO:0003678//DNA binding	GO:0043232//intracellular membrane-bounded organelle
Unigene58429	HOMEOBOX	Stamens	41.99	5.96	1.95	8.13	96.51	7.17	2.57	0.79	436	60	10.5824	gi|3426304|gb|AAC32262.1|	309	6e-84	Knox class 1 protein [Pisum sativum] >gi|3462612|gb|AAC33008.1| knotted1-like class I homeodomain protein [Pisum sativum]	sp|P46608|HSBH1_SOYBN	281	1e-75	Homeobox protein SBH1 OS=Glycine max GN=H1 PE=2 SV=1	--	--	--	--	--	--	--	--	--	--	-	-	-
Unigene64511	HOMEOBOX	Stamens	11.35	6.74	6.88	42.51	125.53	60.18	0.61	9.44	617	269	33.5264	gi|124360471|gb|ABN08481.1|	102	2e-21	Homeodomain-related [Medicago truncatula]	--	--	--	--	--	--	--	--	--	--	--	--	--	--	-	-	-
Unigene68061	HOMEOBOX	Stamens	40.69	15.92	14.8	34.86	89.91	10.61	23.33	14.32	849	376	34.0565	gi|132424657|gb|ABO33481.1|	315	6e-85	class II KNOX homeobox transcription factor [Medicago truncatula]	sp|P46606|HD1_BRANA	271	4e-72	Homeobox protein HD1 OS=Brassica napus GN=HD1 PE=2 SV=1	--	--	--	--	--	--	--	--	--	--	-	-	-
Unigene1167	HOMEOBOX	Carpels	13.53	20.59	20.04	36.67	27.98	95.6	3.09	0	1271	467	28.2547	gi|15220448|ref|NP_172015.1|	556	1e-157	HDG2 (HOMEODOMAIN GLABROUS 2); DNA binding / transcription factor [Arabidopsis thaliana] >gi|30679181|ref|NP_849596.1| HDG2 (HOMEODOMAIN GLABROUS 2); DNA binding / transcription factor [Arabidopsis thaliana] >gi|75332091|sp|Q94C37.1|HDG2_ARATH RecName: Full=Homeobox-leucine zipper protein HDG2; AltName: Full=Homeodomain transcription factor HDG2; AltName: Full=HD-ZIP protein HDG2; AltName: Full=P…	sp|Q94C37|HDG2_ARATH	556	9e-158	Homeobox-leucine zipper protein HDG2 OS=Arabidopsis thaliana GN=HDG2 PE=2 SV=1	--	--	--	--	--	K09338	4e-143	504	ath:AT4G04890	homeobox-leucine zipper protein	-	-	-
Unigene13076	HOMEOBOX	Carpels	6.53	1.48	3.19	6.06	1.91	21.05	6.71	9.08	585	48	6.3097	gi|109729907|tpg|DAA05767.1|	118	4e-26	TPA: TPA_inf: class III HD-Zip protein CNA1 [Medicago truncatula]	sp|Q9ZU11|ATB15_ARATH	115	2e-25	Homeobox-leucine zipper protein ATHB-15 OS=Arabidopsis thaliana GN=ATHB-15 PE=1 SV=1	--	--	--	--	--	K09338	2e-26	115	ath:AT1G52150	homeobox-leucine zipper protein	-	-	-
Unigene14389	HOMEOBOX	Carpels	4.02	13.42	10.2	3.78	1.62	37.61	1.92	0.41	1266	173	10.5083	gi|164562219|gb|ABY61024.1|	215	9e-55	zinc finger-homeodomain protein 2 [Saruma henryi]	sp|Q9SB61|Y4466_ARATH	145	6e-34	ZF-HD homeobox protein At4g24660 OS=Arabidopsis thaliana GN=At4g24660 PE=1 SV=1	--	--	--	--	--	--	--	--	--	--	-	-	-
Unigene15339	HOMEOBOX	Carpels	0	0	0	0	0.3	55	0	0	615	33	4.1263	gi|12002853|gb|AAG43405.1|AF172931_1	130	5e-43	homeobox 1 [Picea abies]	sp|A2YR02|ROC7_ORYSI	128	6e-43	Homeobox-leucine zipper protein ROC7 OS=Oryza sativa subsp. indica GN=ROC7 PE=3 SV=1	--	--	--	--	--	K09338	1e-41	127	ath:AT4G04890	homeobox-leucine zipper protein	-	-	-
Unigene16432	HOMEOBOX	Carpels	7.94	7.32	2.44	5.27	3.57	31.4	3.23	0	1042	133	9.8153	gi|22475197|gb|AAM97322.1|	368	1e-112	homeodomain protein GhHOX2 [Gossypium hirsutum]	sp|Q336P2|ROC3_ORYSJ	341	4e-99	Homeobox-leucine zipper protein ROC3 OS=Oryza sativa subsp. japonica GN=ROC3 PE=2 SV=1	--	--	--	--	--	K09338	5e-72	251	ath:AT4G17710	homeobox-leucine zipper protein	GO:0010468//regulation of gene expression;GO:0006350//transcription	GO:0003677//DNA binding	-
Unigene16731	HOMEOBOX	Carpels	8.57	18.36	17.39	26.63	6.83	56.67	1.88	0	1690	338	15.3798	gi|1173622|gb|AAB37230.1|	577	1e-163	homeobox protein [Phalaenopsis sp. SM9108]	sp|Q94C37|HDG2_ARATH	564	8e-160	Homeobox-leucine zipper protein HDG2 OS=Arabidopsis thaliana GN=HDG2 PE=2 SV=1	ECU03g1170	52	3e-06	COG5576	Homeodomain-containing transcription factor	K09338	2e-154	542	ath:AT4G04890	homeobox-leucine zipper protein	GO:0010468//regulation of gene expression;GO:0006351//transcription, DNA-dependent	GO:0003677//DNA binding	GO:0043231//intracellular membrane-bounded organelle
Unigene18067	HOMEOBOX	Carpels	6.63	18.98	37.19	15.63	17.5	79.45	1.27	13.61	1032	356	26.5271	gi|297718718|gb|ADI50270.1|	265	9e-70	type II homeodomain-leucine zipper protein [Medicago sativa]	sp|P46665|HAT14_ARATH	264	7e-70	Homeobox-leucine zipper protein HAT14 OS=Arabidopsis thaliana GN=HAT14 PE=2 SV=3	SPAC32A11.03c	63.5	6e-10	COG5576	Homeodomain-containing transcription factor	K09338	6e-71	264	ath:AT5G06710	homeobox-leucine zipper protein	GO:0010468//regulation of gene expression;GO:0006351//transcription, DNA-dependent	GO:0003677//DNA binding	GO:0043231//intracellular membrane-bounded organelle
Unigene20826	HOMEOBOX	Carpels	0	1.1	0	0	0	16.39	0	1.09	157	2	0.9796	gi|89514873|gb|ABD75311.1|	79	2e-14	class III homeodomain-leucine zipper protein C3HDZ1 [Taxus globosa]	sp|O04291|ATB14_ARATH	69.7	5e-12	Homeobox-leucine zipper protein ATHB-14 OS=Arabidopsis thaliana GN=ATHB-14 PE=1 SV=1	--	--	--	--	--	K09338	4e-13	69.7	ath:AT2G34710	homeobox-leucine zipper protein	GO:0010468//regulation of gene expression;GO:0006351//transcription, DNA-dependent	GO:0003677//DNA binding	GO:0043231//intracellular membrane-bounded organelle
Unigene2744	HOMEOBOX	Carpels	3.25	1.57	1.93	0.4	0.42	14.59	1.27	0.78	441	20	3.4875	gi|13374061|emb|CAC34447.1|	127	3e-29	ZF-HD homeobox protein [Flaveria bidentis]	sp|Q9SB61|Y4466_ARATH	116	4e-26	ZF-HD homeobox protein At4g24660 OS=Arabidopsis thaliana GN=At4g24660 PE=1 SV=1	--	--	--	--	--	--	--	--	--	--	-	-	-
Unigene30913	HOMEOBOX	Carpels	1.62	0	0	0	0	36.58	0	0	196	3	1.177	gi|51872287|gb|AAU12247.1|	128	2e-29	homeodomain protein HOX3 [Gossypium hirsutum]	sp|Q69T58|ROC8_ORYSJ	125	6e-29	Homeobox-leucine zipper protein ROC8 OS=Oryza sativa subsp. japonica GN=ROC8 PE=2 SV=2	--	--	--	--	--	K09338	8e-29	121	ath:AT1G73360	homeobox-leucine zipper protein	GO:0010468//regulation of gene expression;GO:0006351//transcription, DNA-dependent;GO:0000904//cell morphogenesis involved in differentiation	GO:0003677//DNA binding	GO:0043231//intracellular membrane-bounded organelle
Unigene3229	HOMEOBOX	Carpels	7.25	20.07	25.26	16.58	3.48	56.44	9.07	0.26	1977	405	15.7532	gi|1173622|gb|AAB37230.1|	651	0	homeobox protein [Phalaenopsis sp. SM9108]	sp|Q94C37|HDG2_ARATH	627	1e-178	Homeobox-leucine zipper protein HDG2 OS=Arabidopsis thaliana GN=HDG2 PE=2 SV=1	SPBC21B10.13c	55.8	3e-07	COG5576	Homeodomain-containing transcription factor	K09338	3e-179	625	ath:AT4G04890	homeobox-leucine zipper protein	-	-	-
Unigene36999	HOMEOBOX	Carpels	0	0	0	0.79	0	11.54	0	3.84	223	4	1.3794	gi|115474639|ref|NP_001060916.1|	52	2e-06	Os08g0129600 [Oryza sativa Japonica Group] >gi|29467527|dbj|BAC66716.1| proline-rich protein family-like [Oryza sativa Japonica Group] >gi|113622885|dbj|BAF22830.1| Os08g0129600 [Oryza sativa Japonica Group]	sp|O73590|ZFHX4_CHICK	49.7	5e-06	Zinc finger homeobox protein 4 OS=Gallus gallus GN=ZFHX4 PE=2 SV=2	--	--	--	--	--	--	--	--	--	--	-	-	-
Unigene37446	HOMEOBOX	Carpels	0.71	0.77	0.75	0.79	3.31	75.98	0.83	0	225	8	2.7342	gi|51872287|gb|AAU12247.1|	81.6	2e-15	homeodomain protein HOX3 [Gossypium hirsutum]	sp|Q9FX31|HDG11_ARATH	66.6	4e-11	Homeobox-leucine zipper protein HDG11 OS=Arabidopsis thaliana GN=HDG11 PE=2 SV=1	--	--	--	--	--	K09338	3e-12	66.6	ath:AT1G73360	homeobox-leucine zipper protein	-	-	-
Unigene37743	HOMEOBOX	Carpels	4.21	3.82	1.5	3.9	0.82	27.53	3.29	0	227	17	5.7589	gi|164708731|gb|ABY67263.1|	89.7	9e-18	homeodomain protein HOX2 [Gossypium arboreum]	sp|Q9FJS2|HDG5_ARATH	84.3	2e-16	Homeobox-leucine zipper protein HDG5 OS=Arabidopsis thaliana GN=HDG5 PE=2 SV=2	--	--	--	--	--	K09338	2e-14	74.3	ath:AT4G04890	homeobox-leucine zipper protein	-	-	-
Unigene39143	HOMEOBOX	Carpels	0	0	0	0	0	46.94	0	0	235	6	1.9634	gi|22328861|ref|NP_193906.2|	127	3e-29	ATML1 (MERISTEM LAYER 1); DNA binding / sequence-specific DNA binding / transcription factor [Arabidopsis thaliana] >gi|79325215|ref|NP_001031692.1| ATML1 (MERISTEM LAYER 1); DNA binding / sequence-specific DNA binding / transcription factor [Arabidopsis thaliana] >gi|75330714|sp|Q8RWU4.1|ATML1_ARATH RecName: Full=Homeobox-leucine zipper protein MERISTEM L1; AltName: Full=Homeodomain transcriptio…	sp|Q8RWU4|ATML1_ARATH	127	2e-29	Homeobox-leucine zipper protein MERISTEM L1 OS=Arabidopsis thaliana GN=ATML1 PE=2 SV=1	--	--	--	--	--	K09338	3e-29	123	ath:AT4G04890	homeobox-leucine zipper protein	-	-	-
Unigene43918	HOMEOBOX	Carpels	1.82	0.66	0	0.68	0	15.44	2.85	2.61	262	12	3.5221	gi|60327627|gb|AAX19053.1|	155	1e-37	class III HD-Zip protein 4 [Populus trichocarpa]	sp|Q6AST1|HOX32_ORYSJ	127	2e-29	Homeobox-leucine zipper protein HOX32 OS=Oryza sativa subsp. japonica GN=HOX32 PE=2 SV=1	--	--	--	--	--	K09338	1e-30	127	osa:4333544	homeobox-leucine zipper protein	GO:0010468//regulation of gene expression;GO:0006351//transcription, DNA-dependent	GO:0003677//DNA binding	GO:0043231//intracellular membrane-bounded organelle
Unigene46543	HOMEOBOX	Carpels	1.13	0.62	0.6	0.63	3.31	12.43	0.67	4.27	281	12	3.2839	gi|124360874|gb|ABN08846.1|	87.8	3e-17	Homeodomain-related [Medicago truncatula]	--	--	--	--	--	--	--	--	--	--	--	--	--	--	-	-	-
Unigene46913	HOMEOBOX	Carpels	6.17	21.97	28.11	17.47	4.59	62.14	9.87	0.6	284	123	33.3048	gi|186478150|ref|NP_001117231.1|	167	4e-41	HDG2 (HOMEODOMAIN GLABROUS 2); DNA binding / transcription factor [Arabidopsis thaliana]	sp|Q94C37|HDG2_ARATH	167	2e-41	Homeobox-leucine zipper protein HDG2 OS=Arabidopsis thaliana GN=HDG2 PE=2 SV=1	--	--	--	--	--	K09338	4e-36	145	ath:AT4G04890	homeobox-leucine zipper protein	-	-	-
Unigene48232	HOMEOBOX	Carpels	4.86	4.7	1.73	4.81	2.52	10.59	2.53	4.64	295	22	5.7348	gi|109729907|tpg|DAA05767.1|	201	3e-51	TPA: TPA_inf: class III HD-Zip protein CNA1 [Medicago truncatula]	sp|Q9ZU11|ATB15_ARATH	184	2e-46	Homeobox-leucine zipper protein ATHB-15 OS=Arabidopsis thaliana GN=ATHB-15 PE=1 SV=1	--	--	--	--	--	K09338	1e-47	184	ath:AT1G52150	homeobox-leucine zipper protein	-	-	-
Unigene50740	HOMEOBOX	Carpels	5.47	0.54	0.53	0	0.58	14.94	1.17	0	320	12	2.8837	gi|31323445|gb|AAP47024.1|AF375965_1	138	2e-32	bell-like homeodomain protein 1 [Solanum lycopersicum]	sp|Q1PFD1|BLH11_ARATH	131	1e-30	BEL1-like homeodomain protein 11 OS=Arabidopsis thaliana GN=BLH11 PE=2 SV=1	--	--	--	--	--	--	--	--	--	--	GO:0010468//regulation of gene expression;GO:0006351//transcription, DNA-dependent	GO:0003677//DNA binding	GO:0043231//intracellular membrane-bounded organelle
Unigene51935	HOMEOBOX	Carpels	2.87	0	0.51	0	0.56	16.01	0.56	3.6	333	12	2.7711	gi|60327627|gb|AAX19053.1|	213	7e-55	class III HD-Zip protein 4 [Populus trichocarpa]	sp|Q6AST1|HOX32_ORYSJ	211	1e-54	Homeobox-leucine zipper protein HOX32 OS=Oryza sativa subsp. japonica GN=HOX32 PE=2 SV=1	--	--	--	--	--	K09338	8e-56	211	osa:4333544	homeobox-leucine zipper protein	-	-	-
Unigene51995	HOMEOBOX	Carpels	4.77	2.08	1.02	0.53	0.56	13.21	0	0	334	15	3.4535	gi|164708731|gb|ABY67263.1|	150	3e-36	homeodomain protein HOX2 [Gossypium arboreum]	sp|Q336P2|ROC3_ORYSJ	139	7e-33	Homeobox-leucine zipper protein ROC3 OS=Oryza sativa subsp. japonica GN=ROC3 PE=2 SV=1	--	--	--	--	--	K09338	5e-31	129	ath:AT4G17710	homeobox-leucine zipper protein	-	-	-
Unigene53061	HOMEOBOX	Carpels	2.75	6.99	8.32	1.02	4.29	68.34	18.85	0	347	29	6.4267	gi|124360540|gb|ABN08550.1|	119	1e-26	Homeodomain-related [Medicago truncatula]	--	--	--	--	--	--	--	--	--	--	--	--	--	--	GO:0010468//regulation of gene expression	GO:0003676//nucleic acid binding	GO:0043231//intracellular membrane-bounded organelle
Unigene56402	HOMEOBOX	Carpels	2	1.74	1.71	2.23	0.94	5.08	2.35	0	398	16	3.0914	gi|164562211|gb|ABY61020.1|	164	4e-40	zinc finger-homeodomain protein 1 [Eschscholzia californica]	sp|Q9SB61|Y4466_ARATH	97.8	2e-20	ZF-HD homeobox protein At4g24660 OS=Arabidopsis thaliana GN=At4g24660 PE=1 SV=1	--	--	--	--	--	--	--	--	--	--	-	-	-
Unigene62827	HOMEOBOX	Carpels	8.09	3.15	3.08	5.15	2.03	26.02	3.73	0	551	44	6.1407	gi|164708731|gb|ABY67263.1|	172	3e-42	homeodomain protein HOX2 [Gossypium arboreum]	sp|Q9FJS2|HDG5_ARATH	155	2e-37	Homeobox-leucine zipper protein HDG5 OS=Arabidopsis thaliana GN=HDG5 PE=2 SV=2	ECU03g1170	48.5	7e-06	COG5576	Homeodomain-containing transcription factor	K09338	3e-27	118	ath:AT4G04890	homeobox-leucine zipper protein	-	-	-
Unigene65726	HOMEOBOX	Carpels	13.17	0	0.25	0.26	15.4	35.3	2.76	12.65	677	163	18.5148	gi|169667045|gb|ACA64095.1|	278	3e-74	WOX4 [Petunia x hybrida]	sp|Q6X7J9|WOX4_ARATH	220	6e-57	WUSCHEL-related homeobox 4 OS=Arabidopsis thaliana GN=WOX4 PE=2 SV=1	--	--	--	--	--	--	--	--	--	--	-	-	-
Unigene67852	HOMEOBOX	Carpels	7.3	1.05	2.05	2.57	2.7	33.48	3.61	15.91	829	59	5.4729	gi|124360874|gb|ABN08846.1|	311	5e-84	Homeodomain-related [Medicago truncatula]	sp|Q9SAK5|APL_ARATH	156	2e-37	Myb family transcription factor APL OS=Arabidopsis thaliana GN=APL PE=2 SV=2	--	--	--	--	--	--	--	--	--	--	GO:0010468//regulation of gene expression	GO:0003676//nucleic acid binding	GO:0043231//intracellular membrane-bounded organelle
Unigene68670	HOMEOBOX	Carpels	55.33	20.83	26.36	27.69	32.35	148.27	48.61	1.31	915	674	56.6446	gi|13374061|emb|CAC34447.1|	278	9e-74	ZF-HD homeobox protein [Flaveria bidentis]	sp|Q9SB61|Y4466_ARATH	240	1e-62	ZF-HD homeobox protein At4g24660 OS=Arabidopsis thaliana GN=At4g24660 PE=1 SV=1	--	--	--	--	--	--	--	--	--	--	-	-	-
Unigene7430	HOMEOBOX	Carpels	12.93	31.31	39.72	34	23.47	85.74	15.18	0.24	714	280	30.1564	gi|1173622|gb|AAB37230.1|	310	1e-83	homeobox protein [Phalaenopsis sp. SM9108]	sp|Q94C37|HDG2_ARATH	309	1e-83	Homeobox-leucine zipper protein HDG2 OS=Arabidopsis thaliana GN=HDG2 PE=2 SV=1	--	--	--	--	--	K09338	1e-79	292	ath:AT4G04890	homeobox-leucine zipper protein	GO:0010468//regulation of gene expression;GO:0006351//transcription, DNA-dependent;GO:0000904//cell morphogenesis involved in differentiation	GO:0003677//DNA binding	GO:0043231//intracellular membrane-bounded organelle
Unigene9975	HOMEOBOX	Carpels	5.65	3.38	1.81	4.4	8.91	23.79	0	1.21	564	75	10.2259	gi|56693546|gb|AAW22594.1|	152	2e-36	zinc finger homeodomain protein SZF-HD1 [Glycine max]	sp|Q9FKP8|Y5541_ARATH	90.1	8e-18	ZF-HD homeobox protein At5g65410 OS=Arabidopsis thaliana GN=At5g65410 PE=1 SV=1	--	--	--	--	--	--	--	--	--	--	GO:0010468//regulation of gene expression	GO:0003676//nucleic acid binding	GO:0031410//cytoplasmic vesicle
Unigene13824	HOMEOBOX	Sepals+Petals	0.48	1.05	6.69	10.74	1.13	0	0	0	330	22	5.1266	gi|124360469|gb|ABN08479.2|	171	2e-42	Homeodomain-related [Medicago truncatula]	sp|Q0D3I7|WOX12_ORYSJ	132	5e-31	WUSCHEL-related homeobox 11 OS=Oryza sativa subsp. japonica GN=WOX11 PE=2 SV=2	--	--	--	--	--	--	--	--	--	--	-	-	-
Unigene37487	HOMEOBOX	Sepals+Petals	27.59	339.67	218.14	95.29	73.64	75.17	53.16	57.09	225	181	61.8609	gi|1234900|emb|CAA63222.2|	122	1e-27	homeobox-leucine zipper protein [Glycine max]	sp|P46602|HAT4_ARATH	114	2e-25	Homeobox-leucine zipper protein HAT3 OS=Arabidopsis thaliana GN=HAT3 PE=2 SV=3	--	--	--	--	--	K09339	2e-26	114	ath:AT3G60391	homeobox-leucine zipper protein	-	-	-
Unigene42864	HOMEOBOX	Sepals+Petals	2.5	47.57	57.94	22.24	0.73	1.44	0	0	255	20	6.0313	gi|163860158|gb|ABY41242.2|	59.7	1e-08	homeodomain protein HOX2 [Gossypium arboreum]	sp|Q6EPF0|ROC6_ORYSJ	50.1	4e-06	Homeobox-leucine zipper protein ROC5 OS=Oryza sativa subsp. japonica GN=ROC5 PE=2 SV=2	--	--	--	--	--	K09339	1e-06	47.8	ath:AT3G61151	homeobox-leucine zipper protein	-	-	-
Unigene44698	HOMEOBOX	Sepals+Petals	0	5.19	10.81	25.88	1.39	0	0	0	267	36	10.3684	gi|124360469|gb|ABN08479.2|	139	1e-32	Homeodomain-related [Medicago truncatula]	--	--	--	--	--	--	--	--	--	--	--	--	--	--	-	-	-
Unigene52042	HOMEOBOX	Sepals+Petals	0.48	13.49	31.02	40.85	3.9	0	0	0	334	61	14.0444	gi|124360469|gb|ABN08479.2|	132	2e-30	Homeodomain-related [Medicago truncatula]	sp|Q0D3I7|WOX12_ORYSJ	91.7	1e-18	WUSCHEL-related homeobox 11 OS=Oryza sativa subsp. japonica GN=WOX11 PE=2 SV=2	--	--	--	--	--	--	--	--	--	--	-	-	-
Unigene55678	HOMEOBOX	Sepals+Petals	4.54	79.47	107.36	21.12	0.48	2.86	0.48	0	386	179	35.6604	gi|124359623|gb|ABN06007.2|	65.9	1e-10	Homeodomain-related [Medicago truncatula]	--	--	--	--	--	--	--	--	--	--	--	--	--	--	-	-	-
Unigene56294	HOMEOBOX	Sepals+Petals	57.49	66.08	67.76	34.9	17.4	2.32	2.83	5.19	396	349	67.772	gi|297798220|ref|XP_002866994.1|	132	2e-30	homeobox-leucine zipper protein ATHB-40 [Arabidopsis lyrata subsp. lyrata] >gi|297312830|gb|EFH43253.1| homeobox-leucine zipper protein ATHB-40 [Arabidopsis lyrata subsp. lyrata]	sp|Q9ZU70|ATB21_ARATH	127	3e-29	Homeobox-leucine zipper protein ATHB-21 OS=Arabidopsis thaliana GN=ATHB-21 PE=2 SV=1	ECU03g1170	48.1	4e-06	COG5576	Homeodomain-containing transcription factor	K09338	3e-30	127	ath:AT2G18550	homeobox-leucine zipper protein	-	-	-
Unigene56605	HOMEOBOX	Sepals+Petals	78.41	106.91	126.74	99.18	16.67	9.6	41.37	5.11	402	265	50.6921	gi|132424655|gb|ABO33480.1|	100	5e-21	class II KNOX homeobox transcription factor [Medicago truncatula]	sp|O04136|KNAP3_MALDO	97.8	2e-20	Homeobox protein knotted-1-like 3 OS=Malus domestica PE=2 SV=1	--	--	--	--	--	--	--	--	--	--	-	-	-
Unigene58090	HOMEOBOX	Sepals+Petals	6.68	200.77	256.53	65.68	1.3	5.14	0.44	0.4	429	396	70.9836	gi|124359623|gb|ABN06007.2|	271	1e-72	Homeodomain-related [Medicago truncatula]	sp|P46607|HGL3_ARATH	168	9e-42	Homeobox-leucine zipper protein GLABRA 2 OS=Arabidopsis thaliana GN=GL2 PE=2 SV=4	--	--	--	--	--	K09339	1e-42	168	ath:AT1G79841	homeobox-leucine zipper protein	-	-	-
Unigene59019	HOMEOBOX	Sepals+Petals	6.41	157.02	207.45	57.88	0.83	5.76	0	0.38	447	390	67.093	gi|22475195|gb|AAM97321.2|	258	2e-68	homeodomain protein GhHOX2 [Gossypium hirsutum]	sp|P46607|HGL3_ARATH	231	2e-60	Homeobox-leucine zipper protein GLABRA 2 OS=Arabidopsis thaliana GN=GL2 PE=2 SV=4	--	--	--	--	--	K09339	2e-61	231	ath:AT1G79841	homeobox-leucine zipper protein	-	-	-
Unigene63925	HOMEOBOX	Sepals+Petals	4.57	178.28	220.04	57.47	0.31	5.28	0.32	0.29	592	632	82.0948	gi|163860158|gb|ABY41242.2|	332	2e-90	homeodomain protein HOX2 [Gossypium arboreum]	sp|P46607|HGL3_ARATH	253	8e-67	Homeobox-leucine zipper protein GLABRA 2 OS=Arabidopsis thaliana GN=GL2 PE=2 SV=4	--	--	--	--	--	K09339	8e-68	253	ath:AT1G79841	homeobox-leucine zipper protein	-	-	-
Unigene13824	HOMEOBOX	Petals+Stamens	0.48	1.05	6.69	10.74	1.13	0	0	0	330	22	5.1266	gi|124360469|gb|ABN08479.3|	171	2e-42	Homeodomain-related [Medicago truncatula]	sp|Q0D3I7|WOX13_ORYSJ	132	5e-31	WUSCHEL-related homeobox 11 OS=Oryza sativa subsp. japonica GN=WOX11 PE=2 SV=3	--	--	--	--	--	--	--	--	--	--	-	-	-
Unigene15599	HOMEOBOX	Petals+Stamens	1.73	8.62	9.24	3.86	3.76	1.14	0	0.27	643	55	6.5777	gi|124359490|gb|ABN05928.1|	64.3	1e-09	MADF; Homeodomain-like [Medicago truncatula]	--	--	--	--	--	--	--	--	--	--	--	--	--	--	-	-	-
Unigene34587	HOMEOBOX	Petals+Stamens	0	0	0.81	0.84	6.21	0	0	0.82	210	3	1.0986	gi|124360524|gb|ABN08534.2|	116	9e-26	Homeodomain-related [Medicago truncatula]	--	--	--	--	--	--	--	--	--	--	--	--	--	--	GO:0010469//regulation of gene expression	GO:0003677//nucleic acid binding	GO:0043232//intracellular membrane-bounded organelle
Unigene37487	HOMEOBOX	Petals+Stamens	27.59	339.67	218.14	95.29	73.64	75.17	53.16	57.09	225	181	61.8609	gi|1234900|emb|CAA63222.3|	122	1e-27	homeobox-leucine zipper protein [Glycine max]	sp|P46602|HAT5_ARATH	114	2e-25	Homeobox-leucine zipper protein HAT3 OS=Arabidopsis thaliana GN=HAT3 PE=2 SV=4	--	--	--	--	--	K09340	2e-26	114	ath:AT3G60392	homeobox-leucine zipper protein	-	-	-
Unigene42864	HOMEOBOX	Petals+Stamens	2.5	47.57	57.94	22.24	0.73	1.44	0	0	255	20	6.0313	gi|163860158|gb|ABY41242.3|	59.7	1e-08	homeodomain protein HOX3 [Gossypium arboreum]	sp|Q6EPF0|ROC7_ORYSJ	50.1	4e-06	Homeobox-leucine zipper protein ROC5 OS=Oryza sativa subsp. japonica GN=ROC5 PE=2 SV=3	--	--	--	--	--	K09340	1e-06	47.8	ath:AT3G61152	homeobox-leucine zipper protein	-	-	-
Unigene44698	HOMEOBOX	Petals+Stamens	0	5.19	10.81	25.88	1.39	0	0	0	267	36	10.3684	gi|124360469|gb|ABN08479.3|	139	1e-32	Homeodomain-related [Medicago truncatula]	--	--	--	--	--	--	--	--	--	--	--	--	--	--	-	-	-
Unigene50321	HOMEOBOX	Petals+Stamens	14.15	46.21	37.74	90.01	83.93	0.58	4.75	7.07	315	151	36.8626	gi|285804235|gb|ADC35598.1|	165	2e-40	class I KNOX homeobox transcription factor KNOPE6 [Prunus persica]	sp|Q7GDL5|KNOSA_ORYSJ	141	1e-33	Homeobox protein knotted-1-like 10 OS=Oryza sativa subsp. japonica GN=OSH71 PE=2 SV=1	--	--	--	--	--	--	--	--	--	--	GO:0010468//regulation of gene expression;GO:0006351//transcription, DNA-dependent	GO:0003677//DNA binding	GO:0043231//intracellular membrane-bounded organelle
Unigene52042	HOMEOBOX	Petals+Stamens	0.48	13.49	31.02	40.85	3.9	0	0	0	334	61	14.0444	gi|124360469|gb|ABN08479.3|	132	2e-30	Homeodomain-related [Medicago truncatula]	sp|Q0D3I7|WOX13_ORYSJ	91.7	1e-18	WUSCHEL-related homeobox 11 OS=Oryza sativa subsp. japonica GN=WOX11 PE=2 SV=3	--	--	--	--	--	--	--	--	--	--	-	-	-
Unigene55678	HOMEOBOX	Petals+Stamens	4.54	79.47	107.36	21.12	0.48	2.86	0.48	0	386	179	35.6604	gi|124359623|gb|ABN06007.3|	65.9	1e-10	Homeodomain-related [Medicago truncatula]	--	--	--	--	--	--	--	--	--	--	--	--	--	--	-	-	-
Unigene58090	HOMEOBOX	Petals+Stamens	6.68	200.77	256.53	65.68	1.3	5.14	0.44	0.4	429	396	70.9836	gi|124359623|gb|ABN06007.3|	271	1e-72	Homeodomain-related [Medicago truncatula]	sp|P46607|HGL4_ARATH	168	9e-42	Homeobox-leucine zipper protein GLABRA 2 OS=Arabidopsis thaliana GN=GL2 PE=2 SV=5	--	--	--	--	--	K09340	1e-42	168	ath:AT1G79842	homeobox-leucine zipper protein	-	-	-
Unigene59019	HOMEOBOX	Petals+Stamens	6.41	157.02	207.45	57.88	0.83	5.76	0	0.38	447	390	67.093	gi|22475195|gb|AAM97321.3|	258	2e-68	homeodomain protein GhHOX3 [Gossypium hirsutum]	sp|P46607|HGL4_ARATH	231	2e-60	Homeobox-leucine zipper protein GLABRA 2 OS=Arabidopsis thaliana GN=GL2 PE=2 SV=5	--	--	--	--	--	K09340	2e-61	231	ath:AT1G79842	homeobox-leucine zipper protein	-	-	-
Unigene63925	HOMEOBOX	Petals+Stamens	4.57	178.28	220.04	57.47	0.31	5.28	0.32	0.29	592	632	82.0948	gi|163860158|gb|ABY41242.3|	332	2e-90	homeodomain protein HOX3 [Gossypium arboreum]	sp|P46607|HGL4_ARATH	253	8e-67	Homeobox-leucine zipper protein GLABRA 2 OS=Arabidopsis thaliana GN=GL2 PE=2 SV=5	--	--	--	--	--	K09340	8e-68	253	ath:AT1G79842	homeobox-leucine zipper protein	-	-	-
Unigene67624	HOMEOBOX	Petals+Stamens	13.79	55.55	35.94	101.32	79.96	1.37	5.78	8.48	808	485	46.1584	gi|284468451|gb|ADB90285.1|	146	3e-34	KNOX [Fragaria vesca]	sp|Q9FP29|KNOS1_ORYSJ	124	1e-27	Homeobox protein knotted-1-like 1 OS=Oryza sativa subsp. japonica GN=OSH6 PE=2 SV=1	--	--	--	--	--	--	--	--	--	--	GO:0010468//regulation of gene expression;GO:0006351//transcription, DNA-dependent	GO:0003677//DNA binding	GO:0043231//intracellular membrane-bounded organelle
Unigene67659	HOMEOBOX	Petals+Stamens	24.12	151.74	61.91	98.86	107.54	12.9	25.55	36.49	812	853	80.7817	gi|134035510|gb|ABO47743.1|	306	1e-82	homeobox protein [Gossypium hirsutum]	sp|Q00466|HAT7_ARATH	258	3e-68	Homeobox-leucine zipper protein HAT7 OS=Arabidopsis thaliana GN=HAT7 PE=2 SV=4	ECU03g1170	50.8	3e-06	COG5576	Homeodomain-containing transcription factor	K09338	2e-69	258	ath:AT5G15150	homeobox-leucine zipper protein	GO:0010468//regulation of gene expression;GO:0006351//transcription, DNA-dependent	GO:0003677//DNA binding	GO:0043231//intracellular membrane-bounded organelle
Unigene15339	HOMEOBOX	Stamens+Carpels	0	0	0	0	0.3	55	0	0	615	33	4.1263	gi|12002853|gb|AAG43405.1|AF172931_2	130	5e-43	homeobox 2 [Picea abies]	sp|A2YR02|ROC8_ORYSI	128	6e-43	Homeobox-leucine zipper protein ROC7 OS=Oryza sativa subsp. indica GN=ROC7 PE=3 SV=2	--	--	--	--	--	K09339	1e-41	127	ath:AT4G04891	homeobox-leucine zipper protein	-	-	-
Unigene16432	HOMEOBOX	Stamens+Carpels	7.94	7.32	2.44	5.27	3.57	31.4	3.23	0	1042	133	9.8153	gi|22475197|gb|AAM97322.2|	368	1e-112	homeodomain protein GhHOX3 [Gossypium hirsutum]	sp|Q336P2|ROC4_ORYSJ	341	4e-99	Homeobox-leucine zipper protein ROC3 OS=Oryza sativa subsp. japonica GN=ROC3 PE=2 SV=2	--	--	--	--	--	K09339	5e-72	251	ath:AT4G17711	homeobox-leucine zipper protein	GO:0010468//regulation of gene expression;GO:0006351//transcription	GO:0003678//DNA binding	-
Unigene20826	HOMEOBOX	Stamens+Carpels	0	1.1	0	0	0	16.39	0	1.09	157	2	0.9796	gi|89514873|gb|ABD75311.2|	79	2e-14	class III homeodomain-leucine zipper protein C3HDZ2 [Taxus globosa]	sp|O04291|ATB15_ARATH	69.7	5e-12	Homeobox-leucine zipper protein ATHB-14 OS=Arabidopsis thaliana GN=ATHB-14 PE=1 SV=2	--	--	--	--	--	K09339	4e-13	69.7	ath:AT2G34711	homeobox-leucine zipper protein	GO:0010468//regulation of gene expression;GO:0006352//transcription, DNA-dependent	GO:0003678//DNA binding	GO:0043232//intracellular membrane-bounded organelle
Unigene2744	HOMEOBOX	Stamens+Carpels	3.25	1.57	1.93	0.4	0.42	14.59	1.27	0.78	441	20	3.4875	gi|13374061|emb|CAC34447.2|	127	3e-29	ZF-HD homeobox protein [Flaveria bidentis]	sp|Q9SB61|Y4467_ARATH	116	4e-26	ZF-HD homeobox protein At4g24660 OS=Arabidopsis thaliana GN=At4g24660 PE=1 SV=2	--	--	--	--	--	--	--	--	--	--	-	-	-
Unigene30913	HOMEOBOX	Stamens+Carpels	1.62	0	0	0	0	36.58	0	0	196	3	1.177	gi|51872287|gb|AAU12247.2|	128	2e-29	homeodomain protein HOX4 [Gossypium hirsutum]	sp|Q69T58|ROC9_ORYSJ	125	6e-29	Homeobox-leucine zipper protein ROC8 OS=Oryza sativa subsp. japonica GN=ROC8 PE=2 SV=3	--	--	--	--	--	K09339	8e-29	121	ath:AT1G73361	homeobox-leucine zipper protein	GO:0010468//regulation of gene expression;GO:0006351//transcription, DNA-dependent;GO:0000905//cell morphogenesis involved in differentiation	GO:0003678//DNA binding	GO:0043232//intracellular membrane-bounded organelle
Unigene34587	HOMEOBOX	Stamens+Carpels	0	0	0.81	0.84	6.21	0	0	0.82	210	3	1.0986	gi|124360524|gb|ABN08534.3|	116	9e-26	Homeodomain-related [Medicago truncatula]	--	--	--	--	--	--	--	--	--	--	--	--	--	--	GO:0010470//regulation of gene expression	GO:0003678//nucleic acid binding	GO:0043233//intracellular membrane-bounded organelle
Unigene3708	HOMEOBOX	Stamens+Carpels	2.29	0	0	0	8.91	1.76	0	0	209	9	3.3114	gi|33285288|emb|CAD58040.2|	67.8	4e-11	homeodomain protein vaamana [Arabidopsis thaliana]	sp|Q9LZM8|BLH10_ARATH	67.8	2e-11	BEL1-like homeodomain protein 9 OS=Arabidopsis thaliana GN=BLH9 PE=1 SV=2	--	--	--	--	--	--	--	--	--	--	-	-	-
Unigene37446	HOMEOBOX	Stamens+Carpels	0.71	0.77	0.75	0.79	3.31	75.98	0.83	0	225	8	2.7342	gi|51872287|gb|AAU12247.2|	81.6	2e-15	homeodomain protein HOX4 [Gossypium hirsutum]	sp|Q9FX31|HDG12_ARATH	66.6	4e-11	Homeobox-leucine zipper protein HDG11 OS=Arabidopsis thaliana GN=HDG11 PE=2 SV=2	--	--	--	--	--	K09339	3e-12	66.6	ath:AT1G73361	homeobox-leucine zipper protein	-	-	-
Unigene37743	HOMEOBOX	Stamens+Carpels	4.21	3.82	1.5	3.9	0.82	27.53	3.29	0	227	17	5.7589	gi|164708731|gb|ABY67263.2|	89.7	9e-18	homeodomain protein HOX3 [Gossypium arboreum]	sp|Q9FJS2|HDG6_ARATH	84.3	2e-16	Homeobox-leucine zipper protein HDG5 OS=Arabidopsis thaliana GN=HDG5 PE=2 SV=3	--	--	--	--	--	K09339	2e-14	74.3	ath:AT4G04891	homeobox-leucine zipper protein	-	-	-
Unigene39143	HOMEOBOX	Stamens+Carpels	0	0	0	0	0	46.94	0	0	235	6	1.9634	gi|22328861|ref|NP_193906.3|	127	3e-29	ATML1 (MERISTEM LAYER 1); DNA binding / sequence-specific DNA binding / transcription factor [Arabidopsis thaliana] >gi|79325215|ref|NP_001031692.1| ATML1 (MERISTEM LAYER 2); DNA binding / sequence-specific DNA binding / transcription factor [Arabidopsis˻⣀˻⡰˻ ⢴˻⣀˻⡰˻ ⢴˻⣀˻⡰˻ ⢴˻⣀˻⡰˻ ⢴˻⣀˻⡰˻ ⢴˻⣀˻⡰˻ ⢴˻⣀˻⡰˻ ⢴˻⣀˻⡰˻ ⢴˻⣀˻⡰˻ ⢴˻⣀˻⡰˻H 䐀 ⢴˻⣀˻⡰˻H 䐀 ⢴˻⣀˻⡰˻ ⢴˻⣀˻⡰˻ ⢴˻⣀˻⡰˻H 䐀 ⢴˻⣀˻⡰˻H 䐀 ⢴˻⣀˻⡰˻ ⢴˻⣀˻⡰˻ ⢴˻⣀˻⡰˻ ⢴˻⣀˻⡰˻ ⢴…	sp|Q8RWU4|ATML2_ARATH	127	2e-29	Homeobox-leucine zipper protein MERISTEM L1 OS=Arabidopsis thaliana GN=ATML1 PE=2 SV=2	--	--	--	--	--	K09339	3e-29	123	ath:AT4G04891	homeobox-leucine zipper protein	-	-	-
Unigene43918	HOMEOBOX	Stamens+Carpels	1.82	0.66	0	0.68	0	15.44	2.85	2.61	262	12	3.5221	gi|60327627|gb|AAX19053.2|	155	1e-37	class III HD-Zip protein 5 [Populus trichocarpa]	sp|Q6AST1|HOX33_ORYSJ	127	2e-29	Homeobox-leucine zipper protein HOX32 OS=Oryza sativa subsp. japonica GN=HOX32 PE=2 SV=2	--	--	--	--	--	K09339	1e-30	127	osa:4333545	homeobox-leucine zipper protein	GO:0010468//regulation of gene expression;GO:0006352//transcription, DNA-dependent	GO:0003678//DNA binding	GO:0043232//intracellular membrane-bounded organelle
Unigene51935	HOMEOBOX	Stamens+Carpels	2.87	0	0.51	0	0.56	16.01	0.56	3.6	333	12	2.7711	gi|60327627|gb|AAX19053.2|	213	7e-55	class III HD-Zip protein 5 [Populus trichocarpa]	sp|Q6AST1|HOX33_ORYSJ	211	1e-54	Homeobox-leucine zipper protein HOX32 OS=Oryza sativa subsp. japonica GN=HOX32 PE=2 SV=2	--	--	--	--	--	K09339	8e-56	211	osa:4333545	homeobox-leucine zipper protein	-	-	-
Unigene64511	HOMEOBOX	Stamens+Carpels	11.35	6.74	6.88	42.51	125.53	60.18	0.61	9.44	617	269	33.5264	gi|124360471|gb|ABN08481.2|	102	2e-21	Homeodomain-related [Medicago truncatula]	--	--	--	--	--	--	--	--	--	--	--	--	--	--	-	-	-
Unigene9975	HOMEOBOX	Stamens+Carpels	5.65	3.38	1.81	4.4	8.91	23.79	0	1.21	564	75	10.2259	gi|56693546|gb|AAW22594.2|	152	2e-36	zinc finger homeodomain protein SZF-HD2 [Glycine max]	sp|Q9FKP8|Y5542_ARATH	90.1	8e-18	ZF-HD homeobox protein At5g65410 OS=Arabidopsis thaliana GN=At5g65410 PE=1 SV=2	--	--	--	--	--	--	--	--	--	--	GO:0010469//regulation of gene expression	GO:0003677//nucleic acid binding	GO:0031411//cytoplasmic vesicle
Unigene16971	HSF	Petals	11.29	68.61	63.35	41.56	5.43	2.94	0.32	0.39	1748	642	28.2432	gi|15228865|ref|NP_188922.1|	355	1e-96	AT-HSFA6B; DNA binding / transcription factor [Arabidopsis thaliana] >gi|75311595|sp|Q9LUH8.1|HFA6B_ARATH RecName: Full=Heat stress transcription factor A-6b; Short=AtHsfA6b; AltName: Full=AtHsf-07 >gi|9279701|dbj|BAB01258.1| heat shock transcription factor-like protein [Arabidopsis thaliana]	sp|Q9LUH8|HFA6B_ARATH	355	7e-97	Heat stress transcription factor A-6b OS=Arabidopsis thaliana GN=HSFA6b PE=2 SV=1	SPAC2E12.02.02	92	3e-18	COG5169	Heat shock transcription factor	--	--	--	--	--	GO:0006351//transcription, DNA-dependent	GO:0003677//DNA binding	GO:0043231//intracellular membrane-bounded organelle
Unigene34694	HSF	Petals	0	2.46	2.41	2.52	0.88	0	0	0	211	12	4.3734	gi|15239544|ref|NP_200218.4|	85.5	2e-16	AT-HSFA9; DNA binding / transcription factor [Arabidopsis thaliana] >gi|75264295|sp|Q9LVW2.1|HSFA9_ARATH RecName: Full=Heat stress transcription factor A-9; Short=AtHsfA9; AltName: Full=AtHsf-24	sp|Q9LVW2|HSFA12_ARATH	85.5	9e-17	Heat stress transcription factor A-9 OS=Arabidopsis thaliana GN=HSFA9 PE=2 SV=4	--	--	--	--	--	--	--	--	--	--	GO:0006351//transcription, DNA-dependent;GO:0050899//response to stimulus	GO:0003680//DNA binding	GO:0043234//intracellular membrane-bounded organelle
Unigene50069	HSF	Petals	0	1.66	1.63	2.26	0	0	0	0.55	313	7	1.7198	gi|255546133|ref|XP_002514126.1|	61.2	3e-09	Heat shock factor protein HSF30, putative [Ricinus communis] >gi|223546582|gb|EEF48080.1| Heat shock factor protein HSF30, putative [Ricinus communis]	--	--	--	--	--	--	--	--	--	--	--	--	--	--	-	-	-
Unigene64397	HSF	Stamens	47.08	75.89	70.49	69.2	169.14	15.32	42.14	41.42	612	690	86.6997	gi|662930|emb|CAA87077.1|	149	2e-35	heat shock transcription factor 34 [Glycine max]	sp|Q96320|HSFB1_ARATH	105	2e-22	Heat stress transcription factor B-1 OS=Arabidopsis thaliana GN=HSFB1 PE=2 SV=2	--	--	--	--	--	--	--	--	--	--	-	-	-
Unigene16876	HSF	Carpels	8.94	0	0.32	1.66	5.58	57.83	1.05	24.38	534	71	10.2244	gi|83853818|gb|ABC47851.1|	160	1e-39	heat shock transcription factor [Glycine max]	sp|Q9C635|HSFB4_ARATH	82	2e-15	Heat stress transcription factor B-4 OS=Arabidopsis thaliana GN=HSFB4 PE=2 SV=1	--	--	--	--	--	--	--	--	--	--	GO:0009987//cellular process	-	-
Unigene64094	HSF	Carpels	5.85	3.47	0.85	0.89	4.04	66.6	1.56	18.01	599	97	12.4527	gi|83853831|gb|ABC47863.1|	308	4e-83	Heat shock transcription factor (HSF) [Glycine max]	sp|Q9C635|HSFB4_ARATH	229	7e-60	Heat stress transcription factor B-4 OS=Arabidopsis thaliana GN=HSFB4 PE=2 SV=1	YGL073w	94.4	1e-19	COG5169	Heat shock transcription factor	--	--	--	--	--	-	-	-
Unigene16971	HSF	Sepals+Petals	11.29	68.61	63.35	41.56	5.43	2.94	0.32	0.39	1748	642	28.2432	gi|15228865|ref|NP_188922.2|	355	1e-96	AT-HSFA6B; DNA binding / transcription factor [Arabidopsis thaliana] >gi|75311595|sp|Q9LUH8.1|HFA6B_ARATH RecName: Full=Heat stress transcription factor A-6b; Short=AtHsfA6b; AltName: Full=AtHsf-07 >gi|9279701|dbj|BAB01258.2| heat shock transcription fact ˋ ˋ ˌ ˌ ˌ ˌ ˁ ˌ ! & ˁ ˌ !	sp|Q9LUH8|HFA7B_ARATH	355	7e-97	Heat stress transcription factor A-6b OS=Arabidopsis thaliana GN=HSFA6b PE=2 SV=2	SPAC2E12.02.03	92	3e-18	COG5170	Heat shock transcription factor	--	--	--	--	--	GO:0006352//transcription, DNA-dependent	GO:0003678//DNA binding	GO:0043232//intracellular membrane-bounded organelle
Unigene50069	HSF	Sepals+Petals	0	1.66	1.63	2.26	0	0	0	0.55	313	7	1.7198	gi|255546133|ref|XP_002514126.2|	61.2	3e-09	Heat shock factor protein HSF30, putative [Ricinus communis] >gi|223546582|gb|EEF48080.1| Heat shock factor protein HSF31, putative [Ricinus communis]	--	--	--	--	--	--	--	--	--	--	--	--	--	--	-	-	-
Unigene16971	HSF	Petals+Stamens	11.29	68.61	63.35	41.56	5.43	2.94	0.32	0.39	1748	642	28.2432	gi|15228865|ref|NP_188922.3|	355	1e-96	AT-HSFA6B; DNA binding / transcription factor [Arabidopsis thaliana] >gi|75311595|sp|Q9LUH8.1|HFA6B_ARATH RecName: Full=Heat stress transcription factor A-6b; Short=AtHsfA6b; AltName: Full=AtHsf-07 >gi|9279701|dbj|BAB01258.3| heat shock transcription fact ˋ ˋ ˌ ˌ ˌ ˌ ˁ ˌ ! & ˁ ˌ !	sp|Q9LUH8|HFA8B_ARATH	355	7e-97	Heat stress transcription factor A-6b OS=Arabidopsis thaliana GN=HSFA6b PE=2 SV=3	SPAC2E12.02.04	92	3e-18	COG5171	Heat shock transcription factor	--	--	--	--	--	GO:0006353//transcription, DNA-dependent	GO:0003679//DNA binding	GO:0043233//intracellular membrane-bounded organelle
Unigene34694	HSF	Petals+Stamens	0	2.46	2.41	2.52	0.88	0	0	0	211	12	4.3734	gi|15239544|ref|NP_200218.5|	85.5	2e-16	AT-HSFA9; DNA binding / transcription factor [Arabidopsis thaliana] >gi|75264295|sp|Q9LVW2.1|HSFA9_ARATH RecName: Full=Heat stress transcription factor A-9; Short=AtHsfA9; AltName: Full=AtHsf-25	sp|Q9LVW2|HSFA13_ARATH	85.5	9e-17	Heat stress transcription factor A-9 OS=Arabidopsis thaliana GN=HSFA9 PE=2 SV=5	--	--	--	--	--	--	--	--	--	--	GO:0006351//transcription, DNA-dependent;GO:0050900//response to stimulus	GO:0003681//DNA binding	GO:0043235//intracellular membrane-bounded organelle
Unigene50069	HSF	Petals+Stamens	0	1.66	1.63	2.26	0	0	0	0.55	313	7	1.7198	gi|255546133|ref|XP_002514126.3|	61.2	3e-09	Heat shock factor protein HSF30, putative [Ricinus communis] >gi|223546582|gb|EEF48080.1| Heat shock factor protein HSF32, putative [Ricinus communis]	--	--	--	--	--	--	--	--	--	--	--	--	--	--	-	-	-
Unigene64397	HSF	Petals+Stamens	47.08	75.89	70.49	69.2	169.14	15.32	42.14	41.42	612	690	86.6997	gi|662930|emb|CAA87077.2|	149	2e-35	heat shock transcription factor 35 [Glycine max]	sp|Q96320|HSFB2_ARATH	105	2e-22	Heat stress transcription factor B-1 OS=Arabidopsis thaliana GN=HSFB1 PE=2 SV=3	--	--	--	--	--	--	--	--	--	--	-	-	-
Unigene2927	JUMONJI	Sepals	18.93	2.81	5.51	6.7	2.01	0.99	2.02	6.48	185	11	4.5724	gi|297830774|ref|XP_002883269.1|	65.5	2e-10	transcription factor jumonji domain-containing protein [Arabidopsis lyrata subsp. lyrata] >gi|297329109|gb|EFH59528.1| transcription factor jumonji domain-containing protein [Arabidopsis lyrata subsp. lyrata]	sp|Q55DF5|JMJCD_DICDI	54.3	2e-07	JmjC domain-containing protein D OS=Dictyostelium discoideum GN=jcdD PE=4 SV=1	--	--	--	--	--	--	--	--	--	--	-	-	-
Unigene57709	JUMONJI	Sepals	31.24	4.92	6.02	9.64	3.08	1.74	1.33	12.96	423	38	6.9082	gi|297830774|ref|XP_002883269.1|	216	6e-56	transcription factor jumonji domain-containing protein [Arabidopsis lyrata subsp. lyrata] >gi|297329109|gb|EFH59528.1| transcription factor jumonji domain-containing protein [Arabidopsis lyrata subsp. lyrata]	sp|Q9CXT6|JMJD5_MOUSE	106	4e-23	JmjC domain-containing protein 5 OS=Mus musculus GN=Jmjd5 PE=2 SV=1	--	--	--	--	--	--	--	--	--	--	-	-	-
Unigene69531	JUMONJI	Sepals+Petals	8.27	12.84	13.08	7.5	2.33	4.6	1.08	2.97	1039	117	8.6595	gi|108708960|gb|ABF96755.1|	202	7e-51	jmjC domain containing protein, expressed [Oryza sativa (japonica cultivar-group)]	--	--	--	--	--	--	--	--	--	K11449	4e-63	238	vvi:100261347	jumonji domain-containing protein 1 [EC:1.14.11.-]	GO:0048827//phyllome development;GO:0048229//gametophyte development;GO:0070076//histone lysine demethylation;GO:0009791//post-embryonic development;GO:0006306//DNA methylation	GO:0046872//metal ion binding	-
Unigene10247	LIM	Sepals	60.44	24.07	29.88	24.79	25.86	2.65	15.57	14.27	972	353	27.9273	gi|145360806|ref|NP_181513.3|	538	1e-152	DAR2 (DA1-RELATED PROTEIN 2); zinc ion binding [Arabidopsis thaliana]	sp|P0C7Q8|Y1927_ARATH	427	5e-119	LIM and UIM domain-containing At1g19270 OS=Arabidopsis thaliana GN=At1g19270 PE=2 SV=1	--	--	--	--	--	--	--	--	--	--	-	-	-
Unigene64678	LIM	Sepals	62.66	27.45	26.63	21.55	16.09	2.65	18.84	12.06	625	247	30.3904	gi|225449360|ref|XP_002277622.1|	205	3e-52	PREDICTED: similar to zinc ion binding [Vitis vinifera]	sp|P0C7Q8|Y1927_ARATH	70.1	1e-11	LIM and UIM domain-containing At1g19270 OS=Arabidopsis thaliana GN=At1g19270 PE=2 SV=1	--	--	--	--	--	--	--	--	--	--	-	-	-
Unigene15273	LIM	Petals	0	0	0	5.91	0	0	0	0	390	13	2.5633	gi|224156524|ref|XP_002337726.1|	64.7	3e-10	predicted protein [Populus trichocarpa] >gi|222869618|gb|EEF06749.1| predicted protein [Populus trichocarpa]	sp|O35115|FHL2_RAT	76.6	4e-14	Four and a half LIM domains protein 2 OS=Rattus norvegicus GN=Fhl2 PE=1 SV=1	--	--	--	--	--	--	--	--	--	--	-	-	-
Unigene11078	LIM	Stamens	0	1.34	0.79	30.9	138.49	0.57	0.29	0	648	229	27.1757	gi|42566107|ref|NP_191682.2|	288	4e-77	LIM domain-containing protein [Arabidopsis thaliana] >gi|63147382|gb|AAY34164.1| At3g61230 [Arabidopsis thaliana]	sp|P29675|SF3_HELAN	179	2e-44	Pollen-specific protein SF3 OS=Helianthus annuus GN=SF3 PE=2 SV=1	--	--	--	--	--	K09377	3e-75	277	pop:POPTR_1098216	cysteine and glycine-rich protein	-	-	-
Unigene23460	LIM	Stamens	0.95	12.45	6.1	126.27	662.23	6.6	1.12	2.05	167	169	77.8198	gi|117950161|gb|ABK58464.1|	100	5e-21	LIM domain protein GLIM1a [Populus tremula x Populus alba]	sp|P29675|SF3_HELAN	84.3	2e-16	Pollen-specific protein SF3 OS=Helianthus annuus GN=SF3 PE=2 SV=1	--	--	--	--	--	K09377	1e-21	97.8	rcu:RCOM_0834980	cysteine and glycine-rich protein	-	GO:0046914//transition metal ion binding	-
Unigene31479	LIM	Stamens	0	4.38	2.57	109.18	483.32	12.07	0.94	0	198	100	38.8378	gi|79324921|ref|NP_001031545.1|	106	9e-23	LIM domain-containing protein [Arabidopsis thaliana]	sp|P29675|SF3_HELAN	64.3	2e-10	Pollen-specific protein SF3 OS=Helianthus annuus GN=SF3 PE=2 SV=1	--	--	--	--	--	K09377	7e-23	102	pop:POPTR_1098216	cysteine and glycine-rich protein	-	GO:0046914//transition metal ion binding	-
Unigene42057	LIM	Stamens	0	3.45	0	76.25	256.65	0.73	0	0	251	248	75.9798	gi|168828731|gb|ACA33852.1|	101	2e-21	LIM2 transcription factor [Pinus taeda]	sp|P29675|SF3_HELAN	85.9	7e-17	Pollen-specific protein SF3 OS=Helianthus annuus GN=SF3 PE=2 SV=1	--	--	--	--	--	K09377	3e-22	99.8	sbi:SORBI_04g033700	cysteine and glycine-rich protein	-	-	-
Unigene54245	LIM	Stamens	4.82	8.12	5.61	61.51	320.05	1.52	0.51	0.94	363	246	52.1133	gi|117950163|gb|ABK58465.1|	83.6	6e-16	LIM domain protein GLIM1b [Populus tremula x Populus alba]	sp|P29675|SF3_HELAN	79.3	7e-15	Pollen-specific protein SF3 OS=Helianthus annuus GN=SF3 PE=2 SV=1	--	--	--	--	--	K09377	3e-17	83.6	vvi:100260380	cysteine and glycine-rich protein	-	GO:0046914//transition metal ion binding	-
Unigene54873	LIM	Stamens	0	4.65	4.55	131.59	483.17	9.36	0	0	373	146	30.0998	gi|117950165|gb|ABK58466.1|	130	3e-30	LIM domain protein PLIM2a [Populus tremula x Populus alba]	sp|P29675|SF3_HELAN	89.7	5e-18	Pollen-specific protein SF3 OS=Helianthus annuus GN=SF3 PE=2 SV=1	--	--	--	--	--	K09377	2e-31	130	pop:POPTR_1098216	cysteine and glycine-rich protein	-	-	-
Unigene59101	LIM	Stamens	1.06	3.09	1.89	77.35	444.93	3.68	0.83	0.38	449	597	102.246	gi|117950165|gb|ABK58466.1|	128	2e-29	LIM domain protein PLIM2a [Populus tremula x Populus alba]	sp|P29675|SF3_HELAN	70.1	5e-12	Pollen-specific protein SF3 OS=Helianthus annuus GN=SF3 PE=2 SV=1	--	--	--	--	--	K09377	7e-32	132	pop:POPTR_1098216	cysteine and glycine-rich protein	-	-	-
Unigene59866	LIM	Stamens	1.36	5.2	1.82	126.36	541.8	5.9	0.4	0	467	713	117.407	gi|5932420|gb|AAD56951.1|AF184886_1	150	7e-36	LIM domain protein WLIM2 [Nicotiana tabacum] >gi|1841464|emb|CAA71891.1| LIM-domain SF3 protein [Nicotiana tabacum]	sp|P29675|SF3_HELAN	118	2e-26	Pollen-specific protein SF3 OS=Helianthus annuus GN=SF3 PE=2 SV=1	--	--	--	--	--	K09377	1e-36	148	sbi:SORBI_04g033700	cysteine and glycine-rich protein	-	-	-
Unigene61130	LIM	Stamens	1.92	5.22	9.21	32.38	173.84	1.11	0	1.72	498	172	26.5595	gi|117950161|gb|ABK58464.1|	133	1e-30	LIM domain protein GLIM1a [Populus tremula x Populus alba]	sp|P29675|SF3_HELAN	119	9e-27	Pollen-specific protein SF3 OS=Helianthus annuus GN=SF3 PE=2 SV=1	--	--	--	--	--	K09377	4e-33	137	vvi:100266902	cysteine and glycine-rich protein	-	GO:0046872//metal ion binding	-
Unigene61845	LIM	Carpels	65.95	56.1	48.76	68.63	115.51	258.21	55.81	74.91	519	371	54.9701	gi|5932420|gb|AAD56951.1|AF184886_1	167	1e-43	LIM domain protein WLIM2 [Nicotiana tabacum] >gi|1841464|emb|CAA71891.1| LIM-domain SF3 protein [Nicotiana tabacum]	sp|P29675|SF3_HELAN	106	9e-23	Pollen-specific protein SF3 OS=Helianthus annuus GN=SF3 PE=2 SV=1	--	--	--	--	--	K09377	1e-30	129	sbi:SORBI_04g033700	cysteine and glycine-rich protein	-	GO:0046914//transition metal ion binding	-
Unigene15273	LIM	Sepals+Petals	0	0	0	5.91	0	0	0	0	390	13	2.5633	gi|224156524|ref|XP_002337726.2|	64.7	3e-10	predicted protein [Populus trichocarpa] >gi|222869618|gb|EEF06749.2| predicted protein [Populus trichocarpa]	sp|O35115|FHL3_RAT	76.6	4e-14	Four and a half LIM domains protein 2 OS=Rattus norvegicus GN=Fhl2 PE=1 SV=2	--	--	--	--	--	--	--	--	--	--	-	-	-
Unigene11078	LIM	Petals+Stamens	0	1.34	0.79	30.9	138.49	0.57	0.29	0	648	229	27.1757	gi|42566107|ref|NP_191682.3|	288	4e-77	LIM domain-containing protein [Arabidopsis thaliana] >gi|63147382|gb|AAY34164.1| At3g61231 [Arabidopsis thaliana]	sp|P29675|SF4_HELAN	179	2e-44	Pollen-specific protein SF3 OS=Helianthus annuus GN=SF3 PE=2 SV=2	--	--	--	--	--	K09378	3e-75	277	pop:POPTR_1098217	cysteine and glycine-rich protein	-	-	-
Unigene15273	LIM	Petals+Stamens	0	0	0	5.91	0	0	0	0	390	13	2.5633	gi|224156524|ref|XP_002337726.3|	64.7	3e-10	predicted protein [Populus trichocarpa] >gi|222869618|gb|EEF06749.3| predicted protein [Populus trichocarpa]	sp|O35115|FHL4_RAT	76.6	4e-14	Four and a half LIM domains protein 2 OS=Rattus norvegicus GN=Fhl2 PE=1 SV=3	--	--	--	--	--	--	--	--	--	--	-	-	-
Unigene23460	LIM	Petals+Stamens	0.95	12.45	6.1	126.27	662.23	6.6	1.12	2.05	167	169	77.8198	gi|117950161|gb|ABK58464.2|	100	5e-21	LIM domain protein GLIM2a [Populus tremula x Populus alba]	sp|P29675|SF4_HELAN	84.3	2e-16	Pollen-specific protein SF3 OS=Helianthus annuus GN=SF3 PE=2 SV=2	--	--	--	--	--	K09378	1e-21	97.8	rcu:RCOM_0834981	cysteine and glycine-rich protein	-	GO:0046915//transition metal ion binding	-
Unigene31479	LIM	Petals+Stamens	0	4.38	2.57	109.18	483.32	12.07	0.94	0	198	100	38.8378	gi|79324921|ref|NP_001031545.2|	106	9e-23	LIM domain-containing protein [Arabidopsis thaliana]	sp|P29675|SF4_HELAN	64.3	2e-10	Pollen-specific protein SF3 OS=Helianthus annuus GN=SF3 PE=2 SV=2	--	--	--	--	--	K09378	7e-23	102	pop:POPTR_1098217	cysteine and glycine-rich protein	-	GO:0046915//transition metal ion binding	-
Unigene42057	LIM	Petals+Stamens	0	3.45	0	76.25	256.65	0.73	0	0	251	248	75.9798	gi|168828731|gb|ACA33852.2|	101	2e-21	LIM3 transcription factor [Pinus taeda]	sp|P29675|SF4_HELAN	85.9	7e-17	Pollen-specific protein SF3 OS=Helianthus annuus GN=SF3 PE=2 SV=2	--	--	--	--	--	K09378	3e-22	99.8	sbi:SORBI_04g033701	cysteine and glycine-rich protein	-	-	-
Unigene54245	LIM	Petals+Stamens	4.82	8.12	5.61	61.51	320.05	1.52	0.51	0.94	363	246	52.1133	gi|117950163|gb|ABK58465.2|	83.6	6e-16	LIM domain protein GLIM2b [Populus tremula x Populus alba]	sp|P29675|SF4_HELAN	79.3	7e-15	Pollen-specific protein SF3 OS=Helianthus annuus GN=SF3 PE=2 SV=2	--	--	--	--	--	K09378	3e-17	83.6	vvi:100260381	cysteine and glycine-rich protein	-	GO:0046915//transition metal ion binding	-
Unigene54873	LIM	Petals+Stamens	0	4.65	4.55	131.59	483.17	9.36	0	0	373	146	30.0998	gi|117950165|gb|ABK58466.2|	130	3e-30	LIM domain protein PLIM3a [Populus tremula x Populus alba]	sp|P29675|SF4_HELAN	89.7	5e-18	Pollen-specific protein SF3 OS=Helianthus annuus GN=SF3 PE=2 SV=2	--	--	--	--	--	K09378	2e-31	130	pop:POPTR_1098217	cysteine and glycine-rich protein	-	-	-
Unigene59101	LIM	Petals+Stamens	1.06	3.09	1.89	77.35	444.93	3.68	0.83	0.38	449	597	102.246	gi|117950165|gb|ABK58466.2|	128	2e-29	LIM domain protein PLIM3a [Populus tremula x Populus alba]	sp|P29675|SF4_HELAN	70.1	5e-12	Pollen-specific protein SF3 OS=Helianthus annuus GN=SF3 PE=2 SV=2	--	--	--	--	--	K09378	7e-32	132	pop:POPTR_1098217	cysteine and glycine-rich protein	-	-	-
Unigene59866	LIM	Petals+Stamens	1.36	5.2	1.82	126.36	541.8	5.9	0.4	0	467	713	117.407	gi|5932420|gb|AAD56951.1|AF184886_2	150	7e-36	LIM domain protein WLIM2 [Nicotiana tabacum] >gi|1841464|emb|CAA71891.1| LIM-domain SF4 protein [Nicotiana tabacum]	sp|P29675|SF4_HELAN	118	2e-26	Pollen-specific protein SF3 OS=Helianthus annuus GN=SF3 PE=2 SV=2	--	--	--	--	--	K09378	1e-36	148	sbi:SORBI_04g033701	cysteine and glycine-rich protein	-	-	-
Unigene61130	LIM	Petals+Stamens	1.92	5.22	9.21	32.38	173.84	1.11	0	1.72	498	172	26.5595	gi|117950161|gb|ABK58464.2|	133	1e-30	LIM domain protein GLIM2a [Populus tremula x Populus alba]	sp|P29675|SF4_HELAN	119	9e-27	Pollen-specific protein SF3 OS=Helianthus annuus GN=SF3 PE=2 SV=2	--	--	--	--	--	K09378	4e-33	137	vvi:100266903	cysteine and glycine-rich protein	-	GO:0046873//metal ion binding	-
Unigene11078	LIM	Stamens+Carpels	0	1.34	0.79	30.9	138.49	0.57	0.29	0	648	229	27.1757	gi|42566107|ref|NP_191682.4|	288	4e-77	LIM domain-containing protein [Arabidopsis thaliana] >gi|63147382|gb|AAY34164.1| At3g61232 [Arabidopsis thaliana]	sp|P29675|SF5_HELAN	179	2e-44	Pollen-specific protein SF3 OS=Helianthus annuus GN=SF3 PE=2 SV=3	--	--	--	--	--	K09379	3e-75	277	pop:POPTR_1098218	cysteine and glycine-rich protein	-	-	-
Unigene20859	LIM	Stamens+Carpels	69.97	78.37	65.99	77.88	139.93	251.74	47.61	78.55	157	358	175.349	gi|297823897|ref|XP_002879831.1|	108	1e-23	LIM domain-containing protein [Arabidopsis lyrata subsp. lyrata] >gi|297325670|gb|EFH56090.1| LIM domain-containing protein [Arabidopsis lyrata subsp. lyrata]	sp|P29675|SF3_HELAN	82	1e-15	Pollen-specific protein SF3 OS=Helianthus annuus GN=SF3 PE=2 SV=1	--	--	--	--	--	K09377	1e-19	91.3	sbi:SORBI_04g033700	cysteine and glycine-rich protein	-	-	-
Unigene23460	LIM	Stamens+Carpels	0.95	12.45	6.1	126.27	662.23	6.6	1.12	2.05	167	169	77.8198	gi|117950161|gb|ABK58464.3|	100	5e-21	LIM domain protein GLIM3a [Populus tremula x Populus alba]	sp|P29675|SF5_HELAN	84.3	2e-16	Pollen-specific protein SF3 OS=Helianthus annuus GN=SF3 PE=2 SV=3	--	--	--	--	--	K09379	1e-21	97.8	rcu:RCOM_0834982	cysteine and glycine-rich protein	-	GO:0046916//transition metal ion binding	-
Unigene31479	LIM	Stamens+Carpels	0	4.38	2.57	109.18	483.32	12.07	0.94	0	198	100	38.8378	gi|79324921|ref|NP_001031545.3|	106	9e-23	LIM domain-containing protein [Arabidopsis thaliana]	sp|P29675|SF5_HELAN	64.3	2e-10	Pollen-specific protein SF3 OS=Helianthus annuus GN=SF3 PE=2 SV=3	--	--	--	--	--	K09379	7e-23	102	pop:POPTR_1098218	cysteine and glycine-rich protein	-	GO:0046916//transition metal ion binding	-
Unigene54245	LIM	Stamens+Carpels	4.82	8.12	5.61	61.51	320.05	1.52	0.51	0.94	363	246	52.1133	gi|117950163|gb|ABK58465.3|	83.6	6e-16	LIM domain protein GLIM3b [Populus tremula x Populus alba]	sp|P29675|SF5_HELAN	79.3	7e-15	Pollen-specific protein SF3 OS=Helianthus annuus GN=SF3 PE=2 SV=3	--	--	--	--	--	K09379	3e-17	83.6	vvi:100260382	cysteine and glycine-rich protein	-	GO:0046916//transition metal ion binding	-
Unigene59101	LIM	Stamens+Carpels	1.06	3.09	1.89	77.35	444.93	3.68	0.83	0.38	449	597	102.246	gi|117950165|gb|ABK58466.3|	128	2e-29	LIM domain protein PLIM4a [Populus tremula x Populus alba]	sp|P29675|SF5_HELAN	70.1	5e-12	Pollen-specific protein SF3 OS=Helianthus annuus GN=SF3 PE=2 SV=3	--	--	--	--	--	K09379	7e-32	132	pop:POPTR_1098218	cysteine and glycine-rich protein	-	-	-
Unigene59866	LIM	Stamens+Carpels	1.36	5.2	1.82	126.36	541.8	5.9	0.4	0	467	713	117.407	gi|5932420|gb|AAD56951.1|AF184886_3	150	7e-36	LIM domain protein WLIM2 [Nicotiana tabacum] >gi|1841464|emb|CAA71891.1| LIM-domain SF5 protein [Nicotiana tabacum]	sp|P29675|SF5_HELAN	118	2e-26	Pollen-specific protein SF3 OS=Helianthus annuus GN=SF3 PE=2 SV=3	--	--	--	--	--	K09379	1e-36	148	sbi:SORBI_04g033702	cysteine and glycine-rich protein	-	-	-
Unigene61130	LIM	Stamens+Carpels	1.92	5.22	9.21	32.38	173.84	1.11	0	1.72	498	172	26.5595	gi|117950161|gb|ABK58464.3|	133	1e-30	LIM domain protein GLIM3a [Populus tremula x Populus alba]	sp|P29675|SF5_HELAN	119	9e-27	Pollen-specific protein SF3 OS=Helianthus annuus GN=SF3 PE=2 SV=3	--	--	--	--	--	K09379	4e-33	137	vvi:100266904	cysteine and glycine-rich protein	-	GO:0046874//metal ion binding	-
Unigene61845	LIM	Stamens+Carpels	65.95	56.1	48.76	68.63	115.51	258.21	55.81	74.91	519	371	54.9701	gi|5932420|gb|AAD56951.1|AF184886_2	167	1e-43	LIM domain protein WLIM2 [Nicotiana tabacum] >gi|1841464|emb|CAA71891.1| LIM-domain SF4 protein [Nicotiana tabacum]	sp|P29675|SF4_HELAN	106	9e-23	Pollen-specific protein SF3 OS=Helianthus annuus GN=SF3 PE=2 SV=2	--	--	--	--	--	K09378	1e-30	129	sbi:SORBI_04g033701	cysteine and glycine-rich protein	-	GO:0046915//transition metal ion binding	-
Unigene13061	MADS	Sepals	84.36	45.6	48.53	40.2	4.2	0.83	0.63	0	887	147	12.7442	gi|60100338|gb|AAX13296.1|	293	1e-78	MADS box protein AP1a [Lotus japonicus]	sp|Q41276|AP1_SINAL	268	1e-77	Floral homeotic protein APETALA 1 OS=Sinapis alba GN=AP1 PE=2 SV=1	YBR182c	66.2	7e-11	COG5068	Regulator of arginine metabolism and related MADS box-containing transcription factors	K09264	6e-74	274	ath:AT1G69120	MADS-box transcription factor, plant	-	-	-
Unigene21418	MADS	Sepals	431.54	103.54	60.88	101.42	30.44	2.31	1.18	0	159	116	56.1023	gi|122894102|gb|ABM67697.1|	75.9	1e-13	MADs-box protein [Citrus sinensis]	sp|Q41276|AP1_SINAL	75.9	7e-14	Floral homeotic protein APETALA 1 OS=Sinapis alba GN=AP1 PE=2 SV=1	YPL089c	50.8	6e-07	COG5068	Regulator of arginine metabolism and related MADS box-containing transcription factors	K09264	5e-15	75.9	ath:AT1G69120	MADS-box transcription factor, plant	GO:0010468//regulation of gene expression;GO:0006351//transcription, DNA-dependent;GO:0032501//multicellular organismal process	GO:0030528//transcription regulator activity;GO:0003677//DNA binding;GO:0016628//oxidoreductase activity, acting on the CH-CH group of donors, NAD or NADP as acceptor	GO:0043231//intracellular membrane-bounded organelle
Unigene57258	MADS	Sepals	379.54	108	59.07	85.6	48.57	0.89	0	0	414	319	59.253	gi|18252655|gb|AAL66379.1|AF461740_1	153	6e-37	MADS-box transcription factor MADS4 [Pisum sativum] >gi|13446154|emb|CAC35027.1| MADS-box transcription factor [Pisum sativum] >gi|13661024|emb|CAC37031.1| MADS-box transcription factor [Pisum sativum]	sp|Q41276|AP1_SINAL	79.7	5e-15	Floral homeotic protein APETALA 1 OS=Sinapis alba GN=AP1 PE=2 SV=1	--	--	--	--	--	K09264	3e-14	73.9	ath:AT1G69120	MADS-box transcription factor, plant	GO:0010468//regulation of gene expression;GO:0006351//transcription, DNA-dependent	GO:0016491//oxidoreductase activity;GO:0003677//DNA binding	GO:0043231//intracellular membrane-bounded organelle
Unigene61668	MADS	Sepals	574.86	163.52	98.46	141	58.32	4.29	1.09	0	514	644	96.348	gi|18252655|gb|AAL66379.1|AF461740_1	249	1e-65	MADS-box transcription factor MADS4 [Pisum sativum] >gi|13446154|emb|CAC35027.1| MADS-box transcription factor [Pisum sativum] >gi|13661024|emb|CAC37031.1| MADS-box transcription factor [Pisum sativum]	sp|P35631|AP1_ARATH	208	1e-53	Floral homeotic protein APETALA 1 OS=Arabidopsis thaliana GN=AP1 PE=1 SV=2	--	--	--	--	--	K09264	1e-54	208	ath:AT1G69120	MADS-box transcription factor, plant	GO:0010468//regulation of gene expression;GO:0006351//transcription, DNA-dependent	GO:0030528//transcription regulator activity;GO:0003677//DNA binding	GO:0043231//intracellular membrane-bounded organelle
Unigene23555	MADS	Petals	0.95	7.26	1.02	6.37	1.11	0	0	0	167	8	3.6838	gi|212525794|gb|ACJ26768.1|	104	4e-22	MADS-13 [Gossypium hirsutum]	sp|Q6EU39|MADS6_ORYSJ	103	4e-22	MADS-box transcription factor 6 OS=Oryza sativa subsp. japonica GN=MADS6 PE=1 SV=1	YPL089c	58.9	2e-09	COG5068	Regulator of arginine metabolism and related MADS box-containing transcription factors	K09264	7e-23	102	ath:AT2G45650	MADS-box transcription factor, plant	GO:0010468//regulation of gene expression;GO:0006351//transcription, DNA-dependent	GO:0003677//DNA binding	GO:0043231//intracellular membrane-bounded organelle
Unigene44543	MADS	Petals	1.2	11.08	3.83	4	2.1	0.69	2.11	2.58	266	14	4.0473	gi|7672991|gb|AAF66690.1|AF144623_1	113	6e-25	MADS-box transcription factor [Canavalia lineata]	sp|Q9FUY6|JOIN_SOLLC	84.3	2e-16	MADS-box protein JOINTLESS OS=Solanum lycopersicum GN=J PE=1 SV=1	--	--	--	--	--	K09264	2e-06	47.4	ath:AT5G60910	MADS-box transcription factor, plant	-	-	-
Unigene63757	MADS	Petals	4.08	6.22	6.68	27.87	3.5	1.26	0	0	585	57	7.4927	gi|212525794|gb|ACJ26768.1|	244	6e-64	MADS-13 [Gossypium hirsutum]	sp|P29386|AGL6_ARATH	192	2e-48	Agamous-like MADS-box protein AGL6 OS=Arabidopsis thaliana GN=AGL6 PE=1 SV=2	--	--	--	--	--	K09264	2e-49	192	ath:AT2G45650	MADS-box transcription factor, plant	-	-	-
Unigene66678	MADS	Petals	1.73	17.4	32.03	51.93	0.76	5.49	0	0	737	156	16.2771	gi|62132635|gb|AAX69067.1|	347	6e-95	MADS box protein M5 [Pisum sativum]	sp|Q6EU39|MADS6_ORYSJ	276	8e-74	MADS-box transcription factor 6 OS=Oryza sativa subsp. japonica GN=MADS6 PE=1 SV=1	YPL089c	75.9	7e-14	COG5068	Regulator of arginine metabolism and related MADS box-containing transcription factors	K09264	3e-72	268	ath:AT2G45650	MADS-box transcription factor, plant	GO:0010468//regulation of gene expression;GO:0006351//transcription, DNA-dependent	GO:0003677//DNA binding;GO:0016628//oxidoreductase activity, acting on the CH-CH group of donors, NAD or NADP as acceptor	GO:0043231//intracellular membrane-bounded organelle
Unigene15724	MADS	Stamens	0.39	0.21	0	0.86	143.86	30.01	0.45	0	827	255	23.7113	gi|38679417|gb|AAR26530.1|	89.4	5e-17	MADS-box protein [Glycine max]	sp|P17839|AG_ARATH	61.2	8e-09	Floral homeotic protein AGAMOUS OS=Arabidopsis thaliana GN=AG PE=1 SV=2	--	--	--	--	--	K09264	7e-10	61.2	ath:AT4G18960	MADS-box transcription factor, plant	-	-	-
Unigene2054	MADS	Stamens	0.41	2.25	1.76	3.68	10.64	1.91	0	0.44	385	18	3.5953	gi|38326710|gb|AAR17483.1|	117	4e-26	AGL15 [Glycine max] >gi|38326712|gb|AAR17484.1| AGL15 [Glycine max]	sp|Q38847|AGL15_ARATH	110	2e-24	Agamous-like MADS-box protein AGL15 OS=Arabidopsis thaliana GN=AGL15 PE=1 SV=1	YPL089c	68.6	3e-12	COG5068	Regulator of arginine metabolism and related MADS box-containing transcription factors	K09264	5e-21	96.3	ath:AT2G14210	MADS-box transcription factor, plant	-	-	-
Unigene26271	MADS	Stamens	1.79	0	0	0	169.45	45.44	0	0	178	50	21.6008	gi|2997613|gb|AAC08528.1|	115	1e-25	CUM1 [Cucumis sativus]	sp|Q40872|AG_PANGI	109	6e-24	Floral homeotic protein AGAMOUS OS=Panax ginseng GN=AG2 PE=2 SV=1	YPL089c	61.6	3e-10	COG5068	Regulator of arginine metabolism and related MADS box-containing transcription factors	K09264	1e-23	104	ath:AT4G18960	MADS-box transcription factor, plant	GO:0010468//regulation of gene expression;GO:0006351//transcription, DNA-dependent	GO:0003677//DNA binding	GO:0043231//intracellular membrane-bounded organelle
Unigene3684	MADS	Stamens	0	0.77	0	0.79	4.14	0	0	0	225	2	0.6835	gi|269314023|gb|ACZ36914.1|	50.1	2e-09	MADS-box transcription factor 1 [Hevea brasiliensis]	--	--	--	--	--	--	--	--	--	--	--	--	--	--	-	-	-
Unigene41680	MADS	Stamens	0	0.7	3.41	7.83	17.95	0	0	0	249	13	4.0148	gi|52789958|gb|AAU87582.1|	99.8	9e-21	MADS9 protein [Gossypium hirsutum]	sp|Q38847|AGL15_ARATH	70.5	3e-12	Agamous-like MADS-box protein AGL15 OS=Arabidopsis thaliana GN=AGL15 PE=1 SV=1	--	--	--	--	--	K09264	1e-06	47.8	ath:AT2G45650	MADS-box transcription factor, plant	-	-	-
Unigene45078	MADS	Stamens	4.13	0	0	5.91	435.11	97.36	0	0.63	270	173	49.2723	gi|60100352|gb|AAX13303.1|	164	4e-40	MADS box protein AGa [Lotus japonicus]	sp|Q43585|AG_TOBAC	141	1e-33	Floral homeotic protein AGAMOUS OS=Nicotiana tabacum GN=AG1 PE=2 SV=1	--	--	--	--	--	K09264	2e-31	130	ath:AT4G18960	MADS-box transcription factor, plant	GO:0010468//regulation of gene expression;GO:0006351//transcription, DNA-dependent	GO:0003677//DNA binding	GO:0043231//intracellular membrane-bounded organelle
Unigene6064	MADS	Stamens	0.61	0	0.49	10.36	51.41	0.71	0	0	1043	155	11.4279	gi|15219223|ref|NP_173632.1|	234	2e-60	AGL104 (AGAMOUS-LIKE 104); DNA binding / transcription factor [Arabidopsis thaliana] >gi|9280686|gb|AAF86555.1|AC069252_14 F2E2.20 [Arabidopsis thaliana] >gi|67633378|gb|AAY78614.1| MADS-box family protein [Arabidopsis thaliana]	sp|P0C5B2|MAD56_ORYSJ	60.1	3e-08	MADS-box transcription factor 56 OS=Oryza sativa subsp. japonica GN=MADS56 PE=2 SV=1	--	--	--	--	--	K09264	3e-08	56.2	ath:AT2G45650	MADS-box transcription factor, plant	GO:0010468//regulation of gene expression;GO:0006351//transcription, DNA-dependent;GO:0048229//gametophyte development	GO:0003677//DNA binding	GO:0043231//intracellular membrane-bounded organelle
Unigene61593	MADS	Stamens	0	0	0	12.46	56.73	0	0	0	512	90	13.5174	gi|145328254|ref|NP_001077873.1|	229	9e-60	DNA binding / transcription factor [Arabidopsis thaliana] >gi|91806135|gb|ABE65796.1| MADS-box family protein [Arabidopsis thaliana]	sp|Q38847|AGL15_ARATH	80.5	5e-15	Agamous-like MADS-box protein AGL15 OS=Arabidopsis thaliana GN=AGL15 PE=1 SV=1	YPL089c	51.2	9e-07	COG5068	Regulator of arginine metabolism and related MADS box-containing transcription factors	K09264	3e-12	68.2	ath:AT2G14210	MADS-box transcription factor, plant	GO:0010468//regulation of gene expression;GO:0006351//transcription, DNA-dependent;GO:0048229//gametophyte development	GO:0003677//DNA binding;GO:0016628//oxidoreductase activity, acting on the CH-CH group of donors, NAD or NADP as acceptor	GO:0043231//intracellular membrane-bounded organelle
Unigene62119	MADS	Stamens	1.81	6.22	4.49	10.72	28.16	3.82	2.83	0.65	529	78	11.3386	gi|297844838|ref|XP_002890300.1|	241	3e-63	AGL102 [Arabidopsis lyrata subsp. lyrata] >gi|297336142|gb|EFH66559.1| AGL102 [Arabidopsis lyrata subsp. lyrata]	sp|Q9XGJ4|GGM13_GNEGN	87	6e-17	MADS-box protein GGM13 OS=Gnetum gnemon GN=GGM13 PE=2 SV=1	YMR043w	57	2e-08	COG5068	Regulator of arginine metabolism and related MADS box-containing transcription factors	K09264	2e-14	75.1	ath:AT2G14210	MADS-box transcription factor, plant	GO:0010468//regulation of gene expression;GO:0006351//transcription, DNA-dependent;GO:0048229//gametophyte development	GO:0003677//DNA binding;GO:0016628//oxidoreductase activity, acting on the CH-CH group of donors, NAD or NADP as acceptor	GO:0043231//intracellular membrane-bounded organelle
Unigene67066	MADS	Stamens	0	1.13	0.89	44.53	116.24	0.72	0	0	764	253	25.4652	gi|6714532|dbj|BAA89480.1|	168	6e-41	pectin methylesterase [Salix gilgiana]	sp|O80722|PME4_ARATH	98.2	5e-20	Pectinesterase 4 OS=Arabidopsis thaliana GN=PME4 PE=2 SV=1	YMR043w	54.7	2e-07	COG5068	Regulator of arginine metabolism and related MADS box-containing transcription factors	K01051	5e-21	98.2	ath:AT2G47030	pectinesterase [EC:3.1.1.11]	-	-	-
Unigene2517	MADS	Carpels	0.28	0.3	0	0.16	2.28	55.21	0.33	0.15	1142	195	13.1307	gi|62132641|gb|AAX69070.1|	468	1e-131	MADS box protein M8 [Pisum sativum]	sp|P29381|AGL1_ARATH	327	1e-88	Agamous-like MADS-box protein AGL1 OS=Arabidopsis thaliana GN=AGL1 PE=1 SV=1	YMR043w	71.6	2e-12	COG5068	Regulator of arginine metabolism and related MADS box-containing transcription factors	K09264	2e-84	309	ath:AT3G58780	MADS-box transcription factor, plant	GO:0010468//regulation of gene expression;GO:0006351//transcription, DNA-dependent	GO:0003677//DNA binding	GO:0043231//intracellular membrane-bounded organelle
Unigene35134	MADS	Carpels	0	0	0	0	4.37	57.82	0	0	213	10	3.6103	gi|60100358|gb|AAX13306.1|	141	3e-33	MADS box protein AGL11 [Lotus japonicus]	sp|Q38836|AGL11_ARATH	117	2e-26	Agamous-like MADS-box protein AGL11 OS=Arabidopsis thaliana GN=AGL11 PE=2 SV=1	--	--	--	--	--	K09264	7e-23	102	ath:AT4G18960	MADS-box transcription factor, plant	-	-	-
Unigene13061	MADS	Sepals+Petals	84.36	8.6	10.53	4.2	4.2	0.83	0.63	0	887	147	12.7442	gi|60100338|gb|AAX13296.2|	293	1e-78	MADS box protein AP2a [Lotus japonicus]	sp|Q41276|AP2_SINAL	268	1e-77	Floral homeotic protein APETALA 1 OS=Sinapis alba GN=AP1 PE=2 SV=2	YBR183c	66.2	7e-11	COG5069	Regulator of arginine metabolism and related MADS box-containing transcription factors	K09265	6e-74	274	ath:AT1G69121	MADS-box transcription factor, plant	-	-	-
Unigene21418	MADS	Sepals+Petals	431.54	103.54	60.88	101.42	30.44	2.31	1.18	0	159	116	56.1023	gi|122894102|gb|ABM67697.2|	75.9	1e-13	MADs-box protein [Citrus sinensis]	sp|Q41276|AP2_SINAL	75.9	7e-14	Floral homeotic protein APETALA 1 OS=Sinapis alba GN=AP1 PE=2 SV=2	YPL090c	50.8	6e-07	COG5069	Regulator of arginine metabolism and related MADS box-containing transcription factors	K09265	5e-15	75.9	ath:AT1G69121	MADS-box transcription factor, plant	GO:0010468//regulation of gene expression;GO:0006351//transcription, DNA-dependent;GO:0032502//multicellular organismal process	GO:0030528//transcription regulator activity;GO:0003677//DNA binding;GO:0016629//oxidoreductase activity, acting on the CH-CH group of donors, NAD or NADP as acceptor	GO:0043232//intracellular membrane-bounded organelle
Unigene23555	MADS	Sepals+Petals	0.95	7.26	1.02	6.37	1.11	0	0	0	167	8	3.6838	gi|212525794|gb|ACJ26768.2|	104	4e-22	MADS-14 [Gossypium hirsutum]	sp|Q6EU39|MADS7_ORYSJ	103	4e-22	MADS-box transcription factor 6 OS=Oryza sativa subsp. japonica GN=MADS6 PE=1 SV=2	YPL090c	58.9	2e-09	COG5069	Regulator of arginine metabolism and related MADS box-containing transcription factors	K09265	7e-23	102	ath:AT2G45651	MADS-box transcription factor, plant	GO:0010468//regulation of gene expression;GO:0006352//transcription, DNA-dependent	GO:0003678//DNA binding	GO:0043232//intracellular membrane-bounded organelle
Unigene30510	MADS	Sepals+Petals	51.7	18.76	33.27	45.67	7.68	8.53	0	0	194	53	21.0085	gi|115460098|ref|NP_001053649.1|	92.4	1e-18	Os04g0580700 [Oryza sativa Japonica Group] >gi|113565220|dbj|BAF15563.1| Os04g0580700 [Oryza sativa Japonica Group] >gi|260181799|gb|ACX35552.1| MADS17 [Oryza sativa Japonica Group]	sp|O22456|SEP3_ARATH	90.1	4e-18	Developmental protein SEPALLATA 3 OS=Arabidopsis thaliana GN=SEP3 PE=1 SV=1	YPL089c	55.8	2e-08	COG5068	Regulator of arginine metabolism and related MADS box-containing transcription factors	K09264	3e-19	90.1	ath:AT5G15800	MADS-box transcription factor, plant	-	-	-
Unigene52608	MADS	Sepals+Petals	15.87	4.57	9.46	11.43	2.73	4.31	0	0	341	17	3.8337	gi|5777904|gb|AAD51422.1|U78949_1	60.5	6e-09	MADS-box protein 3 [Malus x domestica]	--	--	--	--	--	--	--	--	--	--	--	--	--	--	GO:0010468//regulation of gene expression;GO:0006350//transcription	GO:0003677//DNA binding;GO:0005515//protein binding	-
Unigene53152	MADS	Sepals+Petals	103.39	32.37	67.35	41.75	11.77	23.24	3.22	0	348	142	31.3783	gi|148540548|gb|ABQ85952.5|	167	3e-41	MADS-box transcription factor SEP-like 7 [Trochodendron aralioides]	sp|Q39685|CMB5_DIACA	161	1e-39	MADS-box protein CMB1 OS=Dianthus caryophyllus GN=CMB1 PE=2 SV=5	--	--	--	--	--	K09268	9e-41	161	ath:AT5G15804	MADS-box transcription factor, plant	GO:0009642//response to light intensity;GO:0010468//regulation of gene expression;GO:0009791//post-embryonic development;GO:0006351//transcription, DNA-dependent;GO:0003010//reproductive developmental process	GO:0046906//tetrapyrrole binding;GO:0003681//DNA binding	GO:0009538//chloroplast thylakoid
Unigene57258	MADS	Sepals+Petals	379.54	108	59.07	85.6	48.57	0.89	0	0	414	319	59.253	gi|18252655|gb|AAL66379.1|AF461740_2	153	6e-37	MADS-box transcription factor MADS4 [Pisum sativum] >gi|13446154|emb|CAC35027.1| MADS-box transcription factor [Pisum sativum] >gi|13661024|emb|CAC37031.2| MADS-box transcription factor [Pisum sativum]	sp|Q41276|AP2_SINAL	79.7	5e-15	Floral homeotic protein APETALA 1 OS=Sinapis alba GN=AP1 PE=2 SV=2	--	--	--	--	--	K09265	3e-14	73.9	ath:AT1G69121	MADS-box transcription factor, plant	GO:0010468//regulation of gene expression;GO:0006352//transcription, DNA-dependent	GO:0016491//oxidoreductase activity;GO:0003678//DNA binding	GO:0043232//intracellular membrane-bounded organelle
Unigene61668	MADS	Sepals+Petals	574.86	163.52	98.46	141	58.32	4.29	1.09	0	514	644	96.348	gi|18252655|gb|AAL66379.1|AF461740_2	249	1e-65	MADS-box transcription factor MADS4 [Pisum sativum] >gi|13446154|emb|CAC35027.1| MADS-box transcription factor [Pisum sativum] >gi|13661024|emb|CAC37031.2| MADS-box transcription factor [Pisum sativum]	sp|P35631|AP2_ARATH	208	1e-53	Floral homeotic protein APETALA 1 OS=Arabidopsis thaliana GN=AP1 PE=1 SV=3	--	--	--	--	--	K09265	1e-54	208	ath:AT1G69121	MADS-box transcription factor, plant	GO:0010468//regulation of gene expression;GO:0006352//transcription, DNA-dependent	GO:0030528//transcription regulator activity;GO:0003678//DNA binding	GO:0043232//intracellular membrane-bounded organelle
Unigene63757	MADS	Sepals+Petals	4.08	6.22	6.68	27.87	3.5	1.26	0	0	585	57	7.4927	gi|212525794|gb|ACJ26768.2|	244	6e-64	MADS-14 [Gossypium hirsutum]	sp|P29386|AGL7_ARATH	192	2e-48	Agamous-like MADS-box protein AGL6 OS=Arabidopsis thaliana GN=AGL6 PE=1 SV=3	--	--	--	--	--	K09265	2e-49	192	ath:AT2G45651	MADS-box transcription factor, plant	-	-	-
Unigene66678	MADS	Sepals+Petals	1.73	17.4	32.03	51.93	0.76	5.49	0	0	737	156	16.2771	gi|62132635|gb|AAX69067.2|	347	6e-95	MADS box protein M6 [Pisum sativum]	sp|Q6EU39|MADS7_ORYSJ	276	8e-74	MADS-box transcription factor 6 OS=Oryza sativa subsp. japonica GN=MADS6 PE=1 SV=2	YPL090c	75.9	7e-14	COG5069	Regulator of arginine metabolism and related MADS box-containing transcription factors	K09265	3e-72	268	ath:AT2G45651	MADS-box transcription factor, plant	GO:0010468//regulation of gene expression;GO:0006352//transcription, DNA-dependent	GO:0003677//DNA binding;GO:0016629//oxidoreductase activity, acting on the CH-CH group of donors, NAD or NADP as acceptor	GO:0043232//intracellular membrane-bounded organelle
Unigene2054	MADS	Petals+Stamens	0.41	2.25	1.76	3.68	10.64	1.91	0	0.44	385	18	3.5953	gi|38326710|gb|AAR17483.2|	117	4e-26	AGL15 [Glycine max] >gi|38326712|gb|AAR17484.1| AGL16 [Glycine max]	sp|Q38847|AGL16_ARATH	110	2e-24	Agamous-like MADS-box protein AGL15 OS=Arabidopsis thaliana GN=AGL15 PE=1 SV=2	YPL090c	68.6	3e-12	COG5069	Regulator of arginine metabolism and related MADS box-containing transcription factors	K09265	5e-21	96.3	ath:AT2G14211	MADS-box transcription factor, plant	-	-	-
Unigene20940	MADS	Petals+Stamens	5.07	653.47	679.34	779.91	506.37	2.34	0	0	157	221	108.246	gi|212656633|gb|ACJ36228.1|	108	2e-23	PISTILLATA [Medicago truncatula]	sp|Q07474|MADS2_PETHY	91.3	2e-18	Floral homeotic protein PMADS 2 OS=Petunia hybrida GN=PMADS2 PE=2 SV=1	--	--	--	--	--	K09264	7e-15	75.5	ath:AT5G20240	MADS-box transcription factor, plant	-	-	-
Unigene23314	MADS	Petals+Stamens	5.75	363.31	432.77	390.7	273.66	2.21	0	0	166	171	79.2151	gi|212656633|gb|ACJ36228.1|	109	1e-23	PISTILLATA [Medicago truncatula]	sp|Q07474|MADS2_PETHY	101	1e-21	Floral homeotic protein PMADS 2 OS=Petunia hybrida GN=PMADS2 PE=2 SV=1	YPL089c	60.1	1e-09	COG5068	Regulator of arginine metabolism and related MADS box-containing transcription factors	K09264	2e-18	87.4	ath:AT5G20240	MADS-box transcription factor, plant	GO:0010468//regulation of gene expression;GO:0006351//transcription, DNA-dependent;GO:0032501//multicellular organismal process	GO:0003677//DNA binding	GO:0043231//intracellular membrane-bounded organelle
Unigene23555	MADS	Petals+Stamens	0.95	7.26	1.02	6.37	1.11	0	0	0	167	8	3.6838	gi|212525794|gb|ACJ26768.3|	104	4e-22	MADS-15 [Gossypium hirsutum]	sp|Q6EU39|MADS8_ORYSJ	103	4e-22	MADS-box transcription factor 6 OS=Oryza sativa subsp. japonica GN=MADS6 PE=1 SV=3	YPL091c	58.9	2e-09	COG5070	Regulator of arginine metabolism and related MADS box-containing transcription factors	K09266	7e-23	102	ath:AT2G45652	MADS-box transcription factor, plant	GO:0010468//regulation of gene expression;GO:0006353//transcription, DNA-dependent	GO:0003679//DNA binding	GO:0043233//intracellular membrane-bounded organelle
Unigene28176	MADS	Petals+Stamens	18.83	95.97	125.09	214.36	143.14	29.65	1	0	186	77	31.8345	gi|295913692|gb|ADG58087.1|	92.4	1e-18	transcription factor [Lycoris longituba]	sp|O22456|SEP3_ARATH	90.1	4e-18	Developmental protein SEPALLATA 3 OS=Arabidopsis thaliana GN=SEP3 PE=1 SV=1	YPL089c	55.8	2e-08	COG5068	Regulator of arginine metabolism and related MADS box-containing transcription factors	K09264	3e-19	90.1	ath:AT5G15800	MADS-box transcription factor, plant	GO:0010468//regulation of gene expression;GO:0006351//transcription, DNA-dependent	GO:0003677//DNA binding	GO:0043231//intracellular membrane-bounded organelle
Unigene3684	MADS	Petals+Stamens	0	0.77	0	0.79	4.14	0	0	0	225	2	0.6835	gi|269314023|gb|ACZ36914.2|	50.1	2e-09	MADS-box transcription factor 2 [Hevea brasiliensis]	--	--	--	--	--	--	--	--	--	--	--	--	--	--	-	-	-
Unigene41680	MADS	Petals+Stamens	0	0.7	3.41	7.83	17.95	0	0	0	249	13	4.0148	gi|52789958|gb|AAU87582.2|	99.8	9e-21	MADS10 protein [Gossypium hirsutum]	sp|Q38847|AGL16_ARATH	70.5	3e-12	Agamous-like MADS-box protein AGL15 OS=Arabidopsis thaliana GN=AGL15 PE=1 SV=2	--	--	--	--	--	K09265	1e-06	47.8	ath:AT2G45651	MADS-box transcription factor, plant	-	-	-
Unigene44543	MADS	Petals+Stamens	1.2	11.08	3.83	4	2.1	0.69	2.11	2.58	266	14	4.0473	gi|7672991|gb|AAF66690.1|AF144623_2	113	6e-25	MADS-box transcription factor [Canavalia lineata]	sp|Q9FUY7|JOIN_SOLLC	84.3	2e-16	MADS-box protein JOINTLESS OS=Solanum lycopersicum GN=J PE=1 SV=2	--	--	--	--	--	K09265	2e-06	47.4	ath:AT5G60911	MADS-box transcription factor, plant	-	-	-
Unigene51726	MADS	Petals+Stamens	31.74	128.8	168.81	320.14	233.43	43.32	0.56	0	331	406	94.3231	gi|75278480|sp|O65874.1|MTF3_PEA	211	3e-54	RecName: Full=MADS-box transcription factor 1 >gi|3184054|emb|CAA11258.3| MADS-box transcription factor [Pisum sativum]	sp|O65874|MTF3_PEA	211	1e-54	MADS-box transcription factor 1 OS=Pisum sativum GN=MTF1 PE=2 SV=3	--	--	--	--	--	K09266	3e-38	153	ath:AT5G15802	MADS-box transcription factor, plant	GO:0048856//anatomical structure development;GO:0010468//regulation of gene expression;GO:0045165//cell fate commitment;GO:0009791//post-embryonic development;GO:0006351//transcription, DNA-dependent;GO:0003008//reproductive developmental process	GO:0003677//DNA binding;GO:0005517//protein binding	GO:0043233//intracellular membrane-bounded organelle
Unigene54596	MADS	Petals+Stamens	7.77	126.34	100.34	100.37	89.81	5.48	0	0	369	286	59.6018	gi|60100350|gb|AAX13302.1|	96.7	7e-20	MADS box protein AP3-like [Lotus japonicus]	--	--	--	--	--	--	--	--	--	--	--	--	--	--	GO:0010468//regulation of gene expression;GO:0006351//transcription, DNA-dependent	GO:0003677//DNA binding	GO:0043231//intracellular membrane-bounded organelle
Unigene55020	MADS	Petals+Stamens	5.94	224.14	224.64	252.81	209.52	0	0	0	375	259	53.1115	gi|56785938|gb|AAW29099.1|	55.5	2e-07	MADS box transcription factor PEAM1 [Pisum sativum]	--	--	--	--	--	--	--	--	--	--	--	--	--	--	-	-	-
Unigene56989	MADS	Petals+Stamens	28.03	130.51	175.65	281.18	302.72	25.17	1.37	0.42	409	749	140.825	gi|75278480|sp|O65874.1|MTF1_PEA	152	1e-36	RecName: Full=MADS-box transcription factor 1 >gi|3184054|emb|CAA11258.1| MADS-box transcription factor [Pisum sativum]	sp|O65874|MTF1_PEA	152	6e-37	MADS-box transcription factor 1 OS=Pisum sativum GN=MTF1 PE=2 SV=1	--	--	--	--	--	--	--	--	--	--	-	-	-
Unigene6064	MADS	Petals+Stamens	0.61	0	0.49	10.36	51.41	0.71	0	0	1043	155	11.4279	gi|15219223|ref|NP_173632.2|	234	2e-60	AGL104 (AGAMOUS-LIKE 104); DNA binding / transcription factor [Arabidopsis thaliana] >gi|9280686|gb|AAF86555.1|AC069252_14 F2E2.20 [Arabidopsis thaliana] >gi|67633378|gb|AAY78614.2| MADS-box family protein [Arabidopsis thaliana]	sp|P0C5B2|MAD57_ORYSJ	60.1	3e-08	MADS-box transcription factor 56 OS=Oryza sativa subsp. japonica GN=MADS56 PE=2 SV=2	--	--	--	--	--	K09265	3e-08	56.2	ath:AT2G45651	MADS-box transcription factor, plant	GO:0010468//regulation of gene expression;GO:0006351//transcription, DNA-dependent;GO:0048230//gametophyte development	GO:0003678//DNA binding	GO:0043232//intracellular membrane-bounded organelle
Unigene61593	MADS	Petals+Stamens	0	0	0	12.46	56.73	0	0	0	512	90	13.5174	gi|145328254|ref|NP_001077873.2|	229	9e-60	DNA binding / transcription factor [Arabidopsis thaliana] >gi|91806135|gb|ABE65796.2| MADS-box family protein [Arabidopsis thaliana]	sp|Q38847|AGL16_ARATH	80.5	5e-15	Agamous-like MADS-box protein AGL15 OS=Arabidopsis thaliana GN=AGL15 PE=1 SV=2	YPL090c	51.2	9e-07	COG5069	Regulator of arginine metabolism and related MADS box-containing transcription factors	K09265	3e-12	68.2	ath:AT2G14211	MADS-box transcription factor, plant	GO:0010468//regulation of gene expression;GO:0006351//transcription, DNA-dependent;GO:0048230//gametophyte development	GO:0003677//DNA binding;GO:0016629//oxidoreductase activity, acting on the CH-CH group of donors, NAD or NADP as acceptor	GO:0043232//intracellular membrane-bounded organelle
Unigene62119	MADS	Petals+Stamens	1.81	6.22	4.49	10.72	28.16	3.82	2.83	0.65	529	78	11.3386	gi|297844838|ref|XP_002890300.2|	241	3e-63	AGL102 [Arabidopsis lyrata subsp. lyrata] >gi|297336142|gb|EFH66559.1| AGL103 [Arabidopsis lyrata subsp. lyrata]	sp|Q9XGJ4|GGM14_GNEGN	87	6e-17	MADS-box protein GGM13 OS=Gnetum gnemon GN=GGM13 PE=2 SV=2	YMR044w	57	2e-08	COG5069	Regulator of arginine metabolism and related MADS box-containing transcription factors	K09265	2e-14	75.1	ath:AT2G14211	MADS-box transcription factor, plant	GO:0010468//regulation of gene expression;GO:0006351//transcription, DNA-dependent;GO:0048230//gametophyte development	GO:0003677//DNA binding;GO:0016629//oxidoreductase activity, acting on the CH-CH group of donors, NAD or NADP as acceptor	GO:0043232//intracellular membrane-bounded organelle
Unigene62153	MADS	Petals+Stamens	32.14	112.48	148.69	152.79	145.08	27.05	0.35	0	530	745	108.094	gi|60100342|gb|AAX13298.1|	108	2e-23	MADS box protein SEP3 [Lotus japonicus]	sp|O65874|MTF1_PEA	97.1	6e-20	MADS-box transcription factor 1 OS=Pisum sativum GN=MTF1 PE=2 SV=1	--	--	--	--	--	--	--	--	--	--	GO:0048856//anatomical structure development;GO:0010468//regulation of gene expression;GO:0006351//transcription, DNA-dependent	GO:0016491//oxidoreductase activity;GO:0003677//DNA binding;GO:0005515//protein binding	GO:0043231//intracellular membrane-bounded organelle
Unigene63356	MADS	Petals+Stamens	6.7	206.14	139.74	157.3	119.55	7.74	0.98	0	570	852	114.944	gi|60100350|gb|AAX13302.1|	324	5e-88	MADS box protein AP3-like [Lotus japonicus]	sp|P23706|DEFA_ANTMA	213	6e-55	Floral homeotic protein DEFICIENS OS=Antirrhinum majus GN=DEFA PE=1 SV=1	YBR182c	70.1	2e-12	COG5068	Regulator of arginine metabolism and related MADS box-containing transcription factors	K09264	6e-49	190	ath:AT3G54340	MADS-box transcription factor, plant	GO:0010468//regulation of gene expression;GO:0006351//transcription, DNA-dependent	GO:0003677//DNA binding	GO:0043231//intracellular membrane-bounded organelle
Unigene63757	MADS	Petals+Stamens	4.08	6.22	6.68	27.87	3.5	1.26	0	0	585	57	7.4927	gi|212525794|gb|ACJ26768.3|	244	6e-64	MADS-15 [Gossypium hirsutum]	sp|P29386|AGL8_ARATH	192	2e-48	Agamous-like MADS-box protein AGL6 OS=Arabidopsis thaliana GN=AGL6 PE=1 SV=4	--	--	--	--	--	K09266	2e-49	192	ath:AT2G45652	MADS-box transcription factor, plant	-	-	-
Unigene66678	MADS	Petals+Stamens	1.73	17.4	32.03	51.93	0.76	5.49	0	0	737	156	16.2771	gi|62132635|gb|AAX69067.3|	347	6e-95	MADS box protein M7 [Pisum sativum]	sp|Q6EU39|MADS8_ORYSJ	276	8e-74	MADS-box transcription factor 6 OS=Oryza sativa subsp. japonica GN=MADS6 PE=1 SV=3	YPL091c	75.9	7e-14	COG5070	Regulator of arginine metabolism and related MADS box-containing transcription factors	K09266	3e-72	268	ath:AT2G45652	MADS-box transcription factor, plant	GO:0010468//regulation of gene expression;GO:0006353//transcription, DNA-dependent	GO:0003677//DNA binding;GO:0016630//oxidoreductase activity, acting on the CH-CH group of donors, NAD or NADP as acceptor	GO:0043233//intracellular membrane-bounded organelle
Unigene66892	MADS	Petals+Stamens	39.64	105.92	162.15	205.28	129.41	28.15	0.25	0.23	751	1080	110.587	gi|60100342|gb|AAX13298.1|	328	3e-89	MADS box protein SEP3 [Lotus japonicus]	sp|Q03489|AGL9_PETHY	313	8e-85	Agamous-like MADS-box protein AGL9 homolog OS=Petunia hybrida GN=FBP2 PE=1 SV=2	YBR182c	67.8	2e-11	COG5068	Regulator of arginine metabolism and related MADS box-containing transcription factors	K09264	1e-71	266	ath:AT5G15800	MADS-box transcription factor, plant	GO:0048856//anatomical structure development;GO:0010468//regulation of gene expression;GO:0006351//transcription, DNA-dependent	GO:0003677//DNA binding;GO:0005515//protein binding	GO:0043231//intracellular membrane-bounded organelle
Unigene67066	MADS	Petals+Stamens	0	1.13	0.89	44.53	116.24	0.72	0	0	764	253	25.4652	gi|6714532|dbj|BAA89480.2|	168	6e-41	pectin methylesterase [Salix gilgiana]	sp|O80722|PME5_ARATH	98.2	5e-20	Pectinesterase 4 OS=Arabidopsis thaliana GN=PME4 PE=2 SV=2	YMR044w	54.7	2e-07	COG5069	Regulator of arginine metabolism and related MADS box-containing transcription factors	K01052	5e-21	98.2	ath:AT2G47031	pectinesterase [EC:3.1.1.12]	-	-	-
Unigene15724	MADS	Stamens+Carpels	0.39	0.21	0	0.86	143.86	30.01	0.45	0	827	255	23.7113	gi|38679417|gb|AAR26530.2|	89.4	5e-17	MADS-box protein [Glycine max]	sp|P17840|AG_ARATH	61.2	8e-09	Floral homeotic protein AGAMOUS OS=Arabidopsis thaliana GN=AG PE=1 SV=3	--	--	--	--	--	K09265	7e-10	61.2	ath:AT4G18961	MADS-box transcription factor, plant	-	-	-
Unigene2517	MADS	Stamens+Carpels	0.28	0.3	0	0.16	2.28	55.21	0.33	0.15	1142	195	13.1307	gi|62132641|gb|AAX69070.2|	468	1e-131	MADS box protein M9 [Pisum sativum]	sp|P29381|AGL2_ARATH	327	1e-88	Agamous-like MADS-box protein AGL1 OS=Arabidopsis thaliana GN=AGL1 PE=1 SV=2	YMR044w	71.6	2e-12	COG5069	Regulator of arginine metabolism and related MADS box-containing transcription factors	K09265	2e-84	309	ath:AT3G58781	MADS-box transcription factor, plant	GO:0010468//regulation of gene expression;GO:0006352//transcription, DNA-dependent	GO:0003678//DNA binding	GO:0043232//intracellular membrane-bounded organelle
Unigene26271	MADS	Stamens+Carpels	1.79	0	0	0	169.45	45.44	0	0	178	50	21.6008	gi|2997613|gb|AAC08528.2|	115	1e-25	CUM2 [Cucumis sativus]	sp|Q40873|AG_PANGI	109	6e-24	Floral homeotic protein AGAMOUS OS=Panax ginseng GN=AG2 PE=2 SV=2	YPL090c	61.6	3e-10	COG5069	Regulator of arginine metabolism and related MADS box-containing transcription factors	K09265	1e-23	104	ath:AT4G18961	MADS-box transcription factor, plant	GO:0010468//regulation of gene expression;GO:0006352//transcription, DNA-dependent	GO:0003678//DNA binding	GO:0043232//intracellular membrane-bounded organelle
Unigene35134	MADS	Stamens+Carpels	0	0	0	0	4.37	57.82	0	0	213	10	3.6103	gi|60100358|gb|AAX13306.2|	141	3e-33	MADS box protein AGL12 [Lotus japonicus]	sp|Q38836|AGL12_ARATH	117	2e-26	Agamous-like MADS-box protein AGL11 OS=Arabidopsis thaliana GN=AGL11 PE=2 SV=2	--	--	--	--	--	K09265	7e-23	102	ath:AT4G18961	MADS-box transcription factor, plant	-	-	-
Unigene3684	MADS	Stamens+Carpels	0	0.77	0	0.79	4.14	0	0	0	225	2	0.6835	gi|269314023|gb|ACZ36914.3|	50.1	2e-09	MADS-box transcription factor 3 [Hevea brasiliensis]	--	--	--	--	--	--	--	--	--	--	--	--	--	--	-	-	-
Unigene45078	MADS	Stamens+Carpels	4.13	0	0	5.91	435.11	97.36	0	0.63	270	173	49.2723	gi|60100352|gb|AAX13303.2|	164	4e-40	MADS box protein AGa [Lotus japonicus]	sp|Q43586|AG_TOBAC	141	1e-33	Floral homeotic protein AGAMOUS OS=Nicotiana tabacum GN=AG1 PE=2 SV=2	--	--	--	--	--	K09265	2e-31	130	ath:AT4G18961	MADS-box transcription factor, plant	GO:0010468//regulation of gene expression;GO:0006352//transcription, DNA-dependent	GO:0003678//DNA binding	GO:0043232//intracellular membrane-bounded organelle
Unigene48885	MADS	Stamens+Carpels	1.59	0	0	0	29.07	43.97	3.1	0	301	37	9.4527	gi|62132639|gb|AAX69069.1|	121	2e-27	MADS box protein M7 [Pisum sativum]	sp|Q40872|AG_PANGI	100	4e-21	Floral homeotic protein AGAMOUS OS=Panax ginseng GN=AG2 PE=2 SV=1	YPL089c	57	8e-09	COG5068	Regulator of arginine metabolism and related MADS box-containing transcription factors	K09264	6e-21	95.5	ath:AT4G18960	MADS-box transcription factor, plant	GO:0010468//regulation of gene expression;GO:0006351//transcription, DNA-dependent	GO:0003677//DNA binding	GO:0043231//intracellular membrane-bounded organelle
Unigene53994	MADS	Stamens+Carpels	8.4	0	0	1.48	145.84	170.55	8.31	0	360	200	42.7216	gi|62132639|gb|AAX69069.1|	233	5e-61	MADS box protein M7 [Pisum sativum]	sp|Q43585|AG_TOBAC	190	2e-48	Floral homeotic protein AGAMOUS OS=Nicotiana tabacum GN=AG1 PE=2 SV=1	--	--	--	--	--	K09264	4e-45	176	ath:AT4G18960	MADS-box transcription factor, plant	GO:0010468//regulation of gene expression;GO:0006351//transcription, DNA-dependent	GO:0003677//DNA binding	GO:0043231//intracellular membrane-bounded organelle
Unigene6064	MADS	Stamens+Carpels	0.61	0	0.49	10.36	51.41	0.71	0	0	1043	155	11.4279	gi|15219223|ref|NP_173632.3|	234	2e-60	AGL104 (AGAMOUS-LIKE 104); DNA binding / transcription factor [Arabidopsis thaliana] >gi|9280686|gb|AAF86555.1|AC069252_14 F2E2.20 [Arabidopsis thaliana] >gi|67633378|gb|AAY78614.3| MADS-box family protein [Arabidopsis thaliana]	sp|P0C5B2|MAD58_ORYSJ	60.1	3e-08	MADS-box transcription factor 56 OS=Oryza sativa subsp. japonica GN=MADS56 PE=2 SV=3	--	--	--	--	--	K09266	3e-08	56.2	ath:AT2G45652	MADS-box transcription factor, plant	GO:0010468//regulation of gene expression;GO:0006351//transcription, DNA-dependent;GO:0048231//gametophyte development	GO:0003679//DNA binding	GO:0043233//intracellular membrane-bounded organelle
Unigene61452	MADS	Stamens+Carpels	4.71	0	0	0.35	79.32	77.59	3.69	0	507	151	22.9028	gi|62132639|gb|AAX69069.1|	112	2e-24	MADS box protein M7 [Pisum sativum]	sp|Q40872|AG_PANGI	51.2	3e-06	Floral homeotic protein AGAMOUS OS=Panax ginseng GN=AG2 PE=2 SV=1	--	--	--	--	--	K09264	2e-06	48.5	ath:AT4G18960	MADS-box transcription factor, plant	GO:0010468//regulation of gene expression;GO:0006351//transcription, DNA-dependent	GO:0003677//DNA binding	GO:0043231//intracellular membrane-bounded organelle
Unigene61593	MADS	Stamens+Carpels	0	0	0	12.46	56.73	0	0	0	512	90	13.5174	gi|145328254|ref|NP_001077873.3|	229	9e-60	DNA binding / transcription factor [Arabidopsis thaliana] >gi|91806135|gb|ABE65796.3| MADS-box family protein [Arabidopsis thaliana]	sp|Q38847|AGL17_ARATH	80.5	5e-15	Agamous-like MADS-box protein AGL15 OS=Arabidopsis thaliana GN=AGL15 PE=1 SV=3	YPL091c	51.2	9e-07	COG5070	Regulator of arginine metabolism and related MADS box-containing transcription factors	K09266	3e-12	68.2	ath:AT2G14212	MADS-box transcription factor, plant	GO:0010468//regulation of gene expression;GO:0006351//transcription, DNA-dependent;GO:0048231//gametophyte development	GO:0003677//DNA binding;GO:0016630//oxidoreductase activity, acting on the CH-CH group of donors, NAD or NADP as acceptor	GO:0043233//intracellular membrane-bounded organelle
Unigene29615	MYB/MYB-related	Sepals	2.5	0	0	0	0	0.96	0	0	191	3	1.2078	gi|117957143|gb|ABK59040.1|	65.5	2e-10	R2R3 Myb30 transcription factor [Vitis vinifera]	--	--	--	--	--	--	--	--	--	--	--	--	--	--	-	-	-
Unigene36542	MYB/MYB-related	Sepals	30.39	0	0	0	0	0	5.95	2.34	220	12	4.1945	gi|297836987|ref|XP_002886375.1|	119	1e-26	ATMYB103 [Arabidopsis lyrata subsp. lyrata] >gi|297332216|gb|EFH62634.1| ATMYB103 [Arabidopsis lyrata subsp. lyrata]	sp|Q8LPH6|MYB86_ARATH	94.4	2e-19	Transcription factor MYB86 OS=Arabidopsis thaliana GN=MYB86 PE=2 SV=1	--	--	--	--	--	K09422	5e-28	119	ath:AT1G63910	myb proto-oncogene protein, plant	-	-	-
Unigene37203	MYB/MYB-related	Sepals	43.35	0	0	0	0.83	0	19.19	5.35	224	26	8.9258	gi|255537575|ref|XP_002509854.1|	77.8	3e-14	r2r3-myb transcription factor, putative [Ricinus communis] >gi|223549753|gb|EEF51241.1| r2r3-myb transcription factor, putative [Ricinus communis]	sp|Q1A1A4|FOXG1_PIPRU	53.5	4e-07	Forkhead box protein G1 OS=Pipistrellus rusticus GN=FOXG1 PE=3 SV=1	--	--	--	--	--	--	--	--	--	--	-	-	-
Unigene45745	MYB/MYB-related	Sepals	53.26	0.63	0.62	0	0	0	21.75	7.47	275	22	6.1519	gi|1167486|emb|CAA64615.1|	129	8e-30	transcription factor [Solanum lycopersicum]	sp|Q9LXV2|MYB46_ARATH	94	3e-19	Transcription factor MYB46 OS=Arabidopsis thaliana GN=MYB46 PE=2 SV=1	ECU11g1690	70.1	9e-13	COG5147	Myb superfamily proteins, including transcription factors and mRNA splicing factors	K09422	5e-28	119	ath:AT1G63910	myb proto-oncogene protein, plant	-	-	-
Unigene59289	MYB/MYB-related	Sepals	18.23	3.44	2.99	7.81	7.38	0	6.17	0.38	454	34	5.7589	gi|42567704|ref|NP_196298.2|	211	2e-54	myb family transcription factor [Arabidopsis thaliana]	sp|Q9SAK5|APL_ARATH	123	4e-28	Myb family transcription factor APL OS=Arabidopsis thaliana GN=APL PE=2 SV=2	--	--	--	--	--	--	--	--	--	--	-	-	-
Unigene66092	MYB/MYB-related	Sepals	40.71	0	0	0	0.27	1.05	15.75	16.15	700	74	8.1293	gi|1167486|emb|CAA64615.1|	110	1e-23	transcription factor [Solanum lycopersicum]	sp|Q8LPH6|MYB86_ARATH	67.4	8e-11	Transcription factor MYB86 OS=Arabidopsis thaliana GN=MYB86 PE=2 SV=1	ECU11g1690	50.4	3e-06	COG5147	Myb superfamily proteins, including transcription factors and mRNA splicing factors	K09422	4e-23	104	ath:AT1G63910	myb proto-oncogene protein, plant	-	-	-
Unigene11075	MYB/MYB-related	Petals	0.9	18.19	31.32	5.78	0	1.56	0	0.49	705	34	3.7086	gi|224994132|dbj|BAH28879.1|	119	4e-26	R2R3-MYB transcription factor LjPAP [Lotus japonicus]	sp|O22264|MYB12_ARATH	67	1e-10	Transcription factor MYB12 OS=Arabidopsis thaliana GN=MYB12 PE=2 SV=1	--	--	--	--	--	K09422	1e-11	67	ath:AT2G47460	myb proto-oncogene protein, plant	-	-	-
Unigene12693	MYB/MYB-related	Petals	0.61	67.78	108.97	24.92	0.36	0	0.36	0	519	120	17.7801	gi|110931776|gb|ABH02887.1|	88.6	3e-17	MYB transcription factor MYB172 [Glycine max]	sp|O22059|CPC_ARATH	67.8	3e-11	Transcription factor CPC OS=Arabidopsis thaliana GN=CPC PE=1 SV=1	--	--	--	--	--	K09422	5e-13	70.5	ath:AT1G01380	myb proto-oncogene protein, plant	-	-	-
Unigene16807	MYB/MYB-related	Petals	18.63	69.93	88.77	46.75	29.71	0.52	17.89	7.17	1410	706	38.504	gi|15238770|ref|NP_197325.1|	324	2e-87	MYR1 (MYb-related protein 1); transcription factor [Arabidopsis thaliana] >gi|42573403|ref|NP_974798.1| MYR1 (MYb-related protein 1); transcription factor [Arabidopsis thaliana] >gi|9758906|dbj|BAB09482.1| transfactor-like protein [Arabidopsis thaliana]	sp|Q9SAK5|APL_ARATH	176	3e-43	Myb family transcription factor APL OS=Arabidopsis thaliana GN=APL PE=2 SV=2	--	--	--	--	--	--	--	--	--	--	-	-	GO:0043231//intracellular membrane-bounded organelle
Unigene19039	MYB/MYB-related	Petals	7.38	59.68	67.48	29.34	12.33	13.39	1.24	17.01	151	44	22.4076	gi|110931656|gb|ABH02827.13|	69.7	1e-11	MYB transcription factor MYB68 [Glycine max]	sp|Q9SZP1|MYB16_ARATH	68.9	9e-12	Transcription repressor MYB4 OS=Arabidopsis thaliana GN=MYB4 PE=1 SV=13	--	--	--	--	--	K09434	5e-13	69.3	ath:AT2G16732	myb proto-oncogene protein, plant	GO:0009411//response to UV;GO:0009719//response to endogenous stimulus;GO:0010468//regulation of gene expression;GO:0006970//response to osmotic stress;GO:0006351//transcription, DNA-dependent;GO:0010045//response to organic substance	GO:0003688//nucleic acid binding	GO:0043243//intracellular membrane-bounded organelle
Unigene21557	MYB/MYB-related	Petals	11.94	588.14	672.97	202.67	4.65	1.15	0	0	160	461	221.565	gi|226374636|gb|ACO52470.1|	77.4	5e-14	anthocyanin 2 [Nicotiana tabacum] >gi|226374638|gb|ACO52471.1| anthocyanin 2 [Nicotiana tomentosiformis] >gi|226374641|gb|ACO52472.1| anthocyanin 2 [Nicotiana tabacum] >gi|226374643|gb|ACO52473.1| anthocyanin 2 [Nicotiana tomentosiformis]	sp|Q9FNV9|MY113_ARATH	63.5	4e-10	Transcription factor MYB113 OS=Arabidopsis thaliana GN=MYB113 PE=1 SV=1	--	--	--	--	--	K09422	3e-11	63.5	ath:AT1G66370	myb proto-oncogene protein, plant	GO:0010468//regulation of gene expression	GO:0003676//nucleic acid binding	GO:0043231//intracellular membrane-bounded organelle
Unigene36178	MYB/MYB-related	Petals	0	2.38	0	0	0	0	0	0	218	2	0.7055	gi|1946267|emb|CAA72218.13|	135	1e-31	myb [Oryza sativa (japonica cultivar-group)]	sp|P20026|MYB13_HORVU	115	1e-25	Myb-related protein Hv1 OS=Hordeum vulgare GN=MYB1 PE=2 SV=13	ECU11g1702	76.3	1e-14	COG5159	Myb superfamily proteins, including transcription factors and mRNA splicing factors	K09434	9e-33	134	ath:AT4G28122	myb proto-oncogene protein, plant	GO:0009725//response to hormone stimulus;GO:0009743//response to carbohydrate stimulus;GO:0010468//regulation of gene expression;GO:0040007//growth;GO:0006970//response to osmotic stress;GO:0006351//transcription, DNA-dependent;GO:0007287//multicellular o ॲ ॲ ॲ ॲ ॳ ॳ ॳ ॳ ॢ ॳ & & ক ক ॴ ঌ & & এ এ & & এ এ & & এ এ	GO:0003676//nucleic acid binding;GO:0016753//transferase activity, transferring one-carbon groups	GO:0043243//intracellular membrane-bounded organelle
Unigene3881	MYB/MYB-related	Petals	1.95	40.47	79.31	17.55	4.55	0	0	0	818	237	22.28	gi|225030879|gb|ACN79540.1|	338	5e-92	MYB transcription factor LAP4 [Medicago truncatula]	sp|Q9FNV9|MY113_ARATH	194	5e-49	Transcription factor MYB113 OS=Arabidopsis thaliana GN=MYB113 PE=1 SV=1	ECU11g1690	91.7	1e-18	COG5147	Myb superfamily proteins, including transcription factors and mRNA splicing factors	K09422	4e-50	194	ath:AT1G66370	myb proto-oncogene protein, plant	-	-	-
Unigene39170	MYB/MYB-related	Petals	44.03	125.37	102.62	88.98	41.99	1.56	43.74	12.39	235	132	43.1943	gi|115452767|ref|NP_001049984.1|	92	2e-18	Os03g0325500 [Oryza sativa Japonica Group] >gi|113548455|dbj|BAF11898.1| Os03g0325500 [Oryza sativa Japonica Group]	sp|Q9SAK5|APL_ARATH	66.2	6e-11	Myb family transcription factor APL OS=Arabidopsis thaliana GN=APL PE=2 SV=2	--	--	--	--	--	--	--	--	--	--	-	-	-
Unigene39501	MYB/MYB-related	Petals	0.67	5.85	2.87	6.73	0.79	0.78	0	0	237	5	1.6223	gi|297838723|ref|XP_002887243.1|	162	1e-39	MYB105 [Arabidopsis lyrata subsp. lyrata] >gi|297333084|gb|EFH63502.1| MYB105 [Arabidopsis lyrata subsp. lyrata]	sp|Q9FDW1|MYB44_ARATH	100	4e-21	Transcription factor MYB44 OS=Arabidopsis thaliana GN=MYB44 PE=2 SV=1	ECU11g1690	79.3	2e-15	COG5147	Myb superfamily proteins, including transcription factors and mRNA splicing factors	K09422	7e-41	161	ath:AT1G26780	myb proto-oncogene protein, plant	GO:0010468//regulation of gene expression;GO:0010160//formation of organ boundary	GO:0003676//nucleic acid binding	GO:0043231//intracellular membrane-bounded organelle
Unigene49752	MYB/MYB-related	Petals	39.16	197.98	265.47	156.56	57.24	16.66	102.21	49.33	309	361	89.8398	gi|12043533|emb|CAC19789.1|	97.1	6e-20	MYB-like DNA-binding protein [Catharanthus roseus]	--	--	--	--	--	--	--	--	--	--	--	--	--	--	GO:0010468//regulation of gene expression	GO:0003676//nucleic acid binding	-
Unigene52258	MYB/MYB-related	Petals	0.47	54	130.02	19.46	0.55	3.82	1.11	0	337	115	26.2415	gi|224994132|dbj|BAH28879.1|	163	6e-40	R2R3-MYB transcription factor LjPAP [Lotus japonicus]	sp|P10290|MYBC_MAIZE	120	3e-27	Anthocyanin regulatory C1 protein OS=Zea mays GN=C1 PE=2 SV=1	ECU11g1690	63.9	7e-11	COG5147	Myb superfamily proteins, including transcription factors and mRNA splicing factors	K09422	4e-27	115	ath:AT5G35550	myb proto-oncogene protein, plant	-	-	-
Unigene5702	MYB/MYB-related	Petals	17.42	39.13	44.12	29.43	9.66	4.09	18.33	13.36	2294	806	27.0185	gi|87240970|gb|ABD32828.1|	513	1e-144	{, related [Medicago truncatula]	sp|Q54J55|MYBX_DICDI	55.5	2e-06	Myb-like protein X OS=Dictyostelium discoideum GN=mybX PE=3 SV=1	--	--	--	--	--	--	--	--	--	--	-	-	-
Unigene61056	MYB/MYB-related	Petals	1.28	41.58	42.46	13.22	0	0.37	0	0	496	182	28.2169	gi|161878914|gb|ABX79949.1|	65.1	3e-10	R2R3 MYB transcription factor [Rosa hybrid cultivar]	sp|Q9FNV8|MY114_ARATH	54.3	4e-07	Transcription factor MYB114 OS=Arabidopsis thaliana GN=MYB114 PE=1 SV=1	--	--	--	--	--	K09422	4e-08	54.3	ath:AT1G66380	myb proto-oncogene protein, plant	GO:0010468//regulation of gene expression	GO:0003676//nucleic acid binding	GO:0043231//intracellular membrane-bounded organelle
Unigene61413	MYB/MYB-related	Petals	5.03	55.48	65.79	19.61	12.14	10.9	8.49	16.25	506	315	47.8718	gi|225463232|ref|XP_002268459.1|	100	1e-20	PREDICTED: similar to MYB transcription factor MYB56 [Vitis vinifera]	sp|P81395|MYB30_ANTMA	80.9	4e-15	Myb-related protein 330 OS=Antirrhinum majus GN=MYB330 PE=2 SV=1	--	--	--	--	--	K09422	4e-14	74.3	ath:AT4G38620	myb proto-oncogene protein, plant	-	-	-
Unigene62958	MYB/MYB-related	Petals	1.72	15.92	33.05	3.83	0	1.32	0.34	0	555	73	10.1146	gi|23476311|gb|AAN28286.1|	258	2e-68	myb-like transcription factor 6 [Gossypium hirsutum]	sp|Q9S9K9|MYB3_ARATH	222	1e-57	Transcription factor MYB3 OS=Arabidopsis thaliana GN=MYB3 PE=1 SV=1	ECU11g1690	108	4e-24	COG5147	Myb superfamily proteins, including transcription factors and mRNA splicing factors	K09422	1e-58	222	ath:AT1G22640	myb proto-oncogene protein, plant	-	-	-
Unigene70069	MYB/MYB-related	Petals	0.7	26.23	41.46	6.05	0.98	2.89	0.16	0	1143	166	11.1682	gi|45593281|gb|AAS68190.1|	303	2e-81	Myb transcription factor [Vitis vinifera]	sp|Q38850|MYB5_ARATH	253	1e-66	Transcription repressor MYB5 OS=Arabidopsis thaliana GN=MYB5 PE=1 SV=1	ECU11g1690	98.6	2e-20	COG5147	Myb superfamily proteins, including transcription factors and mRNA splicing factors	K09422	1e-67	253	ath:AT3G13540	myb proto-oncogene protein, plant	-	-	-
Unigene756	MYB/MYB-related	Petals	15.01	39.4	49.91	17.85	6.88	9.68	6.04	0	1082	302	21.4635	gi|20563|emb|CAA78386.10|	289	3e-88	protein 10 [Petunia x hybrida]	sp|Q8GWP0|MYB48_ARATH	216	3e-55	Transcription factor MYB39 OS=Arabidopsis thaliana GN=MYB39 PE=2 SV=10	ECU11g1699	114	4e-25	COG5156	Myb superfamily proteins, including transcription factors and mRNA splicing factors	K09431	1e-84	275	ath:AT5G15319	myb proto-oncogene protein, plant	GO:0010038//response to metal ion;GO:0009725//response to hormone stimulus;GO:0010468//regulation of gene expression;GO:0032989//cellular component morphogenesis;GO:0006970//response to osmotic stress;GO:0006359//transcription	GO:0003685//nucleic acid binding	GO:0043240//intracellular membrane-bounded organelle
Unigene8257	MYB/MYB-related	Petals	0.16	9.43	8.02	8.73	1.15	0	0	0.7	974	78	6.1582	gi|149727839|gb|ABR28334.13|	310	2e-83	MYB transcription factor MYB51 [Medicago truncatula]	sp|Q9LK95|MYB33_ARATH	148	6e-35	Transcription factor MYB21 OS=Arabidopsis thaliana GN=MYB21 PE=1 SV=13	ECU11g1702	86.3	7e-17	COG5159	Myb superfamily proteins, including transcription factors and mRNA splicing factors	K09434	7e-63	237	ath:AT3G06502	myb proto-oncogene protein, plant	GO:0010468//regulation of gene expression;GO:0009725//response to hormone stimulus;GO:0006970//response to osmotic stress;GO:0051719//response to other organism	-	-
Unigene15370	MYB/MYB-related	Stamens	23.32	14.76	18.52	25.36	63.43	6.89	7.32	22.76	587	145	18.9955	gi|131054094|gb|ABO32773.1|	75.1	5e-13	MYB transcription factor MYB34 [Medicago truncatula]	--	--	--	--	--	--	--	--	--	--	--	--	--	--	-	-	-
Unigene17275	MYB/MYB-related	Stamens	2.72	2.96	4.84	3.32	13.95	0.6	3.35	2.93	1228	211	13.2131	gi|15229748|ref|NP_187751.8|	224	9e-74	MYB65 (MYB DOMAIN PROTEIN 65); DNA binding / transcription factor [Arabidopsis thaliana] >gi|12003234|gb|AAG43496.1|AF048840_1 MYB65 [Arabidopsis thaliana] >gi|41619234|gb|AAS10055.8| MYB transcription factor [Arabidopsis thaliana]	sp|Q0JIC2|GAM8_ORYSJ	242	5e-63	Transcription factor GAMYB OS=Oryza sativa subsp. japonica GN=GAM1 PE=2 SV=8	ECU11g1697	117	5e-26	COG5154	Myb superfamily proteins, including transcription factors and mRNA splicing factors	K09429	4e-75	224	ath:AT3G11447	myb proto-oncogene protein, plant	GO:0010468//regulation of gene expression;GO:0010476//gibberellin mediated signaling pathway;GO:0009738//abscisic acid mediated signaling pathway;GO:0003013//reproductive developmental process	-	GO:0043238//intracellular membrane-bounded organelle
Unigene31045	MYB/MYB-related	Stamens	0	0	0	0	0.95	0	0	0	196	1	0.3923	gi|225030879|gb|ACN79540.17|	66.6	8e-11	MYB transcription factor LAP20 [Medicago truncatula]	sp|Q9FE25|MYB91_ARATH	57.8	2e-08	Transcription factor MYB75 OS=Arabidopsis thaliana GN=MYB75 PE=1 SV=17	--	--	--	--	--	K09438	1e-09	57.8	ath:AT1G56666	myb proto-oncogene protein, plant	GO:0009725//response to hormone stimulus;GO:0009718//anthocyanin biosynthetic process;GO:0010468//regulation of gene expression;GO:0006801//superoxide metabolic process;GO:0019637//organophosphate metabolic process;GO:0006986//response to osmotic stress;G ހ ހ ހ ހ ށ ށ ށ ށ ނ ނ ނ ނ ݷ ނ & & ݷ ނ & & ݷ ނ & & ݷ ނ & & ޓ	GO:0003676//nucleic acid binding;GO:0016807//phosphatase activity	GO:0043231//intracellular membrane-bounded organelle;GO:0016037//integral to membrane
Unigene32997	MYB/MYB-related	Stamens	0	0.85	0	0.87	2.74	0.9	0	0	204	4	1.5078	gi|225030879|gb|ACN79540.1|	143	7e-34	MYB transcription factor LAP4 [Medicago truncatula]	sp|Q9FNV8|MY114_ARATH	124	2e-28	Transcription factor MYB114 OS=Arabidopsis thaliana GN=MYB114 PE=1 SV=1	ECU11g1690	62.8	1e-10	COG5147	Myb superfamily proteins, including transcription factors and mRNA splicing factors	K09422	2e-29	124	ath:AT1G66380	myb proto-oncogene protein, plant	GO:0010468//regulation of gene expression	GO:0003676//nucleic acid binding	GO:0043231//intracellular membrane-bounded organelle
Unigene37182	MYB/MYB-related	Stamens	12.79	27.85	24.26	70.41	150.44	8.21	15.02	25.23	224	18	6.1794	gi|110931734|gb|ABH02866.1|	65.1	2e-10	MYB transcription factor MYB177 [Glycine max]	--	--	--	--	--	--	--	--	--	--	--	--	--	--	GO:0010468//regulation of gene expression	GO:0003676//nucleic acid binding	GO:0043231//intracellular membrane-bounded organelle
Unigene42924	MYB/MYB-related	Stamens	0	0	0	0	9.45	0	0	0	256	5	1.5019	gi|116310702|emb|CAH67500.5|	155	2e-37	OSIGBa0134H18.2 [Oryza sativa (indica cultivar-group)] >gi|116310831|emb|CAH67619.1| OSIGBa0106P14.13 [Oryza sativa (indica cultivar-group)]	sp|Q0JIC2|GAM5_ORYSJ	101	2e-21	Transcription factor GAMYB OS=Oryza sativa subsp. japonica GN=GAM1 PE=2 SV=5	ECU11g1694	81.3	4e-16	COG5151	Myb superfamily proteins, including transcription factors and mRNA splicing factors	K09426	2e-36	147	ath:AT3G60464	myb proto-oncogene protein, plant	GO:0010468//regulation of gene expression;GO:0006351//transcription, DNA-dependent;GO:0003010//reproductive developmental process	GO:0003680//nucleic acid binding	GO:0043235//intracellular membrane-bounded organelle
Unigene52248	MYB/MYB-related	Stamens	0	1.03	0	25.77	119.33	0	0	0	337	163	37.1944	gi|300121123|emb|CBK21504.2|	55.5	2e-07	unnamed protein product [Blastocystis hominis]	sp|Q54J55|MYBX_DICDI	53.5	4e-07	Myb-like protein X OS=Dictyostelium discoideum GN=mybX PE=3 SV=1	--	--	--	--	--	--	--	--	--	--	-	-	-
Unigene55595	MYB/MYB-related	Stamens	0	1.35	7.08	7.84	71.27	0.48	1.46	0	384	28	5.6072	gi|149727839|gb|ABR28334.1|	160	3e-39	MYB transcription factor MYB39 [Medicago truncatula]	--	--	--	--	--	--	--	--	--	--	--	--	--	--	-	-	-
Unigene61320	MYB/MYB-related	Stamens	0.95	0.69	2.36	2.11	7.39	1.82	1.11	0	504	40	6.1031	gi|89058604|gb|ABD60281.1|	188	3e-47	R2R3-MYB transcription factor MYB7 [Pinus taeda]	sp|Q9FDW1|MYB44_ARATH	173	4e-43	Transcription factor MYB44 OS=Arabidopsis thaliana GN=MYB44 PE=2 SV=1	ECU11g1690	125	4e-29	COG5147	Myb superfamily proteins, including transcription factors and mRNA splicing factors	K09422	8e-46	179	ath:AT4G37260	myb proto-oncogene protein, plant	GO:0010468//regulation of gene expression	GO:0003676//nucleic acid binding	GO:0043231//intracellular membrane-bounded organelle
Unigene63346	MYB/MYB-related	Stamens	0.84	2.74	2.98	67.15	189.12	1.61	0.33	0.3	570	390	52.615	gi|15230391|ref|NP_190676.1|	59.3	3e-08	dehydration-responsive protein-related [Arabidopsis thaliana] >gi|75265648|sp|Q9SD39.1|PMTR_ARATH RecName: Full=Probable methyltransferase PMT27	sp|Q54J55|MYBX_DICDI	62	2e-09	Myb-like protein X OS=Dictyostelium discoideum GN=mybX PE=3 SV=1	YLR106c	59.3	4e-09	COG5271	AAA ATPase containing von Willebrand factor type A (vWA) domain	K00558	2e-08	55.5	pop:POPTR_750484	DNA (cytosine-5-)-methyltransferase [EC:2.1.1.37]	-	-	-
Unigene64136	MYB/MYB-related	Stamens	1.06	2.31	4.24	1.18	34.39	0.61	1.24	1.42	601	73	9.3405	gi|149727839|gb|ABR28334.1|	329	1e-89	MYB transcription factor MYB39 [Medicago truncatula]	sp|P81391|MYB05_ANTMA	172	1e-42	Myb-related protein 305 OS=Antirrhinum majus GN=MYB305 PE=2 SV=1	ECU11g1690	102	6e-22	COG5147	Myb superfamily proteins, including transcription factors and mRNA splicing factors	K09422	5e-70	260	ath:AT3G06490	myb proto-oncogene protein, plant	-	-	-
Unigene69060	MYB/MYB-related	Stamens	3.95	38.71	35.3	73.48	153.84	7.98	10.44	0.89	967	589	46.8391	gi|212960297|gb|ACJ38663.1|	123	4e-27	myb-like transcription factor [Betula luminifera]	--	--	--	--	--	--	--	--	--	K09422	6e-07	52	ath:AT1G57560	myb proto-oncogene protein, plant	-	-	-
Unigene8184	MYB/MYB-related	Stamens	11.42	21.21	26.51	44.11	88.77	5.04	11.83	14.09	474	89	14.4388	gi|110931734|gb|ABH02866.1|	106	9e-23	MYB transcription factor MYB177 [Glycine max]	--	--	--	--	--	--	--	--	--	--	--	--	--	--	-	-	-
Unigene14186	MYB/MYB-related	Carpels	1.4	0	0.5	1.55	3.27	9.14	0	3.51	342	13	2.9231	gi|115447389|ref|NP_001047474.1|	155	2e-49	Os02g0624300 [Oryza sativa Japonica Group] >gi|113537005|dbj|BAF09388.1| Os02g0624300 [Oryza sativa Japonica Group]	sp|Q7XBH4|MYB4_ORYSJ	154	3e-49	Myb-related protein Myb4 OS=Oryza sativa subsp. japonica GN=MYB4 PE=2 SV=2	ECU11g1690	85.5	3e-18	COG5147	Myb superfamily proteins, including transcription factors and mRNA splicing factors	K09422	2e-48	148	ath:AT2G31180	myb proto-oncogene protein, plant	-	-	-
Unigene2585	MYB/MYB-related	Carpels	2.34	0	0	0.87	7.3	20.73	0	0	204	3	1.1309	gi|110931736|gb|ABH02867.1|	55.5	2e-07	MYB transcription factor MYB142 [Glycine max]	--	--	--	--	--	--	--	--	--	--	--	--	--	--	-	-	-
Unigene34000	MYB/MYB-related	Carpels	39.03	6.67	2.45	68.15	125.31	591.26	0.9	29.64	208	110	40.6677	gi|110931840|gb|ABH02919.1|	135	1e-31	MYB transcription factor MYB117 [Glycine max]	sp|Q7XBH4|MYB4_ORYSJ	120	3e-27	Myb-related protein Myb4 OS=Oryza sativa subsp. japonica GN=MYB4 PE=2 SV=2	ECU11g1690	86.3	1e-17	COG5147	Myb superfamily proteins, including transcription factors and mRNA splicing factors	K09422	2e-29	124	ath:AT2G31180	myb proto-oncogene protein, plant	GO:0010468//regulation of gene expression	GO:0003676//nucleic acid binding	GO:0043231//intracellular membrane-bounded organelle
Unigene35739	MYB/MYB-related	Carpels	15.48	4.01	1.57	45.12	68.96	386.38	0	12.69	216	92	32.7532	gi|110931846|gb|ABH02922.7|	92.8	1e-18	MYB transcription factor MYB128 [Glycine max]	sp|Q7XBH4|MYB10_ORYSJ	62	1e-09	Myb-related protein Myb4 OS=Oryza sativa subsp. japonica GN=MYB4 PE=2 SV=8	--	--	--	--	--	K09428	3e-12	66.6	ath:AT4G21446	myb proto-oncogene protein, plant	GO:0010468//regulation of gene expression;GO:0009725//response to hormone stimulus;GO:0006976//response to osmotic stress	GO:0003682//nucleic acid binding	GO:0043237//intracellular membrane-bounded organelle
Unigene44868	MYB/MYB-related	Carpels	2.37	0.64	0	0	0.69	7.52	0	0	269	8	2.287	gi|46402547|gb|AAS92347.1|	145	1e-34	MYB9 [Gossypium hirsutum]	sp|Q8LPH6|MYB86_ARATH	130	2e-30	Transcription factor MYB86 OS=Arabidopsis thaliana GN=MYB86 PE=2 SV=1	ECU11g1690	47.4	6e-06	COG5147	Myb superfamily proteins, including transcription factors and mRNA splicing factors	K09422	3e-34	139	ath:AT3G13890	myb proto-oncogene protein, plant	GO:0010468//regulation of gene expression	GO:0003676//nucleic acid binding	GO:0043231//intracellular membrane-bounded organelle
Unigene46408	MYB/MYB-related	Carpels	5.12	3.71	0.61	0.63	2.66	28.23	0	0	280	12	3.2957	gi|71041090|gb|AAZ20433.1|	84.3	4e-16	MYB14 [Malus x domestica]	--	--	--	--	--	--	--	--	--	K09422	2e-09	57.4	ath:AT3G61250	myb proto-oncogene protein, plant	-	-	-
Unigene46810	MYB/MYB-related	Carpels	0	0	0	0	1.32	59.76	0	0	283	6	1.6304	gi|210111348|gb|ACJ07153.1|	157	3e-38	R2R3 MYB transcription factor [Gossypium hirsutum]	sp|Q8GWP0|MYB39_ARATH	107	2e-23	Transcription factor MYB39 OS=Arabidopsis thaliana GN=MYB39 PE=2 SV=1	ECU11g1690	66.2	1e-11	COG5147	Myb superfamily proteins, including transcription factors and mRNA splicing factors	K09422	9e-36	144	ath:AT5G15310	myb proto-oncogene protein, plant	-	-	-
Unigene5190	MYB/MYB-related	Carpels	25.83	4.02	2.03	4.23	4.05	63.38	20.47	2.53	1424	411	22.1948	gi|9972157|gb|AAG10600.1|AF299140_1	707	0	MYB-related transcription factor PHAN1 [Pisum sativum]	sp|O80931|AS1_ARATH	470	9e-132	Transcription factor AS1 OS=Arabidopsis thaliana GN=AS1 PE=1 SV=1	ECU11g1690	83.2	1e-15	COG5147	Myb superfamily proteins, including transcription factors and mRNA splicing factors	K09422	8e-133	470	ath:AT2G37630	myb proto-oncogene protein, plant	-	-	-
Unigene6034	MYB/MYB-related	Carpels	3.15	0.69	0.67	0.35	4.42	22.57	0	0	505	19	2.8932	gi|15233066|ref|NP_191684.10|	209	5e-65	AtMYB17 (myb domain protein 17); DNA binding / transcription factor [Arabidopsis thaliana] >gi|41619302|gb|AAS10071.1| MYB transcription factor [Arabidopsis thaliana] >gi|193885153|gb|ACF28390.1| At3g61259 [Arabidopsis thaliana]	sp|P80073|MYB11_PHYPA	160	2e-48	Myb-related protein Pp2 OS=Physcomitrella patens GN=PP2 PE=2 SV=10	ECU11g1699	90.5	8e-20	COG5156	Myb superfamily proteins, including transcription factors and mRNA splicing factors	K09431	3e-66	209	ath:AT3G61259	myb proto-oncogene protein, plant	GO:0010038//response to metal ion;GO:0009725//response to hormone stimulus;GO:0010468//regulation of gene expression;GO:0032989//cellular component morphogenesis;GO:0006970//response to osmotic stress;GO:0006360//transcription, DNA-dependent	GO:0003685//nucleic acid binding	GO:0043240//intracellular membrane-bounded organelle
Unigene63007	MYB/MYB-related	Carpels	23.15	2.8	3.96	46.13	102.62	325.41	0	15.07	557	336	46.3878	gi|110931840|gb|ABH02919.1|	55.1	5e-07	MYB transcription factor MYB117 [Glycine max]	--	--	--	--	--	--	--	--	--	--	--	--	--	--	-	-	-
Unigene65083	MYB/MYB-related	Carpels	8.17	2.7	6.07	2.76	2.03	36.31	11.33	0	643	71	8.4912	gi|225439143|ref|XP_002271738.5|	305	3e-82	PREDICTED: R2R3 MYB60 transcription factor [Vitis vinifera] >gi|193795735|gb|ACF21938.1| R2R3 MYB64 transcription factor [Vitis vinifera]	sp|P81392|MYB10_ANTMA	261	2e-69	Myb-related protein 306 OS=Antirrhinum majus GN=MYB306 PE=2 SV=5	ECU11g1694	113	3e-25	COG5151	Myb superfamily proteins, including transcription factors and mRNA splicing factors	K09426	8e-80	293	ath:AT1G08814	myb proto-oncogene protein, plant	GO:0009314//response to radiation;GO:0000038//very-long-chain fatty acid metabolic process;GO:0051707//response to other organism;GO:0009725//response to hormone stimulus;GO:0010468//regulation of gene expression;GO:0033558//cellular response to stress;GO眺Ѥ Ѐ 茒 ‸䁲唴ѵ⃘ 卶ѵ唴ѵ Ѐ ๜ ᘸ䁲Ꟃѣᘃ	GO:0003680//nucleic acid binding	GO:0043235//intracellular membrane-bounded organelle
Unigene65942	MYB/MYB-related	Carpels	1.38	1.5	1.47	1.03	3.5	21.02	0.54	10.41	691	50	5.5643	gi|16326135|dbj|BAB70511.1|	167	1e-40	Myb [Nicotiana tabacum]	--	--	--	--	--	--	--	--	--	--	--	--	--	--	-	-	-
Unigene67756	MYB/MYB-related	Carpels	7	13.12	11.61	22.07	36.37	108.41	1.6	28.02	819	323	30.3276	gi|110931710|gb|ABH02854.7|	303	2e-81	MYB transcription factor MYB130 [Glycine max]	sp|Q9FDW1|MYB50_ARATH	182	2e-45	Transcription factor MYB44 OS=Arabidopsis thaliana GN=MYB44 PE=2 SV=7	ECU11g1696	124	1e-28	COG5153	Myb superfamily proteins, including transcription factors and mRNA splicing factors	K09428	9e-50	193	ath:AT2G23296	myb proto-oncogene protein, plant	GO:0010468//regulation of gene expression;GO:0009725//response to hormone stimulus;GO:0006351//transcription, DNA-dependent;GO:0009743//response to carbohydrate stimulus;GO:0010044//response to metal ion	GO:0003682//nucleic acid binding	GO:0043237//intracellular membrane-bounded organelle
Unigene67852	MYB/MYB-related	Carpels	7.3	1.05	2.05	2.57	2.7	33.48	3.61	15.91	829	59	5.4729	gi|124360874|gb|ABN08846.2|	311	5e-84	Homeodomain-related [Medicago truncatula]	sp|Q9SAK6|APL_ARATH	156	2e-37	Myb family transcription factor APL OS=Arabidopsis thaliana GN=APL PE=2 SV=3	--	--	--	--	--	--	--	--	--	--	GO:0010469//regulation of gene expression	GO:0003677//nucleic acid binding	GO:0043232//intracellular membrane-bounded organelle
Unigene11075	MYB/MYB-related	Sepals+Petals	0.9	18.19	31.32	5.78	0	1.56	0	0.49	705	34	3.7086	gi|224994132|dbj|BAH28879.2|	119	4e-26	R2R4-MYB transcription factor LjPAP [Lotus japonicus]	sp|O22264|MYB13_ARATH	67	1e-10	Transcription factor MYB12 OS=Arabidopsis thaliana GN=MYB12 PE=2 SV=2	--	--	--	--	--	K09423	1e-11	67	ath:AT2G47461	myb proto-oncogene protein, plant	-	-	-
Unigene12693	MYB/MYB-related	Sepals+Petals	0.61	67.78	108.97	24.92	0.36	0	0.36	0	519	120	17.7801	gi|110931776|gb|ABH02887.2|	88.6	3e-17	MYB transcription factor MYB173 [Glycine max]	sp|O22060|CPC_ARATH	67.8	3e-11	Transcription factor CPC OS=Arabidopsis thaliana GN=CPC PE=1 SV=2	--	--	--	--	--	K09423	5e-13	70.5	ath:AT1G01381	myb proto-oncogene protein, plant	-	-	-
Unigene18843	MYB/MYB-related	Sepals+Petals	1.06	1.16	0	0	0	0	0	0	150	1	0.5127	gi|225030879|gb|ACN79540.1|	59.3	1e-08	MYB transcription factor LAP4 [Medicago truncatula]	--	--	--	--	--	--	--	--	--	--	--	--	--	--	-	-	-
Unigene19039	MYB/MYB-related	Sepals+Petals	7.38	59.68	67.48	29.34	12.33	13.39	1.24	17.01	151	44	22.4076	gi|110931656|gb|ABH02827.14|	69.7	1e-11	MYB transcription factor MYB69 [Glycine max]	sp|Q9SZP1|MYB17_ARATH	68.9	9e-12	Transcription repressor MYB4 OS=Arabidopsis thaliana GN=MYB4 PE=1 SV=14	--	--	--	--	--	K09435	5e-13	69.3	ath:AT2G16733	myb proto-oncogene protein, plant	GO:0009411//response to UV;GO:0009719//response to endogenous stimulus;GO:0010468//regulation of gene expression;GO:0006970//response to osmotic stress;GO:0006351//transcription, DNA-dependent;GO:0010046//response to organic substance	GO:0003689//nucleic acid binding	GO:0043244//intracellular membrane-bounded organelle
Unigene21557	MYB/MYB-related	Sepals+Petals	11.94	588.14	672.97	202.67	4.65	1.15	0	0	160	461	221.565	gi|226374636|gb|ACO52470.2|	77.4	5e-14	anthocyanin 2 [Nicotiana tabacum] >gi|226374638|gb|ACO52471.1| anthocyanin 2 [Nicotiana tomentosiformis] >gi|226374641|gb|ACO52472.1| anthocyanin 2 [Nicotiana tabacum] >gi|226374643|gb|ACO52473.1| anthocyanin 3 [Nicotiana tomentosiformis]	sp|Q9FNV9|MY114_ARATH	63.5	4e-10	Transcription factor MYB113 OS=Arabidopsis thaliana GN=MYB113 PE=1 SV=2	--	--	--	--	--	K09423	3e-11	63.5	ath:AT1G66371	myb proto-oncogene protein, plant	GO:0010469//regulation of gene expression	GO:0003677//nucleic acid binding	GO:0043232//intracellular membrane-bounded organelle
Unigene36178	MYB/MYB-related	Sepals+Petals	0	2.38	0	0	0	0	0	0	218	2	0.7055	gi|1946267|emb|CAA72218.14|	135	1e-31	myb [Oryza sativa (japonica cultivar-group)]	sp|P20026|MYB14_HORVU	115	1e-25	Myb-related protein Hv1 OS=Hordeum vulgare GN=MYB1 PE=2 SV=14	ECU11g1703	76.3	1e-14	COG5160	Myb superfamily proteins, including transcription factors and mRNA splicing factors	K09435	9e-33	134	ath:AT4G28123	myb proto-oncogene protein, plant	GO:0009725//response to hormone stimulus;GO:0009743//response to carbohydrate stimulus;GO:0010468//regulation of gene expression;GO:0040007//growth;GO:0006970//response to osmotic stress;GO:0006351//transcription, DNA-dependent;GO:0007288//multicellular o ॲ ॲ ॲ ॲ ॳ ॳ ॳ ॳ ॢ ॳ & & ক ক ॴ ঌ & & এ এ & & এ এ & & এ এ	GO:0003676//nucleic acid binding;GO:0016754//transferase activity, transferring one-carbon groups	GO:0043244//intracellular membrane-bounded organelle
Unigene3881	MYB/MYB-related	Sepals+Petals	1.95	40.47	79.31	17.55	4.55	0	0	0	818	237	22.28	gi|225030879|gb|ACN79540.2|	338	5e-92	MYB transcription factor LAP5 [Medicago truncatula]	sp|Q9FNV9|MY114_ARATH	194	5e-49	Transcription factor MYB113 OS=Arabidopsis thaliana GN=MYB113 PE=1 SV=2	ECU11g1691	91.7	1e-18	COG5148	Myb superfamily proteins, including transcription factors and mRNA splicing factors	K09423	4e-50	194	ath:AT1G66371	myb proto-oncogene protein, plant	-	-	-
Unigene39501	MYB/MYB-related	Sepals+Petals	0.67	5.85	2.87	6.73	0.79	0.78	0	0	237	5	1.6223	gi|297838723|ref|XP_002887243.2|	162	1e-39	MYB105 [Arabidopsis lyrata subsp. lyrata] >gi|297333084|gb|EFH63502.1| MYB106 [Arabidopsis lyrata subsp. lyrata]	sp|Q9FDW1|MYB45_ARATH	100	4e-21	Transcription factor MYB44 OS=Arabidopsis thaliana GN=MYB44 PE=2 SV=2	ECU11g1691	79.3	2e-15	COG5148	Myb superfamily proteins, including transcription factors and mRNA splicing factors	K09423	7e-41	161	ath:AT1G26781	myb proto-oncogene protein, plant	GO:0010468//regulation of gene expression;GO:0010161//formation of organ boundary	GO:0003677//nucleic acid binding	GO:0043232//intracellular membrane-bounded organelle
Unigene52258	MYB/MYB-related	Sepals+Petals	0.47	54	130.02	19.46	0.55	3.82	1.11	0	337	115	26.2415	gi|224994132|dbj|BAH28879.2|	163	6e-40	R2R4-MYB transcription factor LjPAP [Lotus japonicus]	sp|P10291|MYBC_MAIZE	120	3e-27	Anthocyanin regulatory C1 protein OS=Zea mays GN=C1 PE=2 SV=2	ECU11g1691	63.9	7e-11	COG5148	Myb superfamily proteins, including transcription factors and mRNA splicing factors	K09423	4e-27	115	ath:AT5G35551	myb proto-oncogene protein, plant	-	-	-
Unigene56224	MYB/MYB-related	Sepals+Petals	28.62	67.57	58.05	24.22	10.84	7.45	0.95	2.17	395	222	43.2191	gi|149728030|gb|ABR28342.1|	163	5e-40	MYB transcription factor MYB61 [Medicago truncatula]	sp|P81391|MYB05_ANTMA	140	2e-33	Myb-related protein 305 OS=Antirrhinum majus GN=MYB305 PE=2 SV=1	ECU11g1690	70.1	1e-12	COG5147	Myb superfamily proteins, including transcription factors and mRNA splicing factors	K09422	7e-34	139	ath:AT5G40350	myb proto-oncogene protein, plant	-	-	-
Unigene59453	MYB/MYB-related	Sepals+Petals	70.56	65.08	65.64	52.62	17.07	21.67	20.81	16.08	458	245	41.1359	gi|297813157|ref|XP_002874462.1|	54.3	5e-07	myb family transcription factor [Arabidopsis lyrata subsp. lyrata] >gi|297320299|gb|EFH50721.1| myb family transcription factor [Arabidopsis lyrata subsp. lyrata]	--	--	--	--	--	--	--	--	--	--	--	--	--	--	-	-	-
Unigene61056	MYB/MYB-related	Sepals+Petals	1.28	41.58	42.46	13.22	0	0.37	0	0	496	182	28.2169	gi|161878914|gb|ABX79949.2|	65.1	3e-10	R2R4 MYB transcription factor [Rosa hybrid cultivar]	sp|Q9FNV8|MY115_ARATH	54.3	4e-07	Transcription factor MYB114 OS=Arabidopsis thaliana GN=MYB114 PE=1 SV=2	--	--	--	--	--	K09423	4e-08	54.3	ath:AT1G66381	myb proto-oncogene protein, plant	GO:0010469//regulation of gene expression	GO:0003677//nucleic acid binding	GO:0043232//intracellular membrane-bounded organelle
Unigene61413	MYB/MYB-related	Sepals+Petals	5.03	55.48	65.79	19.61	12.14	10.9	8.49	16.25	506	315	47.8718	gi|225463232|ref|XP_002268459.2|	100	1e-20	PREDICTED: similar to MYB transcription factor MYB57 [Vitis vinifera]	sp|P81395|MYB31_ANTMA	80.9	4e-15	Myb-related protein 330 OS=Antirrhinum majus GN=MYB330 PE=2 SV=2	--	--	--	--	--	K09423	4e-14	74.3	ath:AT4G38621	myb proto-oncogene protein, plant	-	-	-
Unigene62958	MYB/MYB-related	Sepals+Petals	1.72	15.92	33.05	3.83	0	1.32	0.34	0	555	73	10.1146	gi|23476311|gb|AAN28286.2|	258	2e-68	myb-like transcription factor 7 [Gossypium hirsutum]	sp|Q9S9K9|MYB4_ARATH	222	1e-57	Transcription factor MYB3 OS=Arabidopsis thaliana GN=MYB3 PE=1 SV=2	ECU11g1691	108	4e-24	COG5148	Myb superfamily proteins, including transcription factors and mRNA splicing factors	K09423	1e-58	222	ath:AT1G22641	myb proto-oncogene protein, plant	-	-	-
Unigene63377	MYB/MYB-related	Sepals+Petals	11.43	5.77	11.9	10.24	3.26	2.9	1.31	2.1	571	66	8.8885	gi|149727917|gb|ABR28337.3|	254	6e-67	MYB transcription factor MYB51 [Medicago truncatula]	sp|Q9JJ52|HGS_RAT	79.7	1e-14	Hepatocyte growth factor-regulated tyrosine kinase substrate OS=Rattus norvegicus GN=Hgs PE=1 SV=3	--	--	--	--	--	--	--	--	--	--	GO:0048193//Golgi vesicle transport;GO:0015033//protein transport	GO:0022894	GO:0016022//membrane
Unigene65818	MYB/MYB-related	Sepals+Petals	61.3	145.9	126.32	58.12	42.8	9.15	4.38	3.01	683	1054	118.67	gi|149728030|gb|ABR28342.1|	177	8e-44	MYB transcription factor MYB61 [Medicago truncatula]	sp|Q9LK95|MYB21_ARATH	59.7	2e-08	Transcription factor MYB21 OS=Arabidopsis thaliana GN=MYB21 PE=1 SV=1	--	--	--	--	--	K09422	4e-25	111	ath:AT3G06490	myb proto-oncogene protein, plant	-	-	-
Unigene70069	MYB/MYB-related	Sepals+Petals	0.7	26.23	41.46	6.05	0.98	2.89	0.16	0	1143	166	11.1682	gi|45593281|gb|AAS68190.2|	303	2e-81	Myb transcription factor [Vitis vinifera]	sp|Q38850|MYB6_ARATH	253	1e-66	Transcription repressor MYB5 OS=Arabidopsis thaliana GN=MYB5 PE=1 SV=2	ECU11g1691	98.6	2e-20	COG5148	Myb superfamily proteins, including transcription factors and mRNA splicing factors	K09423	1e-67	253	ath:AT3G13541	myb proto-oncogene protein, plant	-	-	-
Unigene756	MYB/MYB-related	Sepals+Petals	15.01	39.4	49.91	17.85	6.88	9.68	6.04	0	1082	302	21.4635	gi|20563|emb|CAA78386.11|	289	3e-88	protein 11 [Petunia x hybrida]	sp|Q8GWP0|MYB49_ARATH	216	3e-55	Transcription factor MYB39 OS=Arabidopsis thaliana GN=MYB39 PE=2 SV=11	ECU11g1700	114	4e-25	COG5157	Myb superfamily proteins, including transcription factors and mRNA splicing factors	K09432	1e-84	275	ath:AT5G15320	myb proto-oncogene protein, plant	GO:0010038//response to metal ion;GO:0009725//response to hormone stimulus;GO:0010468//regulation of gene expression;GO:0032989//cellular component morphogenesis;GO:0006970//response to osmotic stress;GO:0006360//transcription	GO:0003686//nucleic acid binding	GO:0043241//intracellular membrane-bounded organelle
Unigene8257	MYB/MYB-related	Sepals+Petals	0.16	9.43	8.02	8.73	1.15	0	0	0.7	974	78	6.1582	gi|149727839|gb|ABR28334.14|	310	2e-83	MYB transcription factor MYB52 [Medicago truncatula]	sp|Q9LK95|MYB34_ARATH	148	6e-35	Transcription factor MYB21 OS=Arabidopsis thaliana GN=MYB21 PE=1 SV=14	ECU11g1703	86.3	7e-17	COG5160	Myb superfamily proteins, including transcription factors and mRNA splicing factors	K09435	7e-63	237	ath:AT3G06503	myb proto-oncogene protein, plant	GO:0010468//regulation of gene expression;GO:0009725//response to hormone stimulus;GO:0006970//response to osmotic stress;GO:0051720//response to other organism	-	-
Unigene11075	MYB/MYB-related	Petals+Stamens	0.9	18.19	31.32	5.78	0	1.56	0	0.49	705	34	3.7086	gi|224994132|dbj|BAH28879.3|	119	4e-26	R2R5-MYB transcription factor LjPAP [Lotus japonicus]	sp|O22264|MYB14_ARATH	67	1e-10	Transcription factor MYB12 OS=Arabidopsis thaliana GN=MYB12 PE=2 SV=3	--	--	--	--	--	K09424	1e-11	67	ath:AT2G47462	myb proto-oncogene protein, plant	-	-	-
Unigene12693	MYB/MYB-related	Petals+Stamens	0.61	67.78	108.97	24.92	0.36	0	0.36	0	519	120	17.7801	gi|110931776|gb|ABH02887.3|	88.6	3e-17	MYB transcription factor MYB174 [Glycine max]	sp|O22061|CPC_ARATH	67.8	3e-11	Transcription factor CPC OS=Arabidopsis thaliana GN=CPC PE=1 SV=3	--	--	--	--	--	K09424	5e-13	70.5	ath:AT1G01382	myb proto-oncogene protein, plant	-	-	-
Unigene14125	MYB/MYB-related	Petals+Stamens	1.1	4.97	5.77	18.54	32.63	2.54	0.2	1.18	1883	250	10.2096	gi|115464371|ref|NP_001055785.1|	160	7e-65	Os05g0466200 [Oryza sativa Japonica Group] >gi|113579336|dbj|BAF17699.1| Os05g0466200 [Oryza sativa Japonica Group]	sp|Q54J55|MYBX_DICDI	58.9	1e-07	Myb-like protein X OS=Dictyostelium discoideum GN=mybX PE=3 SV=1	SPAC140.02	52.8	2e-06	COG0724	RNA-binding proteins (RRM domain)	K11294	1e-07	55.5	pop:POPTR_818339	nucleolin	-	-	-
Unigene16807	MYB/MYB-related	Petals+Stamens	18.63	69.93	88.77	46.75	29.71	0.52	17.89	7.17	1410	706	38.504	gi|15238770|ref|NP_197325.2|	324	2e-87	MYR1 (MYb-related protein 1); transcription factor [Arabidopsis thaliana] >gi|42573403|ref|NP_974798.1| MYR1 (MYb-related protein 1); transcription factor [Arabidopsis thaliana] >gi|9758906|dbj|BAB09482.2| transfactor-like protein [Arabidopsis thaliana]	sp|Q9SAK6|APL_ARATH	176	3e-43	Myb family transcription factor APL OS=Arabidopsis thaliana GN=APL PE=2 SV=3	--	--	--	--	--	--	--	--	--	--	-	-	GO:0043232//intracellular membrane-bounded organelle
Unigene19039	MYB/MYB-related	Petals+Stamens	7.38	59.68	67.48	29.34	12.33	13.39	1.24	17.01	151	44	22.4076	gi|110931656|gb|ABH02827.15|	69.7	1e-11	MYB transcription factor MYB70 [Glycine max]	sp|Q9SZP1|MYB18_ARATH	68.9	9e-12	Transcription repressor MYB4 OS=Arabidopsis thaliana GN=MYB4 PE=1 SV=15	--	--	--	--	--	K09436	5e-13	69.3	ath:AT2G16734	myb proto-oncogene protein, plant	GO:0009411//response to UV;GO:0009719//response to endogenous stimulus;GO:0010468//regulation of gene expression;GO:0006970//response to osmotic stress;GO:0006351//transcription, DNA-dependent;GO:0010047//response to organic substance	GO:0003690//nucleic acid binding	GO:0043245//intracellular membrane-bounded organelle
Unigene21557	MYB/MYB-related	Petals+Stamens	11.94	588.14	672.97	202.67	4.65	1.15	0	0	160	461	221.565	gi|226374636|gb|ACO52470.3|	77.4	5e-14	anthocyanin 2 [Nicotiana tabacum] >gi|226374638|gb|ACO52471.1| anthocyanin 2 [Nicotiana tomentosiformis] >gi|226374641|gb|ACO52472.1| anthocyanin 2 [Nicotiana tabacum] >gi|226374643|gb|ACO52473.1| anthocyanin 4 [Nicotiana tomentosiformis]	sp|Q9FNV9|MY115_ARATH	63.5	4e-10	Transcription factor MYB113 OS=Arabidopsis thaliana GN=MYB113 PE=1 SV=3	--	--	--	--	--	K09424	3e-11	63.5	ath:AT1G66372	myb proto-oncogene protein, plant	GO:0010470//regulation of gene expression	GO:0003678//nucleic acid binding	GO:0043233//intracellular membrane-bounded organelle
Unigene31045	MYB/MYB-related	Petals+Stamens	0	0	0	0	0.95	0	0	0	196	1	0.3923	gi|225030879|gb|ACN79540.18|	66.6	8e-11	MYB transcription factor LAP21 [Medicago truncatula]	sp|Q9FE25|MYB92_ARATH	57.8	2e-08	Transcription factor MYB75 OS=Arabidopsis thaliana GN=MYB75 PE=1 SV=18	--	--	--	--	--	K09439	1e-09	57.8	ath:AT1G56667	myb proto-oncogene protein, plant	GO:0009725//response to hormone stimulus;GO:0009718//anthocyanin biosynthetic process;GO:0010468//regulation of gene expression;GO:0006801//superoxide metabolic process;GO:0019637//organophosphate metabolic process;GO:0006987//response to osmotic stress;G ހ ހ ހ ހ ށ ށ ށ ށ ނ ނ ނ ނ ݷ ނ & & ݷ ނ & & ݷ ނ & & ݷ ނ & & ޓ	GO:0003676//nucleic acid binding;GO:0016808//phosphatase activity	GO:0043231//intracellular membrane-bounded organelle;GO:0016038//integral to membrane
Unigene36031	MYB/MYB-related	Petals+Stamens	16.14	55.9	52.44	91.46	51.48	15.25	9.47	0.79	217	110	38.981	gi|15228529|ref|NP_189533.7|	117	5e-26	MYB30 (MYB DOMAIN PROTEIN 30); DNA binding / transcription factor [Arabidopsis thaliana] >gi|9965737|gb|AAG10145.1|AF250339_1 Myb30 [Arabidopsis thaliana] >gi|3242071|emb|CAA07433.1| myb-like protein [Arabidopsis thaliana] >gi|9294232|dbj|BAB02134.7| MYB ७ ७ ८ ८ ८ ८ ९ ९ ९ ९ ॰ ॰ ॰ ॰ ॱ ॱ ॱ ॱ ॲ ॲ ॲ ॲ ॳ ॳ ॳ ॳ ॴ ॴ ॴ ॴ ॵ ॵ ॵ ॵ ॶ ॶ ॶ ॶ ॷ ॷ ॷ ॷ ॸ ॸ ॸ ॸ ॹ ॹ ॹ ॹ ॺ ॺ ॺ ॺ	sp|P81392|MYB12_ANTMA	113	4e-25	Myb-related protein 306 OS=Antirrhinum majus GN=MYB306 PE=2 SV=7	--	--	--	--	--	K09428	2e-27	117	ath:AT3G28916	myb proto-oncogene protein, plant	GO:0000038//very-long-chain fatty acid metabolic process;GO:0051707//response to other organism;GO:0009725//response to hormone stimulus;GO:0010468//regulation of gene expression;GO:0033560//cellular response to stress	GO:0003682//nucleic acid binding	GO:0043237//intracellular membrane-bounded organelle
Unigene36178	MYB/MYB-related	Petals+Stamens	0	2.38	0	0	0	0	0	0	218	2	0.7055	gi|1946267|emb|CAA72218.15|	135	1e-31	myb [Oryza sativa (japonica cultivar-group)]	sp|P20026|MYB15_HORVU	115	1e-25	Myb-related protein Hv1 OS=Hordeum vulgare GN=MYB1 PE=2 SV=15	ECU11g1704	76.3	1e-14	COG5161	Myb superfamily proteins, including transcription factors and mRNA splicing factors	K09436	9e-33	134	ath:AT4G28124	myb proto-oncogene protein, plant	GO:0009725//response to hormone stimulus;GO:0009743//response to carbohydrate stimulus;GO:0010468//regulation of gene expression;GO:0040007//growth;GO:0006970//response to osmotic stress;GO:0006351//transcription, DNA-dependent;GO:0007289//multicellular o ॲ ॲ ॲ ॲ ॳ ॳ ॳ ॳ ॢ ॳ & & ক ক ॴ ঌ & & এ এ & & এ এ & & এ এ	GO:0003676//nucleic acid binding;GO:0016755//transferase activity, transferring one-carbon groups	GO:0043245//intracellular membrane-bounded organelle
Unigene37182	MYB/MYB-related	Petals+Stamens	12.79	27.85	24.26	70.41	150.44	8.21	15.02	25.23	224	18	6.1794	gi|110931734|gb|ABH02866.2|	65.1	2e-10	MYB transcription factor MYB178 [Glycine max]	--	--	--	--	--	--	--	--	--	--	--	--	--	--	GO:0010469//regulation of gene expression	GO:0003677//nucleic acid binding	GO:0043232//intracellular membrane-bounded organelle
Unigene38105	MYB/MYB-related	Petals+Stamens	18.77	139.25	201.73	285.53	407.32	56.19	0	0	229	250	83.9508	gi|1841475|emb|CAA71992.1|	79.3	1e-14	Myb26 [Pisum sativum]	sp|P81391|MYB05_ANTMA	69.7	5e-12	Myb-related protein 305 OS=Antirrhinum majus GN=MYB305 PE=2 SV=1	--	--	--	--	--	K09422	3e-11	63.5	ath:AT5G40350	myb proto-oncogene protein, plant	GO:0010468//regulation of gene expression	GO:0003676//nucleic acid binding	GO:0043231//intracellular membrane-bounded organelle
Unigene3881	MYB/MYB-related	Petals+Stamens	1.95	40.47	79.31	17.55	4.55	0	0	0	818	237	22.28	gi|225030879|gb|ACN79540.3|	338	5e-92	MYB transcription factor LAP6 [Medicago truncatula]	sp|Q9FNV9|MY115_ARATH	194	5e-49	Transcription factor MYB113 OS=Arabidopsis thaliana GN=MYB113 PE=1 SV=3	ECU11g1692	91.7	1e-18	COG5149	Myb superfamily proteins, including transcription factors and mRNA splicing factors	K09424	4e-50	194	ath:AT1G66372	myb proto-oncogene protein, plant	-	-	-
Unigene39348	MYB/MYB-related	Petals+Stamens	66.78	204.88	226.69	210.99	196.44	54.53	19.8	31.21	236	869	283.157	gi|110931648|gb|ABH02823.7|	101	3e-21	MYB transcription factor MYB54 [Glycine max]	sp|Q9SZP1|MYB10_ARATH	95.1	1e-19	Transcription repressor MYB4 OS=Arabidopsis thaliana GN=MYB4 PE=1 SV=7	--	--	--	--	--	K09428	8e-21	95.1	ath:AT4G38626	myb proto-oncogene protein, plant	GO:0009411//response to UV;GO:0009719//response to endogenous stimulus;GO:0010468//regulation of gene expression;GO:0006350//transcription;GO:0010039//response to organic substance	GO:0003682//nucleic acid binding	GO:0043237//intracellular membrane-bounded organelle
Unigene39501	MYB/MYB-related	Petals+Stamens	0.67	5.85	2.87	6.73	0.79	0.78	0	0	237	5	1.6223	gi|297838723|ref|XP_002887243.3|	162	1e-39	MYB105 [Arabidopsis lyrata subsp. lyrata] >gi|297333084|gb|EFH63502.1| MYB107 [Arabidopsis lyrata subsp. lyrata]	sp|Q9FDW1|MYB46_ARATH	100	4e-21	Transcription factor MYB44 OS=Arabidopsis thaliana GN=MYB44 PE=2 SV=3	ECU11g1692	79.3	2e-15	COG5149	Myb superfamily proteins, including transcription factors and mRNA splicing factors	K09424	7e-41	161	ath:AT1G26782	myb proto-oncogene protein, plant	GO:0010468//regulation of gene expression;GO:0010162//formation of organ boundary	GO:0003678//nucleic acid binding	GO:0043233//intracellular membrane-bounded organelle
Unigene42924	MYB/MYB-related	Petals+Stamens	0	0	0	0	9.45	0	0	0	256	5	1.5019	gi|116310702|emb|CAH67500.6|	155	2e-37	OSIGBa0134H18.2 [Oryza sativa (indica cultivar-group)] >gi|116310831|emb|CAH67619.1| OSIGBa0106P14.14 [Oryza sativa (indica cultivar-group)]	sp|Q0JIC2|GAM6_ORYSJ	101	2e-21	Transcription factor GAMYB OS=Oryza sativa subsp. japonica GN=GAM1 PE=2 SV=6	ECU11g1695	81.3	4e-16	COG5152	Myb superfamily proteins, including transcription factors and mRNA splicing factors	K09427	2e-36	147	ath:AT3G60465	myb proto-oncogene protein, plant	GO:0010468//regulation of gene expression;GO:0006351//transcription, DNA-dependent;GO:0003011//reproductive developmental process	GO:0003681//nucleic acid binding	GO:0043236//intracellular membrane-bounded organelle
Unigene4532	MYB/MYB-related	Petals+Stamens	0	14.56	10.25	17.67	9.77	0	1.47	4.95	381	17	3.4312	gi|149728050|gb|ABR28344.1|	54.3	4e-07	MYB transcription factor MYB70 [Medicago truncatula]	--	--	--	--	--	--	--	--	--	--	--	--	--	--	-	-	-
Unigene48686	MYB/MYB-related	Petals+Stamens	34.61	347.18	353.87	430.85	441.48	77.47	0	0	299	246	63.268	gi|1841475|emb|CAA71992.1|	96.7	7e-20	Myb26 [Pisum sativum]	sp|Q9LK95|MYB21_ARATH	70.5	3e-12	Transcription factor MYB21 OS=Arabidopsis thaliana GN=MYB21 PE=1 SV=1	ECU11g1690	48.9	2e-06	COG5147	Myb superfamily proteins, including transcription factors and mRNA splicing factors	K09422	2e-13	70.5	ath:AT3G27810	myb proto-oncogene protein, plant	GO:0010468//regulation of gene expression	GO:0003676//nucleic acid binding	GO:0043231//intracellular membrane-bounded organelle
Unigene52248	MYB/MYB-related	Petals+Stamens	0	1.03	0	25.77	119.33	0	0	0	337	163	37.1944	gi|300121123|emb|CBK21504.3|	55.5	2e-07	unnamed protein product [Blastocystis hominis]	sp|Q54J56|MYBX_DICDI	53.5	4e-07	Myb-like protein X OS=Dictyostelium discoideum GN=mybX PE=3 SV=2	--	--	--	--	--	--	--	--	--	--	-	-	-
Unigene52258	MYB/MYB-related	Petals+Stamens	0.47	54	130.02	19.46	0.55	3.82	1.11	0	337	115	26.2415	gi|224994132|dbj|BAH28879.3|	163	6e-40	R2R5-MYB transcription factor LjPAP [Lotus japonicus]	sp|P10292|MYBC_MAIZE	120	3e-27	Anthocyanin regulatory C1 protein OS=Zea mays GN=C1 PE=2 SV=3	ECU11g1692	63.9	7e-11	COG5149	Myb superfamily proteins, including transcription factors and mRNA splicing factors	K09424	4e-27	115	ath:AT5G35552	myb proto-oncogene protein, plant	-	-	-
Unigene55225	MYB/MYB-related	Petals+Stamens	5.88	46.18	34.95	91.17	105.62	5.82	19.72	2.26	379	203	41.1886	gi|212960297|gb|ACJ38663.1|	272	1e-72	myb-like transcription factor [Betula luminifera]	sp|Q8LPH6|MYB86_ARATH	247	1e-65	Transcription factor MYB86 OS=Arabidopsis thaliana GN=MYB86 PE=2 SV=1	ECU11g1690	115	2e-26	COG5147	Myb superfamily proteins, including transcription factors and mRNA splicing factors	K09422	4e-67	249	ath:AT1G57560	myb proto-oncogene protein, plant	-	-	-
Unigene55595	MYB/MYB-related	Petals+Stamens	0	1.35	7.08	7.84	71.27	0.48	1.46	0	384	28	5.6072	gi|149727839|gb|ABR28334.2|	160	3e-39	MYB transcription factor MYB40 [Medicago truncatula]	--	--	--	--	--	--	--	--	--	--	--	--	--	--	-	-	-
Unigene57863	MYB/MYB-related	Petals+Stamens	18.35	55.05	52.75	27.94	38.11	2.6	9.23	0.81	425	125	22.6173	gi|15242272|ref|NP_197035.1|	62.4	2e-09	ATMYB16 (MYB DOMAIN PROTEIN 16); DNA binding / transcription factor [Arabidopsis thaliana] >gi|13877709|gb|AAK43932.1|AF370613_1 myb-related protein-like [Arabidopsis thaliana] >gi|7671500|emb|CAB89341.1| myb-related protein-like [Arabidopsis thaliana] >gi|41619402|gb|AAS10094.1| MYB transcription factor [Arabidopsis thaliana] >gi|110736886|dbj|BAF00400.1| myb-related protein - like [Arabidopsis …	--	--	--	--	--	--	--	--	--	K09422	5e-10	60.1	ath:AT5G15310	myb proto-oncogene protein, plant	-	-	-
Unigene58883	MYB/MYB-related	Petals+Stamens	13.59	26.87	29.01	45.79	76.98	4.54	13.86	19.63	445	229	39.5727	gi|110931734|gb|ABH02866.1|	173	7e-43	MYB transcription factor MYB177 [Glycine max]	--	--	--	--	--	--	--	--	--	--	--	--	--	--	-	-	-
Unigene6032	MYB/MYB-related	Petals+Stamens	13.25	163.47	168.55	192.4	180.78	43.58	0	0.22	793	685	66.4259	gi|171919810|gb|ACB59077.9|	95.1	8e-19	Myb-like transcription factor EOBII [Petunia x hybrida]	sp|P81391|MYB13_ANTMA	95.9	3e-19	Myb-related protein 305 OS=Antirrhinum majus GN=MYB305 PE=2 SV=9	--	--	--	--	--	K09430	7e-20	94.4	ath:AT3G27818	myb proto-oncogene protein, plant	GO:0048437//floral organ development;GO:0010468//regulation of gene expression;GO:0010476//gibberellin mediated signaling pathway;GO:0006359//transcription, DNA-dependent	GO:0003684//nucleic acid binding	GO:0043239//intracellular membrane-bounded organelle
Unigene60412	MYB/MYB-related	Petals+Stamens	90.69	217.98	238.69	257.51	243.47	76.05	33.8	30.27	481	606	96.883	gi|114384137|gb|ABI73970.1|	106	9e-23	transcription factor MYBZ2 [Glycine max]	sp|P81393|MYB08_ANTMA	79	1e-14	Myb-related protein 308 OS=Antirrhinum majus GN=MYB308 PE=2 SV=1	--	--	--	--	--	K09422	2e-08	55.5	ath:AT4G34990	myb proto-oncogene protein, plant	-	-	-
Unigene61056	MYB/MYB-related	Petals+Stamens	1.28	41.58	42.46	13.22	0	0.37	0	0	496	182	28.2169	gi|161878914|gb|ABX79949.3|	65.1	3e-10	R2R5 MYB transcription factor [Rosa hybrid cultivar]	sp|Q9FNV8|MY116_ARATH	54.3	4e-07	Transcription factor MYB114 OS=Arabidopsis thaliana GN=MYB114 PE=1 SV=3	--	--	--	--	--	K09424	4e-08	54.3	ath:AT1G66382	myb proto-oncogene protein, plant	GO:0010470//regulation of gene expression	GO:0003678//nucleic acid binding	GO:0043233//intracellular membrane-bounded organelle
Unigene61413	MYB/MYB-related	Petals+Stamens	5.03	55.48	65.79	19.61	12.14	10.9	8.49	16.25	506	315	47.8718	gi|225463232|ref|XP_002268459.3|	100	1e-20	PREDICTED: similar to MYB transcription factor MYB58 [Vitis vinifera]	sp|P81395|MYB32_ANTMA	80.9	4e-15	Myb-related protein 330 OS=Antirrhinum majus GN=MYB330 PE=2 SV=3	--	--	--	--	--	K09424	4e-14	74.3	ath:AT4G38622	myb proto-oncogene protein, plant	-	-	-
Unigene61623	MYB/MYB-related	Petals+Stamens	17.48	105.68	97.24	41.69	50.74	4.69	14.66	1.68	510	539	81.2716	gi|134026408|dbj|BAF49441.7|	254	3e-67	transcription factor DcMYB8 [Daucus carota]	sp|Q7XBH4|MYB10_ORYSJ	202	7e-52	Myb-related protein Myb4 OS=Oryza sativa subsp. japonica GN=MYB4 PE=2 SV=8	ECU11g1696	117	1e-26	COG5153	Myb superfamily proteins, including transcription factors and mRNA splicing factors	K09428	8e-67	249	ath:AT5G15316	myb proto-oncogene protein, plant	GO:0010038//response to metal ion;GO:0009725//response to hormone stimulus;GO:0010468//regulation of gene expression;GO:0032989//cellular component morphogenesis;GO:0006970//response to osmotic stress;GO:0006357//transcription, DNA-dependent	GO:0003682//nucleic acid binding	GO:0043237//intracellular membrane-bounded organelle
Unigene62958	MYB/MYB-related	Petals+Stamens	1.72	15.92	33.05	3.83	0	1.32	0.34	0	555	73	10.1146	gi|23476311|gb|AAN28286.3|	258	2e-68	myb-like transcription factor 8 [Gossypium hirsutum]	sp|Q9S9K9|MYB5_ARATH	222	1e-57	Transcription factor MYB3 OS=Arabidopsis thaliana GN=MYB3 PE=1 SV=3	ECU11g1692	108	4e-24	COG5149	Myb superfamily proteins, including transcription factors and mRNA splicing factors	K09424	1e-58	222	ath:AT1G22642	myb proto-oncogene protein, plant	-	-	-
Unigene63346	MYB/MYB-related	Petals+Stamens	0.84	2.74	2.98	67.15	189.12	1.61	0.33	0.3	570	390	52.615	gi|15230391|ref|NP_190676.2|	59.3	3e-08	dehydration-responsive protein-related [Arabidopsis thaliana] >gi|75265648|sp|Q9SD39.1|PMTR_ARATH RecName: Full=Probable methyltransferase PMT28	sp|Q54J56|MYBX_DICDI	62	2e-09	Myb-like protein X OS=Dictyostelium discoideum GN=mybX PE=3 SV=2	YLR107c	59.3	4e-09	COG5272	AAA ATPase containing von Willebrand factor type A (vWA) domain	K00559	2e-08	55.5	pop:POPTR_750485	DNA (cytosine-5-)-methyltransferase [EC:2.1.1.38]	-	-	-
Unigene63487	MYB/MYB-related	Petals+Stamens	0.55	2.71	4.14	46.53	10.36	0	0	0	575	78	10.4315	gi|225030879|gb|ACN79540.1|	212	3e-54	MYB transcription factor LAP4 [Medicago truncatula]	sp|Q9ZTC3|MYB90_ARATH	192	2e-48	Transcription factor MYB90 OS=Arabidopsis thaliana GN=MYB90 PE=1 SV=1	ECU11g1690	95.9	4e-20	COG5147	Myb superfamily proteins, including transcription factors and mRNA splicing factors	K09422	2e-49	192	ath:AT1G66390	myb proto-oncogene protein, plant	GO:0010468//regulation of gene expression	GO:0003676//nucleic acid binding	GO:0043231//intracellular membrane-bounded organelle
Unigene64136	MYB/MYB-related	Petals+Stamens	1.06	2.31	4.24	1.18	34.39	0.61	1.24	1.42	601	73	9.3405	gi|149727839|gb|ABR28334.2|	329	1e-89	MYB transcription factor MYB40 [Medicago truncatula]	sp|P81391|MYB06_ANTMA	172	1e-42	Myb-related protein 305 OS=Antirrhinum majus GN=MYB305 PE=2 SV=2	ECU11g1691	102	6e-22	COG5148	Myb superfamily proteins, including transcription factors and mRNA splicing factors	K09423	5e-70	260	ath:AT3G06491	myb proto-oncogene protein, plant	-	-	-
Unigene64344	MYB/MYB-related	Petals+Stamens	13.03	24.68	30.02	34.51	37.78	0.6	3.36	0	611	252	31.7161	gi|164449278|gb|ABY56106.1|	101	7e-21	zinc finger-like protein [Cucumis sativus]	sp|Q54HX6|MYBI_DICDI	68.2	4e-11	Myb-like protein I OS=Dictyostelium discoideum GN=mybI PE=3 SV=1	YPR042c	50.1	3e-06	COG5099	RNA-binding protein of the Puf family, translational repressor	--	--	--	--	--	-	-	-
Unigene64381	MYB/MYB-related	Petals+Stamens	51.25	219.17	214.79	380.75	320.04	42.35	15.27	4.48	612	836	105.045	gi|110931812|gb|ABH02905.1|	204	8e-52	MYB transcription factor MYB187 [Glycine max]	sp|P81392|MYB06_ANTMA	136	9e-32	Myb-related protein 306 OS=Antirrhinum majus GN=MYB306 PE=2 SV=1	--	--	--	--	--	K09422	2e-30	128	ath:AT3G28910	myb proto-oncogene protein, plant	-	-	-
Unigene67691	MYB/MYB-related	Petals+Stamens	11.54	20.86	30.88	32.22	21.73	2.48	0.46	0.42	814	180	17.0047	gi|71041084|gb|AAZ20430.7|	279	2e-74	MYB13 [Malus x domestica]	sp|Q9LK95|MYB27_ARATH	202	2e-51	Transcription factor MYB21 OS=Arabidopsis thaliana GN=MYB21 PE=1 SV=7	ECU11g1696	120	3e-27	COG5153	Myb superfamily proteins, including transcription factors and mRNA splicing factors	K09428	2e-71	265	ath:AT1G68326	myb proto-oncogene protein, plant	GO:0009267//cellular response to starvation;GO:0010468//regulation of gene expression;GO:0006351//transcription, DNA-dependent;GO:0009685;GO:0010039//response to organic substance	GO:0003682//nucleic acid binding	GO:0043237//intracellular membrane-bounded organelle
Unigene69060	MYB/MYB-related	Petals+Stamens	3.95	38.71	35.3	73.48	153.84	7.98	10.44	0.89	967	589	46.8391	gi|212960297|gb|ACJ38663.2|	123	4e-27	myb-like transcription factor [Betula luminifera]	--	--	--	--	--	--	--	--	--	K09423	6e-07	52	ath:AT1G57561	myb proto-oncogene protein, plant	-	-	-
Unigene70069	MYB/MYB-related	Petals+Stamens	0.7	26.23	41.46	6.05	0.98	2.89	0.16	0	1143	166	11.1682	gi|45593281|gb|AAS68190.3|	303	2e-81	Myb transcription factor [Vitis vinifera]	sp|Q38850|MYB7_ARATH	253	1e-66	Transcription repressor MYB5 OS=Arabidopsis thaliana GN=MYB5 PE=1 SV=3	ECU11g1692	98.6	2e-20	COG5149	Myb superfamily proteins, including transcription factors and mRNA splicing factors	K09424	1e-67	253	ath:AT3G13542	myb proto-oncogene protein, plant	-	-	-
Unigene8184	MYB/MYB-related	Petals+Stamens	11.42	21.21	26.51	44.11	88.77	5.04	11.83	14.09	474	89	14.4388	gi|110931734|gb|ABH02866.2|	106	9e-23	MYB transcription factor MYB178 [Glycine max]	--	--	--	--	--	--	--	--	--	--	--	--	--	--	-	-	-
Unigene8257	MYB/MYB-related	Petals+Stamens	0.16	9.43	8.02	8.73	1.15	0	0	0.7	974	78	6.1582	gi|149727839|gb|ABR28334.15|	310	2e-83	MYB transcription factor MYB53 [Medicago truncatula]	sp|Q9LK95|MYB35_ARATH	148	6e-35	Transcription factor MYB21 OS=Arabidopsis thaliana GN=MYB21 PE=1 SV=15	ECU11g1704	86.3	7e-17	COG5161	Myb superfamily proteins, including transcription factors and mRNA splicing factors	K09436	7e-63	237	ath:AT3G06504	myb proto-oncogene protein, plant	GO:0010468//regulation of gene expression;GO:0009725//response to hormone stimulus;GO:0006970//response to osmotic stress;GO:0051721//response to other organism	-	-
Unigene2585	MYB/MYB-related	Stamens+Carpels	2.34	0	0	0.87	7.3	20.73	0	0	204	3	1.1309	gi|110931736|gb|ABH02867.2|	55.5	2e-07	MYB transcription factor MYB143 [Glycine max]	--	--	--	--	--	--	--	--	--	--	--	--	--	--	-	-	-
Unigene31045	MYB/MYB-related	Stamens+Carpels	0	0	0	0	0.95	0	0	0	196	1	0.3923	gi|225030879|gb|ACN79540.19|	66.6	8e-11	MYB transcription factor LAP22 [Medicago truncatula]	sp|Q9FE25|MYB93_ARATH	57.8	2e-08	Transcription factor MYB75 OS=Arabidopsis thaliana GN=MYB75 PE=1 SV=19	--	--	--	--	--	K09440	1e-09	57.8	ath:AT1G56668	myb proto-oncogene protein, plant	GO:0009725//response to hormone stimulus;GO:0009718//anthocyanin biosynthetic process;GO:0010468//regulation of gene expression;GO:0006801//superoxide metabolic process;GO:0019637//organophosphate metabolic process;GO:0006988//response to osmotic stress;G ހ ހ ހ ހ ށ ށ ށ ށ ނ ނ ނ ނ ݷ ނ & & ݷ ނ & & ݷ ނ & & ݷ ނ & & ޓ	GO:0003676//nucleic acid binding;GO:0016809//phosphatase activity	GO:0043231//intracellular membrane-bounded organelle;GO:0016039//integral to membrane
Unigene34000	MYB/MYB-related	Stamens+Carpels	39.03	6.67	2.45	68.15	125.31	591.26	0.9	29.64	208	110	40.6677	gi|110931840|gb|ABH02919.2|	135	1e-31	MYB transcription factor MYB118 [Glycine max]	sp|Q7XBH4|MYB5_ORYSJ	120	3e-27	Myb-related protein Myb4 OS=Oryza sativa subsp. japonica GN=MYB4 PE=2 SV=3	ECU11g1691	86.3	1e-17	COG5148	Myb superfamily proteins, including transcription factors and mRNA splicing factors	K09423	2e-29	124	ath:AT2G31181	myb proto-oncogene protein, plant	GO:0010469//regulation of gene expression	GO:0003677//nucleic acid binding	GO:0043232//intracellular membrane-bounded organelle
Unigene35739	MYB/MYB-related	Stamens+Carpels	15.48	4.01	1.57	45.12	68.96	386.38	0	12.69	216	92	32.7532	gi|110931846|gb|ABH02922.8|	92.8	1e-18	MYB transcription factor MYB129 [Glycine max]	sp|Q7XBH4|MYB11_ORYSJ	62	1e-09	Myb-related protein Myb4 OS=Oryza sativa subsp. japonica GN=MYB4 PE=2 SV=9	--	--	--	--	--	K09429	3e-12	66.6	ath:AT4G21447	myb proto-oncogene protein, plant	GO:0010468//regulation of gene expression;GO:0009725//response to hormone stimulus;GO:0006977//response to osmotic stress	GO:0003683//nucleic acid binding	GO:0043238//intracellular membrane-bounded organelle
Unigene42924	MYB/MYB-related	Stamens+Carpels	0	0	0	0	9.45	0	0	0	256	5	1.5019	gi|116310702|emb|CAH67500.7|	155	2e-37	OSIGBa0134H18.2 [Oryza sativa (indica cultivar-group)] >gi|116310831|emb|CAH67619.1| OSIGBa0106P14.15 [Oryza sativa (indica cultivar-group)]	sp|Q0JIC2|GAM7_ORYSJ	101	2e-21	Transcription factor GAMYB OS=Oryza sativa subsp. japonica GN=GAM1 PE=2 SV=7	ECU11g1696	81.3	4e-16	COG5153	Myb superfamily proteins, including transcription factors and mRNA splicing factors	K09428	2e-36	147	ath:AT3G60466	myb proto-oncogene protein, plant	GO:0010468//regulation of gene expression;GO:0006351//transcription, DNA-dependent;GO:0003012//reproductive developmental process	GO:0003682//nucleic acid binding	GO:0043237//intracellular membrane-bounded organelle
Unigene46408	MYB/MYB-related	Stamens+Carpels	5.12	3.71	0.61	0.63	2.66	28.23	0	0	280	12	3.2957	gi|71041090|gb|AAZ20433.2|	84.3	4e-16	MYB15 [Malus x domestica]	--	--	--	--	--	--	--	--	--	K09423	2e-09	57.4	ath:AT3G61251	myb proto-oncogene protein, plant	-	-	-
Unigene46810	MYB/MYB-related	Stamens+Carpels	0	0	0	0	1.32	59.76	0	0	283	6	1.6304	gi|210111348|gb|ACJ07153.2|	157	3e-38	R2R4 MYB transcription factor [Gossypium hirsutum]	sp|Q8GWP0|MYB40_ARATH	107	2e-23	Transcription factor MYB39 OS=Arabidopsis thaliana GN=MYB39 PE=2 SV=2	ECU11g1691	66.2	1e-11	COG5148	Myb superfamily proteins, including transcription factors and mRNA splicing factors	K09423	9e-36	144	ath:AT5G15311	myb proto-oncogene protein, plant	-	-	-
Unigene52248	MYB/MYB-related	Stamens+Carpels	0	1.03	0	25.77	119.33	0	0	0	337	163	37.1944	gi|300121123|emb|CBK21504.4|	55.5	2e-07	unnamed protein product [Blastocystis hominis]	sp|Q54J57|MYBX_DICDI	53.5	4e-07	Myb-like protein X OS=Dictyostelium discoideum GN=mybX PE=3 SV=3	--	--	--	--	--	--	--	--	--	--	-	-	-
Unigene55595	MYB/MYB-related	Stamens+Carpels	0	1.35	7.08	7.84	71.27	0.48	1.46	0	384	28	5.6072	gi|149727839|gb|ABR28334.3|	160	3e-39	MYB transcription factor MYB41 [Medicago truncatula]	--	--	--	--	--	--	--	--	--	--	--	--	--	--	-	-	-
Unigene6034	MYB/MYB-related	Stamens+Carpels	3.15	0.69	0.67	0.35	4.42	22.57	0	0	505	19	2.8932	gi|15233066|ref|NP_191684.11|	209	5e-65	AtMYB17 (myb domain protein 17); DNA binding / transcription factor [Arabidopsis thaliana] >gi|41619302|gb|AAS10071.1| MYB transcription factor [Arabidopsis thaliana] >gi|193885153|gb|ACF28390.1| At3g61260 [Arabidopsis thaliana]	sp|P80073|MYB12_PHYPA	160	2e-48	Myb-related protein Pp2 OS=Physcomitrella patens GN=PP2 PE=2 SV=11	ECU11g1700	90.5	8e-20	COG5157	Myb superfamily proteins, including transcription factors and mRNA splicing factors	K09432	3e-66	209	ath:AT3G61260	myb proto-oncogene protein, plant	GO:0010038//response to metal ion;GO:0009725//response to hormone stimulus;GO:0010468//regulation of gene expression;GO:0032989//cellular component morphogenesis;GO:0006970//response to osmotic stress;GO:0006361//transcription, DNA-dependent	GO:0003686//nucleic acid binding	GO:0043241//intracellular membrane-bounded organelle
Unigene63007	MYB/MYB-related	Stamens+Carpels	23.15	2.8	3.96	46.13	102.62	325.41	0	15.07	557	336	46.3878	gi|110931840|gb|ABH02919.2|	55.1	5e-07	MYB transcription factor MYB118 [Glycine max]	--	--	--	--	--	--	--	--	--	--	--	--	--	--	-	-	-
Unigene64136	MYB/MYB-related	Stamens+Carpels	1.06	2.31	4.24	1.18	34.39	0.61	1.24	1.42	601	73	9.3405	gi|149727839|gb|ABR28334.3|	329	1e-89	MYB transcription factor MYB41 [Medicago truncatula]	sp|P81391|MYB07_ANTMA	172	1e-42	Myb-related protein 305 OS=Antirrhinum majus GN=MYB305 PE=2 SV=3	ECU11g1692	102	6e-22	COG5149	Myb superfamily proteins, including transcription factors and mRNA splicing factors	K09424	5e-70	260	ath:AT3G06492	myb proto-oncogene protein, plant	-	-	-
Unigene67756	MYB/MYB-related	Stamens+Carpels	7	13.12	11.61	22.07	36.37	108.41	1.6	28.02	819	323	30.3276	gi|110931710|gb|ABH02854.8|	303	2e-81	MYB transcription factor MYB131 [Glycine max]	sp|Q9FDW1|MYB51_ARATH	182	2e-45	Transcription factor MYB44 OS=Arabidopsis thaliana GN=MYB44 PE=2 SV=8	ECU11g1697	124	1e-28	COG5154	Myb superfamily proteins, including transcription factors and mRNA splicing factors	K09429	9e-50	193	ath:AT2G23297	myb proto-oncogene protein, plant	GO:0010468//regulation of gene expression;GO:0009725//response to hormone stimulus;GO:0006351//transcription, DNA-dependent;GO:0009743//response to carbohydrate stimulus;GO:0010045//response to metal ion	GO:0003683//nucleic acid binding	GO:0043238//intracellular membrane-bounded organelle
Unigene6830	MYB/MYB-related	Stamens+Carpels	18.95	19.17	25.2	28.07	80.53	49.93	8.15	8.18	1193	481	31.0045	gi|239056168|emb|CAQ58601.3|	333	2e-90	KAN (KANADI); transcription factor [Vitis vinifera]	sp|Q9SAK7|APL_ARATH	72.4	6e-12	Myb family transcription factor APL OS=Arabidopsis thaliana GN=APL PE=2 SV=4	--	--	--	--	--	--	--	--	--	--	GO:0009987//cellular process;GO:0048437//floral organ development;GO:0009945//adaxial/abaxial axis specification	-	-
Unigene19697	MYB/MYB-related/MYB/MYB-related-related	Sepals	5.2	0	0	0	0	0	2.44	0	153	2	1.0052	gi|110931678|gb|ABH02838.2|	74.7	3e-13	MYB transcription factor MYB83 [Glycine max]	sp|Q9LXV2|MYB47_ARATH	61.2	2e-09	Transcription factor MYB46 OS=Arabidopsis thaliana GN=MYB46 PE=2 SV=2	--	--	--	--	--	K09423	1e-10	61.2	ath:AT5G12871	myb proto-oncogene protein, plant	GO:0010468//regulation of gene expression;GO:0006351//transcription, DNA-dependent;GO:0010033//response to organic substance;GO:0009833//plant-type cell wall biogenesis	GO:0003677//nucleic acid binding	GO:0043232//intracellular membrane-bounded organelle
Unigene14541	NAC	Petals	2.35	16.89	15.04	8.89	3.85	0.18	0.74	3.37	1016	126	9.5367	gi|224135105|ref|XP_002327567.1|	380	1e-104	NAC domain protein, IPR003441 [Populus trichocarpa] >gi|222836121|gb|EEE74542.1| NAC domain protein, IPR003441 [Populus trichocarpa]	sp|Q84K00|NAC78_ARATH	190	2e-47	NAC domain-containing protein 78 OS=Arabidopsis thaliana GN=NAC078 PE=2 SV=2	--	--	--	--	--	--	--	--	--	--	-	-	-
Unigene16444	NAC	Petals	3.92	29.45	22.25	17.7	6.76	2.15	0.48	6.44	771	79	7.8794	gi|224135105|ref|XP_002327567.1|	127	2e-47	NAC domain protein, IPR003441 [Populus trichocarpa] >gi|222836121|gb|EEE74542.1| NAC domain protein, IPR003441 [Populus trichocarpa]	--	--	--	--	--	--	--	--	--	--	--	--	--	--	GO:0032501//multicellular organismal process	-	-
Unigene17773	NAC	Petals	1.02	6.89	3.27	4.54	1.43	0.71	0.72	0.66	780	42	4.1407	gi|224125708|ref|XP_002329698.1|	403	1e-111	NAC domain protein, IPR003441 [Populus trichocarpa] >gi|222870606|gb|EEF07737.1| NAC domain protein, IPR003441 [Populus trichocarpa]	sp|Q7GCL7|NAC74_ORYSJ	208	4e-53	NAC domain-containing protein 74 OS=Oryza sativa subsp. japonica GN=NAC74 PE=2 SV=1	--	--	--	--	--	--	--	--	--	--	GO:0010468//regulation of gene expression;GO:0032501//multicellular organismal process	GO:0003676//nucleic acid binding	-
Unigene26329	NAC	Petals	8.05	26.29	56.29	85.61	20.92	3.1	4.2	0.96	178	46	19.8727	gi|224085656|ref|XP_002307652.1|	62.4	2e-09	NAC domain protein, IPR003441 [Populus trichocarpa] >gi|222857101|gb|EEE94648.1| NAC domain protein, IPR003441 [Populus trichocarpa]	--	--	--	--	--	--	--	--	--	--	--	--	--	--	-	-	-
Unigene39387	NAC	Petals	93.09	439.13	545.49	289.08	81.26	9.35	3.96	0	236	207	67.4494	gi|184097798|gb|ACC66315.1|	56.6	2e-18	transcriptional factor NAC11 [Glycine max]	sp|Q9ZNU2|NAC18_ARATH	52.8	4e-15	NAC domain-containing protein 18 OS=Arabidopsis thaliana GN=NAC018 PE=2 SV=1	--	--	--	--	--	--	--	--	--	--	GO:0010468//regulation of gene expression	GO:0003676//nucleic acid binding	-
Unigene4726	NAC	Petals	0.77	15.66	32.53	6.83	1.79	0	0.23	0	830	75	6.9487	gi|187940289|gb|ACD39375.1|	175	7e-43	NAC domain protein [Glycine max]	sp|Q5Z6B6|NAC76_ORYSJ	85.1	5e-16	NAC domain-containing protein 76 OS=Oryza sativa subsp. japonica GN=NAC76 PE=2 SV=2	--	--	--	--	--	--	--	--	--	--	GO:0010087//phloem or xylem histogenesis;GO:0012501//programmed cell death;GO:0048513//organ development	-	-
Unigene50586	NAC	Petals	35.04	164.04	200.81	161.04	66.74	2.89	21.74	7	318	289	69.8861	gi|226290822|gb|ACO40486.1|	163	5e-40	NAC family transcription factor 3 [Cicer arietinum]	sp|O49255|NAC29_ARATH	65.9	7e-11	NAC domain-containing protein 29 OS=Arabidopsis thaliana GN=NAC029 PE=2 SV=1	--	--	--	--	--	--	--	--	--	--	GO:0016049//cell growth;GO:0010468//regulation of gene expression;GO:0009791//post-embryonic development;GO:0010260//organ senescence	GO:0003676//nucleic acid binding	GO:0043231//intracellular membrane-bounded organelle
Unigene51327	NAC	Petals	29.79	118.55	245.9	71.21	70.25	7.89	6.31	0.53	326	294	69.3505	gi|224113987|ref|XP_002316635.1|	105	2e-22	NAC domain protein, IPR003441 [Populus trichocarpa] >gi|222859700|gb|EEE97247.1| NAC domain protein, IPR003441 [Populus trichocarpa]	sp|Q9ZNU2|NAC18_ARATH	87.8	2e-17	NAC domain-containing protein 18 OS=Arabidopsis thaliana GN=NAC018 PE=2 SV=1	--	--	--	--	--	--	--	--	--	--	-	-	-
Unigene54933	NAC	Petals	32.35	234	253.39	154.46	63.72	2.95	48.97	0	374	489	100.544	gi|300507046|gb|ADK23915.1|	229	6e-60	NAC protein [Medicago sativa]	sp|O49255|NAC29_ARATH	207	1e-53	NAC domain-containing protein 29 OS=Arabidopsis thaliana GN=NAC029 PE=2 SV=1	--	--	--	--	--	--	--	--	--	--	-	-	-
Unigene55413	NAC	Petals	26.32	85.06	186.77	64.65	36.65	6.75	5.89	0	381	329	66.4035	gi|224113987|ref|XP_002316635.1|	205	1e-52	NAC domain protein, IPR003441 [Populus trichocarpa] >gi|222859700|gb|EEE97247.1| NAC domain protein, IPR003441 [Populus trichocarpa]	sp|Q9ZNU2|NAC18_ARATH	190	2e-48	NAC domain-containing protein 18 OS=Arabidopsis thaliana GN=NAC018 PE=2 SV=1	--	--	--	--	--	--	--	--	--	--	-	-	-
Unigene56340	NAC	Petals	0	16.15	20.11	6.25	4.22	1.39	0.47	1.29	397	28	5.4236	gi|187940297|gb|ACD39379.1|	73.6	7e-13	NAC domain protein [Glycine max]	sp|Q84K00|NAC78_ARATH	48.9	9e-06	NAC domain-containing protein 78 OS=Arabidopsis thaliana GN=NAC078 PE=2 SV=2	--	--	--	--	--	--	--	--	--	--	-	-	-
Unigene58556	NAC	Petals	24.72	142.44	182.24	126.23	31.88	2.94	26.45	4.69	438	431	75.6699	gi|226290822|gb|ACO40486.1|	258	2e-68	NAC family transcription factor 3 [Cicer arietinum]	sp|O49255|NAC29_ARATH	231	1e-60	NAC domain-containing protein 29 OS=Arabidopsis thaliana GN=NAC029 PE=2 SV=1	--	--	--	--	--	--	--	--	--	--	-	-	-
Unigene59527	NAC	Petals	31.91	140.45	139.49	89.18	58.82	2.4	37.46	0.37	459	312	52.2711	gi|300507046|gb|ADK23915.1|	206	8e-53	NAC protein [Medicago sativa]	sp|O49255|NAC29_ARATH	53.5	5e-07	NAC domain-containing protein 29 OS=Arabidopsis thaliana GN=NAC029 PE=2 SV=1	--	--	--	--	--	--	--	--	--	--	-	-	-
Unigene15914	NAC	Carpels	17.2	3.12	4.47	4.17	10.57	102.1	11.65	7.83	722	83	8.8402	gi|4585977|gb|AAD25613.1|AC005287_15	92.4	5e-18	Unknown protein [Arabidopsis thaliana] >gi|34222060|gb|AAQ62866.1| At1g54330 [Arabidopsis thaliana]	sp|Q84K00|NAC78_ARATH	83.6	1e-15	NAC domain-containing protein 78 OS=Arabidopsis thaliana GN=NAC078 PE=2 SV=2	--	--	--	--	--	--	--	--	--	--	-	-	-
Unigene17403	NAC	Carpels	56.15	9.12	12.7	37.8	57.76	156.33	18.29	29.57	1083	387	27.4791	gi|187940307|gb|ACD39384.1|	483	1e-135	NAC domain protein [Glycine max]	sp|Q39013|NAC2_ARATH	345	2e-94	NAC domain-containing protein 2 OS=Arabidopsis thaliana GN=NAC002 PE=2 SV=2	--	--	--	--	--	--	--	--	--	--	-	-	-
Unigene50179	NAC	Carpels	162.24	83.34	79.51	101.58	163.06	821.38	69.04	278.2	314	539	132.002	gi|87241023|gb|ABD32881.1|	142	9e-34	Nascent polypeptide-associated complex NAC; UBA-like [Medicago truncatula]	sp|Q9M612|NACA_PINTA	117	3e-26	Nascent polypeptide-associated complex subunit alpha-like protein OS=Pinus taeda PE=2 SV=1	SPBC25H2.05	60.5	7e-10	COG1308	Transcription factor homologous to NACalpha-BTF3	K03626	1e-30	127	vvi:100245825	nascent polypeptide-associated complex subunit alpha	GO:0006810//transport	GO:0019829//cation-transporting ATPase activity	-
Unigene53419	NAC	Carpels	62.41	64.5	68.51	64.44	50.78	289.32	40.35	81.26	352	274	59.8588	gi|190895992|gb|ACE96509.1|	219	1e-56	NAC domain protein [Populus tremula] >gi|190896004|gb|ACE96515.1| NAC domain protein [Populus tremula] >gi|190896008|gb|ACE96517.1| NAC domain protein [Populus tremula] >gi|190896016|gb|ACE96521.1| NAC domain protein [Populus tremula] >gi|190896018|gb|ACE96522.1| NAC domain protein [Populus tremula] >gi|190896024|gb|ACE96525.1| NAC domain protein [Populus tremula] >gi|190896026|gb|ACE96526.1| NAC…	sp|Q8BG32|PSD11_MOUSE	150	2e-36	26S proteasome non-ATPase regulatory subunit 11 OS=Mus musculus GN=Psmd11 PE=1 SV=3	SPAC23G3.11	146	8e-36	COG5159	26S proteasome regulatory complex component	K03036	4e-58	219	pop:POPTR_563768	26S proteasome regulatory subunit N6	-	-	GO:0043234//protein complex;GO:0043231//intracellular membrane-bounded organelle
Unigene53731	NAC	Carpels	83.63	80.81	90.17	71.18	95.18	417.75	27.82	91.41	356	323	69.7706	gi|190895990|gb|ACE96508.3|	223	7e-58	NAC domain protein [Populus tremula]	sp|Q54UB5|PSD13_DICDI	142	8e-34	26S proteasome non-ATPase regulatory subunit 11 OS=Dictyostelium discoideum GN=psmD11 PE=2 SV=3	SPAC23G3.13	135	2e-32	COG5161	28S proteasome regulatory complex component	K03038	3e-60	226	pop:POPTR_563770	26S proteasome regulatory subunit N8	GO:0019941//modification-dependent protein catabolic process;GO:0010040//response to metal ion	-	GO:0043234//protein complex;GO:0043233//intracellular membrane-bounded organelle
Unigene14541	NAC	Sepals+Petals	2.35	16.89	15.04	8.89	3.85	0.18	0.74	3.37	1016	126	9.5367	gi|224135105|ref|XP_002327567.2|	380	1e-104	NAC domain protein, IPR003441 [Populus trichocarpa] >gi|222836121|gb|EEE74542.1| NAC domain protein, IPR003442 [Populus trichocarpa]	sp|Q84K00|NAC79_ARATH	190	2e-47	NAC domain-containing protein 78 OS=Arabidopsis thaliana GN=NAC078 PE=2 SV=3	--	--	--	--	--	--	--	--	--	--	-	-	-
Unigene14774	NAC	Sepals+Petals	33.65	30.12	40.15	60.28	15.63	11.37	10.32	6.18	1358	540	30.5784	gi|15237699|ref|NP_196061.1|	258	1e-67	NAC2; transcription factor [Arabidopsis thaliana] >gi|51316421|sp|Q84K00.2|NAC78_ARATH RecName: Full=NAC domain-containing protein 78; Short=ANAC078	sp|Q84K00|NAC78_ARATH	258	5e-68	NAC domain-containing protein 78 OS=Arabidopsis thaliana GN=NAC078 PE=2 SV=2	--	--	--	--	--	--	--	--	--	--	-	-	-
Unigene16444	NAC	Sepals+Petals	3.92	29.45	22.25	17.7	6.76	2.15	0.48	6.44	771	79	7.8794	gi|224135105|ref|XP_002327567.2|	127	2e-47	NAC domain protein, IPR003441 [Populus trichocarpa] >gi|222836121|gb|EEE74542.1| NAC domain protein, IPR003442 [Populus trichocarpa]	--	--	--	--	--	--	--	--	--	--	--	--	--	--	GO:0032502//multicellular organismal process	-	-
Unigene17773	NAC	Sepals+Petals	1.02	6.89	3.27	4.54	1.43	0.71	0.72	0.66	780	42	4.1407	gi|224125708|ref|XP_002329698.2|	403	1e-111	NAC domain protein, IPR003441 [Populus trichocarpa] >gi|222870606|gb|EEF07737.1| NAC domain protein, IPR003442 [Populus trichocarpa]	sp|Q7GCL7|NAC75_ORYSJ	208	4e-53	NAC domain-containing protein 74 OS=Oryza sativa subsp. japonica GN=NAC74 PE=2 SV=2	--	--	--	--	--	--	--	--	--	--	GO:0010468//regulation of gene expression;GO:0032502//multicellular organismal process	GO:0003677//nucleic acid binding	-
Unigene26329	NAC	Sepals+Petals	8.05	26.29	56.29	85.61	20.92	3.1	4.2	0.96	178	46	19.8727	gi|224085656|ref|XP_002307652.2|	62.4	2e-09	NAC domain protein, IPR003441 [Populus trichocarpa] >gi|222857101|gb|EEE94648.1| NAC domain protein, IPR003442 [Populus trichocarpa]	--	--	--	--	--	--	--	--	--	--	--	--	--	--	-	-	-
Unigene35422	NAC	Sepals+Petals	52.82	80.98	105.55	90.26	31.32	0.86	0.87	0	214	77	27.6692	gi|224141015|ref|XP_002323870.3|	95.9	1e-19	NAC domain protein, IPR003441 [Populus trichocarpa] >gi|222866872|gb|EEF04003.1| NAC domain protein, IPR003443 [Populus trichocarpa]	sp|O04017|NAC100_ARATH	81.3	2e-15	Protein CUP-SHAPED COTYLEDON 2 OS=Arabidopsis thaliana GN=NAC098 PE=1 SV=3	--	--	--	--	--	--	--	--	--	--	GO:0048827//phyllome development;GO:0003002;GO:0010468//regulation of gene expression;GO:0010346;GO:0003008//reproductive developmental process	GO:0003678//nucleic acid binding	-
Unigene39387	NAC	Sepals+Petals	93.09	439.13	545.49	289.08	81.26	9.35	3.96	0	236	207	67.4494	gi|184097798|gb|ACC66315.2|	56.6	2e-18	transcriptional factor NAC12 [Glycine max]	sp|Q9ZNU2|NAC19_ARATH	52.8	4e-15	NAC domain-containing protein 18 OS=Arabidopsis thaliana GN=NAC018 PE=2 SV=2	--	--	--	--	--	--	--	--	--	--	GO:0010469//regulation of gene expression	GO:0003677//nucleic acid binding	-
Unigene44952	NAC	Sepals+Petals	7.69	15.46	10.1	2.63	2.77	0.68	3.47	1.27	269	5	1.4293	gi|224124996|ref|XP_002329865.2|	165	2e-40	NAC domain protein, IPR003441 [Populus trichocarpa] >gi|222871102|gb|EEF08233.1| NAC domain protein, IPR003442 [Populus trichocarpa]	sp|Q9FWX2|NAC8_ARATH	159	4e-39	NAC domain-containing protein 7 OS=Arabidopsis thaliana GN=NAC007 PE=2 SV=3	--	--	--	--	--	--	--	--	--	--	GO:0010468//regulation of gene expression;GO:0003007//reproductive developmental process	GO:0003677//nucleic acid binding	-
Unigene4726	NAC	Sepals+Petals	0.77	15.66	32.53	6.83	1.79	0	0.23	0	830	75	6.9487	gi|187940289|gb|ACD39375.2|	175	7e-43	NAC domain protein [Glycine max]	sp|Q5Z6B6|NAC77_ORYSJ	85.1	5e-16	NAC domain-containing protein 76 OS=Oryza sativa subsp. japonica GN=NAC76 PE=2 SV=3	--	--	--	--	--	--	--	--	--	--	GO:0010087//phloem or xylem histogenesis;GO:0012501//programmed cell death;GO:0048514//organ development	-	-
Unigene50586	NAC	Sepals+Petals	35.04	164.04	200.81	161.04	66.74	2.89	21.74	7	318	289	69.8861	gi|226290822|gb|ACO40486.2|	163	5e-40	NAC family transcription factor 4 [Cicer arietinum]	sp|O49255|NAC30_ARATH	65.9	7e-11	NAC domain-containing protein 29 OS=Arabidopsis thaliana GN=NAC029 PE=2 SV=2	--	--	--	--	--	--	--	--	--	--	GO:0016049//cell growth;GO:0010468//regulation of gene expression;GO:0009791//post-embryonic development;GO:0010261//organ senescence	GO:0003677//nucleic acid binding	GO:0043232//intracellular membrane-bounded organelle
Unigene54933	NAC	Sepals+Petals	32.35	234	253.39	154.46	63.72	2.95	48.97	0	374	489	100.544	gi|300507046|gb|ADK23915.2|	229	6e-60	NAC protein [Medicago sativa]	sp|O49255|NAC30_ARATH	207	1e-53	NAC domain-containing protein 29 OS=Arabidopsis thaliana GN=NAC029 PE=2 SV=2	--	--	--	--	--	--	--	--	--	--	-	-	-
Unigene55413	NAC	Sepals+Petals	26.32	85.06	186.77	64.65	36.65	6.75	5.89	0	381	329	66.4035	gi|224113987|ref|XP_002316635.2|	205	1e-52	NAC domain protein, IPR003441 [Populus trichocarpa] >gi|222859700|gb|EEE97247.1| NAC domain protein, IPR003442 [Populus trichocarpa]	sp|Q9ZNU2|NAC19_ARATH	190	2e-48	NAC domain-containing protein 18 OS=Arabidopsis thaliana GN=NAC018 PE=2 SV=2	--	--	--	--	--	--	--	--	--	--	-	-	-
Unigene56340	NAC	Sepals+Petals	0	16.15	20.11	6.25	4.22	1.39	0.47	1.29	397	28	5.4236	gi|187940297|gb|ACD39379.2|	73.6	7e-13	NAC domain protein [Glycine max]	sp|Q84K00|NAC79_ARATH	48.9	9e-06	NAC domain-containing protein 78 OS=Arabidopsis thaliana GN=NAC078 PE=2 SV=3	--	--	--	--	--	--	--	--	--	--	-	-	-
Unigene58556	NAC	Sepals+Petals	24.72	142.44	182.24	126.23	31.88	2.94	26.45	4.69	438	431	75.6699	gi|226290822|gb|ACO40486.2|	258	2e-68	NAC family transcription factor 4 [Cicer arietinum]	sp|O49255|NAC30_ARATH	231	1e-60	NAC domain-containing protein 29 OS=Arabidopsis thaliana GN=NAC029 PE=2 SV=2	--	--	--	--	--	--	--	--	--	--	-	-	-
Unigene780	NAC	Sepals+Petals	1.55	0	2.49	3.46	0	0	0	0	205	3	1.1253	gi|224124996|ref|XP_002329865.1|	45.4	1e-06	NAC domain protein, IPR003441 [Populus trichocarpa] >gi|222871102|gb|EEF08233.1| NAC domain protein, IPR003441 [Populus trichocarpa]	--	--	--	--	--	--	--	--	--	--	--	--	--	--	-	-	-
Unigene14541	NAC	Petals+Stamens	2.35	16.89	15.04	8.89	3.85	0.18	0.74	3.37	1016	126	9.5367	gi|224135105|ref|XP_002327567.3|	380	1e-104	NAC domain protein, IPR003441 [Populus trichocarpa] >gi|222836121|gb|EEE74542.1| NAC domain protein, IPR003443 [Populus trichocarpa]	sp|Q84K00|NAC80_ARATH	190	2e-47	NAC domain-containing protein 78 OS=Arabidopsis thaliana GN=NAC078 PE=2 SV=4	--	--	--	--	--	--	--	--	--	--	-	-	-
Unigene16444	NAC	Petals+Stamens	3.92	29.45	22.25	17.7	6.76	2.15	0.48	6.44	771	79	7.8794	gi|224135105|ref|XP_002327567.3|	127	2e-47	NAC domain protein, IPR003441 [Populus trichocarpa] >gi|222836121|gb|EEE74542.1| NAC domain protein, IPR003443 [Populus trichocarpa]	--	--	--	--	--	--	--	--	--	--	--	--	--	--	GO:0032503//multicellular organismal process	-	-
Unigene16726	NAC	Petals+Stamens	1.15	10.83	11.64	9.16	18.8	1.77	0.67	1.44	832	90	8.3184	gi|187940305|gb|ACD39383.1|	235	2e-96	NAC domain protein [Glycine max]	sp|Q9FRV4|NAC54_ARATH	188	3e-60	Protein CUP-SHAPED COTYLEDON 1 OS=Arabidopsis thaliana GN=NAC054 PE=1 SV=1	--	--	--	--	--	--	--	--	--	--	GO:0010468//regulation of gene expression;GO:0032501//multicellular organismal process	GO:0003676//nucleic acid binding	-
Unigene17773	NAC	Petals+Stamens	1.02	6.89	3.27	4.54	1.43	0.71	0.72	0.66	780	42	4.1407	gi|224125708|ref|XP_002329698.3|	403	1e-111	NAC domain protein, IPR003441 [Populus trichocarpa] >gi|222870606|gb|EEF07737.1| NAC domain protein, IPR003443 [Populus trichocarpa]	sp|Q7GCL7|NAC76_ORYSJ	208	4e-53	NAC domain-containing protein 74 OS=Oryza sativa subsp. japonica GN=NAC74 PE=2 SV=3	--	--	--	--	--	--	--	--	--	--	GO:0010468//regulation of gene expression;GO:0032503//multicellular organismal process	GO:0003678//nucleic acid binding	-
Unigene26329	NAC	Petals+Stamens	8.05	26.29	56.29	85.61	20.92	3.1	4.2	0.96	178	46	19.8727	gi|224085656|ref|XP_002307652.3|	62.4	2e-09	NAC domain protein, IPR003441 [Populus trichocarpa] >gi|222857101|gb|EEE94648.1| NAC domain protein, IPR003443 [Populus trichocarpa]	--	--	--	--	--	--	--	--	--	--	--	--	--	--	-	-	-
Unigene36718	NAC	Petals+Stamens	1.44	7.06	3.84	2.41	3.37	0	0	0.78	221	8	2.7837	gi|87241197|gb|ABD33055.1|	83.2	8e-16	No apical meristem (NAM) protein [Medicago truncatula]	sp|Q52QH4|NAC68_ORYSJ	53.1	5e-07	NAC domain-containing protein 68 OS=Oryza sativa subsp. japonica GN=NAC68 PE=2 SV=1	--	--	--	--	--	--	--	--	--	--	-	-	-
Unigene39387	NAC	Petals+Stamens	93.09	439.13	545.49	289.08	81.26	9.35	3.96	0	236	207	67.4494	gi|184097798|gb|ACC66315.3|	56.6	2e-18	transcriptional factor NAC13 [Glycine max]	sp|Q9ZNU2|NAC20_ARATH	52.8	4e-15	NAC domain-containing protein 18 OS=Arabidopsis thaliana GN=NAC018 PE=2 SV=3	--	--	--	--	--	--	--	--	--	--	GO:0010470//regulation of gene expression	GO:0003678//nucleic acid binding	-
Unigene41552	NAC	Petals+Stamens	0.64	3.49	5.48	3.57	2.25	0.74	0.75	0	248	10	3.1008	gi|87241197|gb|ABD33055.1|	134	3e-31	No apical meristem (NAM) protein [Medicago truncatula]	sp|O49255|NAC29_ARATH	58.5	1e-08	NAC domain-containing protein 29 OS=Arabidopsis thaliana GN=NAC029 PE=2 SV=1	--	--	--	--	--	--	--	--	--	--	-	-	-
Unigene42450	NAC	Petals+Stamens	15.73	71.24	95.99	116.97	78.74	0.73	7.39	2.03	253	321	97.5674	gi|124360744|gb|ABN08721.1|	163	5e-40	No apical meristem (NAM) protein [Medicago truncatula]	sp|Q6NQK2|NAC8_ARATH	103	4e-22	NAC domain-containing protein 8 OS=Arabidopsis thaliana GN=NAC008 PE=2 SV=1	--	--	--	--	--	--	--	--	--	--	-	-	-
Unigene4726	NAC	Petals+Stamens	0.77	15.66	32.53	6.83	1.79	0	0.23	0	830	75	6.9487	gi|187940289|gb|ACD39375.3|	175	7e-43	NAC domain protein [Glycine max]	sp|Q5Z6B6|NAC78_ORYSJ	85.1	5e-16	NAC domain-containing protein 76 OS=Oryza sativa subsp. japonica GN=NAC76 PE=2 SV=4	--	--	--	--	--	--	--	--	--	--	GO:0010087//phloem or xylem histogenesis;GO:0012501//programmed cell death;GO:0048515//organ development	-	-
Unigene48696	NAC	Petals+Stamens	5.86	7.53	25.56	34.97	31.76	3.69	5	0.57	299	58	14.9168	gi|187940287|gb|ACD39374.1|	143	5e-34	NAC domain protein [Glycine max]	sp|Q9ZNU2|NAC18_ARATH	127	3e-29	NAC domain-containing protein 18 OS=Arabidopsis thaliana GN=NAC018 PE=2 SV=1	--	--	--	--	--	--	--	--	--	--	GO:0010468//regulation of gene expression;GO:0032501//multicellular organismal process	GO:0003676//nucleic acid binding	-
Unigene50586	NAC	Petals+Stamens	35.04	164.04	200.81	161.04	66.74	2.89	21.74	7	318	289	69.8861	gi|226290822|gb|ACO40486.3|	163	5e-40	NAC family transcription factor 5 [Cicer arietinum]	sp|O49255|NAC31_ARATH	65.9	7e-11	NAC domain-containing protein 29 OS=Arabidopsis thaliana GN=NAC029 PE=2 SV=3	--	--	--	--	--	--	--	--	--	--	GO:0016049//cell growth;GO:0010468//regulation of gene expression;GO:0009791//post-embryonic development;GO:0010262//organ senescence	GO:0003678//nucleic acid binding	GO:0043233//intracellular membrane-bounded organelle
Unigene51327	NAC	Petals+Stamens	29.79	118.55	245.9	71.21	70.25	7.89	6.31	0.53	326	294	69.3505	gi|224113987|ref|XP_002316635.2|	105	2e-22	NAC domain protein, IPR003441 [Populus trichocarpa] >gi|222859700|gb|EEE97247.1| NAC domain protein, IPR003442 [Populus trichocarpa]	sp|Q9ZNU2|NAC19_ARATH	87.8	2e-17	NAC domain-containing protein 18 OS=Arabidopsis thaliana GN=NAC018 PE=2 SV=2	--	--	--	--	--	--	--	--	--	--	-	-	-
Unigene53775	NAC	Petals+Stamens	19.62	52.43	97.52	134.51	163.76	12.87	4.19	41.74	357	334	71.9446	gi|187940299|gb|ACD39380.1|	75.1	2e-13	NAC domain protein [Glycine max]	--	--	--	--	--	--	--	--	--	--	--	--	--	--	-	-	-
Unigene54933	NAC	Petals+Stamens	32.35	234	253.39	154.46	63.72	2.95	48.97	0	374	489	100.544	gi|300507046|gb|ADK23915.3|	229	6e-60	NAC protein [Medicago sativa]	sp|O49255|NAC31_ARATH	207	1e-53	NAC domain-containing protein 29 OS=Arabidopsis thaliana GN=NAC029 PE=2 SV=3	--	--	--	--	--	--	--	--	--	--	-	-	-
Unigene55413	NAC	Petals+Stamens	26.32	85.06	186.77	64.65	36.65	6.75	5.89	0	381	329	66.4035	gi|224113987|ref|XP_002316635.3|	205	1e-52	NAC domain protein, IPR003441 [Populus trichocarpa] >gi|222859700|gb|EEE97247.1| NAC domain protein, IPR003443 [Populus trichocarpa]	sp|Q9ZNU2|NAC20_ARATH	190	2e-48	NAC domain-containing protein 18 OS=Arabidopsis thaliana GN=NAC018 PE=2 SV=3	--	--	--	--	--	--	--	--	--	--	-	-	-
Unigene56340	NAC	Petals+Stamens	0	16.15	20.11	6.25	4.22	1.39	0.47	1.29	397	28	5.4236	gi|187940297|gb|ACD39379.3|	73.6	7e-13	NAC domain protein [Glycine max]	sp|Q84K00|NAC80_ARATH	48.9	9e-06	NAC domain-containing protein 78 OS=Arabidopsis thaliana GN=NAC078 PE=2 SV=4	--	--	--	--	--	--	--	--	--	--	-	-	-
Unigene58556	NAC	Petals+Stamens	24.72	142.44	182.24	126.23	31.88	2.94	26.45	4.69	438	431	75.6699	gi|226290822|gb|ACO40486.3|	258	2e-68	NAC family transcription factor 5 [Cicer arietinum]	sp|O49255|NAC31_ARATH	231	1e-60	NAC domain-containing protein 29 OS=Arabidopsis thaliana GN=NAC029 PE=2 SV=3	--	--	--	--	--	--	--	--	--	--	-	-	-
Unigene59527	NAC	Petals+Stamens	31.91	140.45	139.49	89.18	58.82	2.4	37.46	0.37	459	312	52.2711	gi|300507046|gb|ADK23915.2|	206	8e-53	NAC protein [Medicago sativa]	sp|O49255|NAC30_ARATH	53.5	5e-07	NAC domain-containing protein 29 OS=Arabidopsis thaliana GN=NAC029 PE=2 SV=2	--	--	--	--	--	--	--	--	--	--	-	-	-
Unigene61765	NAC	Petals+Stamens	10.16	52.29	63.4	74.72	33.85	1.07	3.25	1.99	517	301	44.7709	gi|124360744|gb|ABN08721.1|	180	8e-45	No apical meristem (NAM) protein [Medicago truncatula]	sp|Q6NQK2|NAC8_ARATH	99.4	1e-20	NAC domain-containing protein 8 OS=Arabidopsis thaliana GN=NAC008 PE=2 SV=1	--	--	--	--	--	--	--	--	--	--	GO:0010468//regulation of gene expression	GO:0030528//transcription regulator activity;GO:0003676//nucleic acid binding	GO:0043231//intracellular membrane-bounded organelle
Unigene62751	NAC	Petals+Stamens	10.17	33.21	117.15	110.91	86.64	5.7	2.39	1.25	548	381	53.4644	gi|224062135|ref|XP_002300772.1|	314	4e-85	NAC domain protein, IPR003441 [Populus trichocarpa] >gi|222842498|gb|EEE80045.1| NAC domain protein, IPR003441 [Populus trichocarpa]	sp|Q84TE6|NAC22_ARATH	198	2e-50	NAC domain-containing protein 21/22 OS=Arabidopsis thaliana GN=NAC021 PE=1 SV=2	--	--	--	--	--	--	--	--	--	--	-	-	-
Unigene63954	NAC	Petals+Stamens	10.2	44.71	50.12	71.42	75.04	0.93	4.1	2.89	593	266	34.4943	gi|124360744|gb|ABN08721.1|	155	3e-37	No apical meristem (NAM) protein [Medicago truncatula]	sp|Q6NQK2|NAC8_ARATH	55.8	2e-07	NAC domain-containing protein 8 OS=Arabidopsis thaliana GN=NAC008 PE=2 SV=1	--	--	--	--	--	--	--	--	--	--	-	-	-
Unigene63981	NAC	Petals+Stamens	50.39	149.67	308.79	107.99	115.34	11.45	6.29	0.29	594	929	120.268	gi|224113987|ref|XP_002316635.1|	121	6e-27	NAC domain protein, IPR003441 [Populus trichocarpa] >gi|222859700|gb|EEE97247.1| NAC domain protein, IPR003441 [Populus trichocarpa]	--	--	--	--	--	--	--	--	--	--	--	--	--	--	-	-	-
Unigene6480	NAC	Petals+Stamens	10.48	68.13	59.71	43.81	97.15	1.49	6.82	15.79	987	581	45.2667	gi|187940305|gb|ACD39383.1|	244	1e-63	NAC domain protein [Glycine max]	sp|Q9FRV4|NAC54_ARATH	91.7	7e-18	Protein CUP-SHAPED COTYLEDON 1 OS=Arabidopsis thaliana GN=NAC054 PE=1 SV=1	--	--	--	--	--	--	--	--	--	--	GO:0010468//regulation of gene expression	GO:0003676//nucleic acid binding	-
Unigene68027	NAC	Petals+Stamens	19.38	54.28	124.06	205.48	99.03	5.87	5.74	3.24	846	802	72.8994	gi|224085656|ref|XP_002307652.1|	287	1e-76	NAC domain protein, IPR003441 [Populus trichocarpa] >gi|222857101|gb|EEE94648.1| NAC domain protein, IPR003441 [Populus trichocarpa]	sp|Q9S851|NAC31_ARATH	147	1e-34	Protein CUP-SHAPED COTYLEDON 3 OS=Arabidopsis thaliana GN=NAC031 PE=2 SV=1	--	--	--	--	--	--	--	--	--	--	-	-	-
Unigene70819	NAC	Petals+Stamens	16.43	25.35	52.07	91.69	105.05	2.18	15.4	2.29	1347	876	50.01	gi|224115022|ref|XP_002316919.1|	340	2e-92	NAC domain protein, IPR003441 [Populus trichocarpa] >gi|222859984|gb|EEE97531.1| NAC domain protein, IPR003441 [Populus trichocarpa]	sp|Q9ZNU2|NAC18_ARATH	216	3e-55	NAC domain-containing protein 18 OS=Arabidopsis thaliana GN=NAC018 PE=2 SV=1	--	--	--	--	--	--	--	--	--	--	-	-	-
Unigene7665	NAC	Petals+Stamens	4.07	14.89	44.4	59.93	49.35	1.34	0	0.94	547	154	21.6498	gi|224085656|ref|XP_002307652.1|	69.7	2e-11	NAC domain protein, IPR003441 [Populus trichocarpa] >gi|222857101|gb|EEE94648.1| NAC domain protein, IPR003441 [Populus trichocarpa]	--	--	--	--	--	--	--	--	--	--	--	--	--	--	-	-	-
Unigene15914	NAC	Stamens+Carpels	17.2	3.12	4.47	4.17	10.57	102.1	11.65	7.83	722	83	8.8402	gi|4585977|gb|AAD25613.1|AC005287_16	92.4	5e-18	Unknown protein [Arabidopsis thaliana] >gi|34222060|gb|AAQ62866.1| At1g54331 [Arabidopsis thaliana]	sp|Q84K00|NAC79_ARATH	83.6	1e-15	NAC domain-containing protein 78 OS=Arabidopsis thaliana GN=NAC078 PE=2 SV=3	--	--	--	--	--	--	--	--	--	--	-	-	-
Unigene53419	NAC	Stamens+Carpels	62.41	64.5	68.51	64.44	50.78	289.32	40.35	81.26	352	274	59.8588	gi|190895992|gb|ACE96509.2|	219	1e-56	NAC domain protein [Populus tremula] >gi|190896004|gb|ACE96515.1| NAC domain protein [Populus tremula] >gi|190896008|gb|ACE96517.1| NAC domain protein [Populus tremula] >gi|190896016|gb|ACE96521.1| NAC domain protein [Populus tremula] >gi|190896019|gb|ACE ࿕ ࿕ ࿕ ࿕ ࿖ ࿖ ࿖ ࿖ ࿅ ࿖ & & ࿗ ࿗ ࿗ ࿗ ࿘ ࿘ ࿘ ࿘ ࿙ ࿙ ࿙ ࿙ ࿚ ࿚ ࿚ ࿚ ࿛ ࿛ ࿛ ࿛ ࿜ ࿜ ࿜ ࿜ ࿝ ࿝ ࿝ ࿝ ࿞ ࿞ ࿞ ࿞ ࿟ ࿟ ࿟ ࿟ ࿠ ࿠ ࿠ ࿠ ࿡ ࿡ ࿡ ࿡ ࿢ ࿢ ࿢ ࿢ ࿣ ࿣ ࿣ ࿣ ࿤ ࿤ ࿤ ࿤ ࿥ ࿥ ࿥ ࿥…	sp|Q8BG32|PSD12_MOUSE	150	2e-36	26S proteasome non-ATPase regulatory subunit 11 OS=Mus musculus GN=Psmd11 PE=1 SV=4	SPAC23G3.12	146	8e-36	COG5160	27S proteasome regulatory complex component	K03037	4e-58	219	pop:POPTR_563769	26S proteasome regulatory subunit N7	-	-	GO:0043234//protein complex;GO:0043232//intracellular membrane-bounded organelle
Unigene53731	NAC	Stamens+Carpels	83.63	80.81	90.17	71.18	95.18	417.75	27.82	91.41	356	323	69.7706	gi|190895990|gb|ACE96508.4|	223	7e-58	NAC domain protein [Populus tremula]	sp|Q54UB5|PSD14_DICDI	142	8e-34	26S proteasome non-ATPase regulatory subunit 11 OS=Dictyostelium discoideum GN=psmD11 PE=2 SV=4	SPAC23G3.14	135	2e-32	COG5162	29S proteasome regulatory complex component	K03039	3e-60	226	pop:POPTR_563771	26S proteasome regulatory subunit N9	GO:0019941//modification-dependent protein catabolic process;GO:0010041//response to metal ion	-	GO:0043234//protein complex;GO:0043234//intracellular membrane-bounded organelle
Unigene8582	NINLIKE	Petals+Stamens	1.77	11.3	9.42	8.6	15.49	2.04	2.33	1.9	721	82	8.7458	gi|33468530|emb|CAE30324.1|	103	2e-21	NIN-like protein 1 [Lotus japonicus]	--	--	--	--	--	--	--	--	--	--	--	--	--	--	GO:0010468//regulation of gene expression	-	-
Unigene68677	PHD	Petals	8.52	44.84	53.21	35.79	17.48	3.01	6.32	20.38	916	809	67.9162	gi|28558782|gb|AAO45753.2|	198	7e-50	RING/C3HC5/PHD zinc finger-like protein [Cucumis melo]	sp|Q84W40|ATL2N_ARATH	193	2e-48	RING-H2 finger protein ATL1N OS=Arabidopsis thaliana GN=ATL1N PE=2 SV=3	ECU07g0331	56.6	6e-08	COG5541	RING-finger-containing ubiquitin ligase	K11983	4e-10	62.4	ath:AT2G40831	E3 ubiquitin-protein ligase RNF115/126 [EC:6.3.2.20]	-	-	-
Unigene20953	PHD	Carpels	40.56	29.8	34.62	37.25	14.23	165.1	26.19	68.73	157	111	54.368	gi|116563483|gb|ABJ99763.1|	107	3e-23	PHD6 [Medicago truncatula]	sp|O81488|Y5621_ARATH	85.1	1e-16	PHD finger protein At5g26210 OS=Arabidopsis thaliana GN=At5g26210 PE=1 SV=2	--	--	--	--	--	--	--	--	--	--	-	-	-
Unigene37209	PHD	Carpels	31.27	37.14	40.18	25.31	22.44	100.94	23.36	32.12	224	108	37.0763	gi|226494093|ref|NP_001152699.1|	68.2	3e-11	PHD finger-like domain-containing protein 5A [Zea mays] >gi|226499812|ref|NP_001148557.1| PHD finger-like domain-containing protein 5A [Zea mays] >gi|195620406|gb|ACG32033.1| PHD finger-like domain-containing protein 5A [Zea mays] >gi|195636738|gb|ACG37837.1| PHD finger-like domain-containing protein 5A [Zea mays] >gi|195659129|gb|ACG49032.1| PHD finger-like domain-containing protein 5A [Zea mays]	sp|O80873|PHF5_ARATH	68.2	2e-11	Uncharacterized protein At1g07170/At2g30000 OS=Arabidopsis thaliana GN=At1g07170 PE=2 SV=1	--	--	--	--	--	K12834	1e-12	68.2	ppp:PHYPADRAFT_214625	PHD finger-like domain-containing protein 5A	-	-	-
Unigene61247	PHD	Carpels	35.2	36.59	52.78	39.18	34.49	108.39	20.47	36.17	502	195	29.8711	gi|116563477|gb|ABJ99760.1|	213	6e-55	PHD3 [Medicago truncatula]	sp|O81488|Y5621_ARATH	182	1e-45	PHD finger protein At5g26210 OS=Arabidopsis thaliana GN=At5g26210 PE=1 SV=2	--	--	--	--	--	--	--	--	--	--	GO:0006754//ATP biosynthetic process;GO:0006351//transcription, DNA-dependent	GO:0015078//hydrogen ion transmembrane transporter activity;GO:0003676//nucleic acid binding;GO:0046914//transition metal ion binding;GO:0019829//cation-transporting ATPase activity	GO:0033178//proton-transporting two-sector ATPase complex, catalytic domain
Unigene63723	PHD	Carpels	3.55	0.89	1.75	1.82	6.71	38.47	0.64	18.22	583	82	10.816	gi|18400507|ref|NP_566491.1|	273	1e-72	PHD finger family protein [Arabidopsis thaliana] >gi|21618148|gb|AAM67198.1| similar to zinc-finger protein [Arabidopsis thaliana]	sp|P55201|BRPF1_HUMAN	144	5e-34	Peregrin OS=Homo sapiens GN=BRPF1 PE=1 SV=2	SPBC17D11.04c	129	4e-30	COG5141	PHD zinc finger-containing protein	--	--	--	--	--	-	-	-
Unigene63823	PHD	Carpels	35.2	33.89	27.73	22.9	20.58	173.51	22.56	83.02	588	358	46.8194	gi|116563475|gb|ABJ99759.1|	323	8e-88	PHD1 [Medicago truncatula]	sp|O81488|Y5621_ARATH	286	8e-77	PHD finger protein At5g26210 OS=Arabidopsis thaliana GN=At5g26210 PE=1 SV=2	--	--	--	--	--	--	--	--	--	--	-	-	-
Unigene65854	PHD	Carpels	50.43	40.73	50.58	45.53	38.32	315.86	55.38	131.02	685	554	62.1927	gi|116563483|gb|ABJ99763.1|	295	4e-79	PHD6 [Medicago truncatula]	sp|O81488|Y5621_ARATH	268	2e-71	PHD finger protein At5g26210 OS=Arabidopsis thaliana GN=At5g26210 PE=1 SV=2	--	--	--	--	--	--	--	--	--	--	-	-	-
Unigene65591	PHD	Petals+Stamens	8.57	20.72	24.62	25.96	26.72	1.92	2.23	3.33	669	322	37.0126	gi|15239119|ref|NP_196723.3|	213	2e-54	SWIM zinc finger family protein / mitogen-activated protein kinase kinase kinase (MAPKKK)-related [Arabidopsis thaliana] >gi|66865892|gb|AAY57580.3| PHD family protein [Arabidopsis thaliana]	sp|Q62925|M3K3_RAT	78.6	3e-14	Mitogen-activated protein kinase kinase kinase 1 OS=Rattus norvegicus GN=Map3k1 PE=1 SV=3	--	--	--	--	--	--	--	--	--	--	-	-	-
Unigene12788	SBP	Petals	3.57	26.24	57.46	6.62	3.48	0.34	0.35	0	535	158	22.7103	gi|55419652|gb|AAV51939.1|	168	3e-41	SBP transcription factor [Gossypium hirsutum]	sp|Q38740|SBP2_ANTMA	144	4e-34	Squamosa promoter-binding protein 2 OS=Antirrhinum majus GN=SBP2 PE=2 SV=1	--	--	--	--	--	--	--	--	--	--	-	-	-
Unigene36328	SBP	Petals	27.62	87.84	107.8	127.03	32.31	5.04	41.81	21.12	219	653	229.292	gi|140055591|gb|ABO80946.1|	51.6	3e-06	SBP [Medicago truncatula]	sp|Q9SMX9|SPL1_ARATH	49.7	6e-06	Squamosa promoter-binding-like protein 1 OS=Arabidopsis thaliana GN=SPL1 PE=1 SV=2	--	--	--	--	--	--	--	--	--	--	-	GO:0003676//nucleic acid binding	GO:0043231//intracellular membrane-bounded organelle
Unigene60732	SBP	Petals	53.5	149.15	138.51	150.69	41.97	9.42	59.36	27.73	488	855	134.731	gi|140055591|gb|ABO80946.1|	187	4e-47	SBP [Medicago truncatula]	sp|Q9S7P5|SPL12_ARATH	143	4e-34	Squamosa promoter-binding-like protein 12 OS=Arabidopsis thaliana GN=SPL12 PE=1 SV=1	--	--	--	--	--	--	--	--	--	--	-	-	-
Unigene54849	SBP	Stamens	0	0	0	1.43	8.98	0	0	0	373	16	3.2986	gi|75102461|sp|Q41060.1|SBP65_PEA	147	5e-35	RecName: Full=Seed biotin-containing protein SBP65; AltName: Full=Seed biotinylated protein of 65 kDa >gi|512402|emb|CAA53474.1| sbp65a [Pisum sativum] >gi|2228250|gb|AAC49857.1| SBP65 [Pisum sativum]	sp|Q41060|SBP65_PEA	147	3e-35	Seed biotin-containing protein SBP65 OS=Pisum sativum GN=SBP65 PE=1 SV=1	--	--	--	--	--	--	--	--	--	--	-	-	-
Unigene56416	SBP	Stamens	0	0	0	4.45	48.65	0	0.47	0	398	44	8.5014	gi|75102461|sp|Q41060.1|SBP65_PEA	50.8	2e-08	RecName: Full=Seed biotin-containing protein SBP65; AltName: Full=Seed biotinylated protein of 65 kDa >gi|512402|emb|CAA53474.1| sbp65a [Pisum sativum] >gi|2228250|gb|AAC49857.1| SBP65 [Pisum sativum]	sp|Q41060|SBP65_PEA	50.8	1e-08	Seed biotin-containing protein SBP65 OS=Pisum sativum GN=SBP65 PE=1 SV=1	--	--	--	--	--	--	--	--	--	--	-	-	-
Unigene67888	SBP	Stamens	0	0.21	0.61	5.54	15.44	0	0	0	832	49	4.5289	gi|240254706|gb|ACS49840.1|	157	1e-37	seed biotinylated protein 68 kDa isoform [Glycine max]	sp|Q39846|SBP65_SOYBN	157	6e-38	Seed biotin-containing protein SBP65 OS=Glycine max GN=SBP65 PE=1 SV=1	--	--	--	--	--	--	--	--	--	--	-	-	-
Unigene46132	SBP	Carpels	5.73	44.26	18.33	17.85	5.36	114.4	4.71	4.93	278	147	40.6624	gi|119675117|gb|ABL89185.1|	109	1e-23	squamosa promoter binding protein-like protein [Capsicum annuum]	sp|Q38741|SBP1_ANTMA	95.5	9e-20	Squamosa promoter-binding protein 1 OS=Antirrhinum majus GN=SBP1 PE=2 SV=1	--	--	--	--	--	--	--	--	--	--	-	-	-
Unigene12788	SBP	Sepals+Petals	3.57	26.24	57.46	6.62	3.48	0.34	0.35	0	535	158	22.7103	gi|55419652|gb|AAV51939.2|	168	3e-41	SBP transcription factor [Gossypium hirsutum]	sp|Q38740|SBP3_ANTMA	144	4e-34	Squamosa promoter-binding protein 2 OS=Antirrhinum majus GN=SBP2 PE=2 SV=2	--	--	--	--	--	--	--	--	--	--	-	-	-
Unigene36328	SBP	Sepals+Petals	27.62	87.84	107.8	127.03	32.31	5.04	41.81	21.12	219	653	229.292	gi|140055591|gb|ABO80946.2|	51.6	3e-06	SBP [Medicago truncatula]	sp|Q9SMX9|SPL2_ARATH	49.7	6e-06	Squamosa promoter-binding-like protein 1 OS=Arabidopsis thaliana GN=SPL1 PE=1 SV=3	--	--	--	--	--	--	--	--	--	--	-	GO:0003677//nucleic acid binding	GO:0043232//intracellular membrane-bounded organelle
Unigene60732	SBP	Sepals+Petals	53.5	149.15	138.51	150.69	41.97	9.42	59.36	27.73	488	855	134.731	gi|140055591|gb|ABO80946.2|	187	4e-47	SBP [Medicago truncatula]	sp|Q9S7P5|SPL13_ARATH	143	4e-34	Squamosa promoter-binding-like protein 12 OS=Arabidopsis thaliana GN=SPL12 PE=1 SV=2	--	--	--	--	--	--	--	--	--	--	-	-	-
Unigene12788	SBP	Petals+Stamens	3.57	26.24	57.46	6.62	3.48	0.34	0.35	0	535	158	22.7103	gi|55419652|gb|AAV51939.3|	168	3e-41	SBP transcription factor [Gossypium hirsutum]	sp|Q38740|SBP4_ANTMA	144	4e-34	Squamosa promoter-binding protein 2 OS=Antirrhinum majus GN=SBP2 PE=2 SV=3	--	--	--	--	--	--	--	--	--	--	-	-	-
Unigene27884	SBP	Petals+Stamens	0	9.37	17.44	10.54	19.12	1.99	0	0.93	185	60	24.9402	gi|124360643|gb|ABN08632.1|	60.1	7e-09	SBP [Medicago truncatula]	--	--	--	--	--	--	--	--	--	--	--	--	--	--	-	-	-
Unigene36328	SBP	Petals+Stamens	27.62	87.84	107.8	127.03	32.31	5.04	41.81	21.12	219	653	229.292	gi|140055591|gb|ABO80946.3|	51.6	3e-06	SBP [Medicago truncatula]	sp|Q9SMX9|SPL3_ARATH	49.7	6e-06	Squamosa promoter-binding-like protein 1 OS=Arabidopsis thaliana GN=SPL1 PE=1 SV=4	--	--	--	--	--	--	--	--	--	--	-	GO:0003678//nucleic acid binding	GO:0043233//intracellular membrane-bounded organelle
Unigene54849	SBP	Petals+Stamens	0	0	0	1.43	8.98	0	0	0	373	16	3.2986	gi|75102461|sp|Q41060.1|SBP66_PEA	147	5e-35	RecName: Full=Seed biotin-containing protein SBP65; AltName: Full=Seed biotinylated protein of 65 kDa >gi|512402|emb|CAA53474.1| sbp65a [Pisum sativum] >gi|2228250|gb|AAC49857.1| SBP66 [Pisum sativum]	sp|Q41060|SBP66_PEA	147	3e-35	Seed biotin-containing protein SBP65 OS=Pisum sativum GN=SBP65 PE=1 SV=2	--	--	--	--	--	--	--	--	--	--	-	-	-
Unigene56295	SBP	Petals+Stamens	0	0	0.43	4.03	7.52	0	0	0.43	396	11	2.1361	gi|75102461|sp|Q41060.1|SBP65_PEA	226	5e-59	RecName: Full=Seed biotin-containing protein SBP65; AltName: Full=Seed biotinylated protein of 65 kDa >gi|512402|emb|CAA53474.1| sbp65a [Pisum sativum] >gi|2228250|gb|AAC49857.1| SBP65 [Pisum sativum]	sp|Q41060|SBP65_PEA	226	3e-59	Seed biotin-containing protein SBP65 OS=Pisum sativum GN=SBP65 PE=1 SV=1	--	--	--	--	--	--	--	--	--	--	-	-	-
Unigene56416	SBP	Petals+Stamens	0	0	0	4.45	48.65	0	0.47	0	398	44	8.5014	gi|75102461|sp|Q41060.1|SBP66_PEA	50.8	2e-08	RecName: Full=Seed biotin-containing protein SBP65; AltName: Full=Seed biotinylated protein of 65 kDa >gi|512402|emb|CAA53474.1| sbp65a [Pisum sativum] >gi|2228250|gb|AAC49857.1| SBP66 [Pisum sativum]	sp|Q41060|SBP66_PEA	50.8	1e-08	Seed biotin-containing protein SBP65 OS=Pisum sativum GN=SBP65 PE=1 SV=2	--	--	--	--	--	--	--	--	--	--	-	-	-
Unigene67888	SBP	Petals+Stamens	0	0.21	0.61	5.54	15.44	0	0	0	832	49	4.5289	gi|240254706|gb|ACS49840.2|	157	1e-37	seed biotinylated protein 69 kDa isoform [Glycine max]	sp|Q39846|SBP66_SOYBN	157	6e-38	Seed biotin-containing protein SBP65 OS=Glycine max GN=SBP65 PE=1 SV=2	--	--	--	--	--	--	--	--	--	--	-	-	-
Unigene54849	SBP	Stamens+Carpels	0	0	0	1.43	8.98	0	0	0	373	16	3.2986	gi|75102461|sp|Q41060.1|SBP67_PEA	147	5e-35	RecName: Full=Seed biotin-containing protein SBP65; AltName: Full=Seed biotinylated protein of 65 kDa >gi|512402|emb|CAA53474.1| sbp65a [Pisum sativum] >gi|2228250|gb|AAC49857.1| SBP67 [Pisum sativum]	sp|Q41060|SBP67_PEA	147	3e-35	Seed biotin-containing protein SBP65 OS=Pisum sativum GN=SBP65 PE=1 SV=3	--	--	--	--	--	--	--	--	--	--	-	-	-
Unigene56416	SBP	Stamens+Carpels	0	0	0	4.45	48.65	0	0.47	0	398	44	8.5014	gi|75102461|sp|Q41060.1|SBP67_PEA	50.8	2e-08	RecName: Full=Seed biotin-containing protein SBP65; AltName: Full=Seed biotinylated protein of 65 kDa >gi|512402|emb|CAA53474.1| sbp65a [Pisum sativum] >gi|2228250|gb|AAC49857.1| SBP67 [Pisum sativum]	sp|Q41060|SBP67_PEA	50.8	1e-08	Seed biotin-containing protein SBP65 OS=Pisum sativum GN=SBP65 PE=1 SV=3	--	--	--	--	--	--	--	--	--	--	-	-	-
Unigene10491	SET	Sepals	12.98	6.12	0.92	4.33	3.54	1.5	4.06	5.12	368	18	3.7614	gi|42565948|ref|NP_191068.2|	127	5e-29	SET domain-containing protein [Arabidopsis thaliana] >gi|56236044|gb|AAV84478.1| At3g55080 [Arabidopsis thaliana] >gi|59958342|gb|AAX12881.1| At3g55080 [Arabidopsis thaliana]	--	--	--	--	--	--	--	--	--	--	--	--	--	--	-	GO:0008168//methyltransferase activity	-
Unigene2663	SET	Petals	2.17	9.45	4.63	2.42	0	0.84	0	1.56	220	15	5.2431	gi|224120768|ref|XP_002318412.1|	80.5	1e-32	SET domain protein [Populus trichocarpa] >gi|222859085|gb|EEE96632.1| SET domain protein [Populus trichocarpa]	sp|Q8GZ42|ATX5_ARATH	79	4e-32	Histone-lysine N-methyltransferase ATX5 OS=Arabidopsis thaliana GN=ATX5 PE=2 SV=1	--	--	--	--	--	--	--	--	--	--	GO:0006351//transcription, DNA-dependent;GO:0009292//genetic transfer	GO:0046914//transition metal ion binding;GO:0016279//protein-lysine N-methyltransferase activity	GO:0043231//intracellular membrane-bounded organelle
Unigene14864	SET	Carpels	9.7	3.63	4.21	3.38	3.9	66.53	2.85	9.46	525	56	8.2025	gi|30680748|ref|NP_849991.1|	189	1e-47	ASHR2 (ASH1-RELATED PROTEIN 2) [Arabidopsis thaliana] >gi|94707155|sp|Q9ZUM9.3|ASHR2_ARATH RecName: Full=Histone-lysine N-methyltransferase ASHR2; AltName: Full=ASH1-related protein 2; AltName: Full=Protein SET DOMAIN GROUP 39	sp|Q9ZUM9|ASHR2_ARATH	189	8e-48	Histone-lysine N-methyltransferase ASHR2 OS=Arabidopsis thaliana GN=ASHR2 PE=2 SV=3	--	--	--	--	--	--	--	--	--	--	-	-	-
Unigene15917	SET	Carpels	1.18	1.71	3.35	1.75	4.6	10.89	1.85	4.65	405	26	4.9367	gi|224131178|ref|XP_002328474.1|	97.8	3e-22	SET domain protein [Populus trichocarpa] >gi|222838189|gb|EEE76554.1| SET domain protein [Populus trichocarpa]	sp|Q8VZJ1|ATXR5_ARATH	87	1e-18	Histone-lysine N-methyltransferase ATXR5 OS=Arabidopsis thaliana GN=ATXR5 PE=2 SV=1	--	--	--	--	--	K11446	2e-06	48.1	pop:POPTR_413516	histone demethylase JARID1 [EC:1.14.11.-]	GO:0007049//cell cycle;GO:0009292//genetic transfer;GO:0048229//gametophyte development	GO:0046914//transition metal ion binding;GO:0008168//methyltransferase activity	GO:0009536//plastid
Unigene17639	SET	Carpels	4.69	2.09	2.27	2.61	1.99	57.09	0.5	7.8	747	59	6.0737	gi|224057872|ref|XP_002299366.1|	162	3e-39	SET domain protein [Populus trichocarpa] >gi|222846624|gb|EEE84171.1| SET domain protein [Populus trichocarpa]	sp|Q9ZUM9|ASHR2_ARATH	140	9e-33	Histone-lysine N-methyltransferase ASHR2 OS=Arabidopsis thaliana GN=ASHR2 PE=2 SV=3	--	--	--	--	--	--	--	--	--	--	-	-	-
Unigene33451	SET	Carpels	0	0	0	0	0	3.59	0	1.67	205	5	1.8756	gi|186478896|ref|NP_173998.2|	73.2	9e-13	SDG35 (SET DOMAIN PROTEIN 35); binding [Arabidopsis thaliana]	--	--	--	--	--	--	--	--	--	--	--	--	--	--	-	-	-
Unigene45882	SET	Carpels	28.84	30.77	33.84	25.04	19.56	147.86	40.62	46.54	276	203	56.5597	gi|224065292|ref|XP_002301759.1|	160	4e-39	SET domain protein [Populus trichocarpa] >gi|222843485|gb|EEE81032.1| SET domain protein [Populus trichocarpa]	sp|Q8GZB6|SUVH4_ARATH	144	2e-34	Histone-lysine N-methyltransferase, H3 lysine-9 specific SUVH4 OS=Arabidopsis thaliana GN=SUVH4 PE=1 SV=2	--	--	--	--	--	--	--	--	--	--	-	-	-
Unigene58244	SET	Carpels	23.22	22.06	17.69	20.51	13.79	84.26	14.71	25.77	432	104	18.5127	gi|162457944|ref|NP_001105192.1|	82.8	1e-15	LOC542089 [Zea mays] >gi|22121716|gb|AAM89287.1| SET domain-containing protein SET118 [Zea mays]	--	--	--	--	--	--	--	--	--	--	--	--	--	--	-	-	-
Unigene5998	SET	Carpels	4.28	4.41	6.25	6.52	16.85	33.8	3.44	6.54	707	142	15.445	gi|224131178|ref|XP_002328474.3|	238	4e-62	SET domain protein [Populus trichocarpa] >gi|222838189|gb|EEE76554.3| SET domain protein [Populus trichocarpa]	sp|Q8VZJ1|ATXR7_ARATH	217	5e-56	Histone-lysine N-methyltransferase ATXR5 OS=Arabidopsis thaliana GN=ATXR5 PE=2 SV=3	--	--	--	--	--	--	--	--	--	--	GO:0007049//cell cycle;GO:0009292//genetic transfer;GO:0048229//gametophyte development;GO:0009902	GO:0005488//binding;GO:0016742//transferase activity	GO:0009538//plastid
Unigene65061	SET	Carpels	19.59	14.04	15.08	17.94	22.91	67	11.35	20.01	642	251	30.0648	gi|224065292|ref|XP_002301759.1|	196	2e-49	SET domain protein [Populus trichocarpa] >gi|222843485|gb|EEE81032.1| SET domain protein [Populus trichocarpa]	sp|Q8GZB6|SUVH4_ARATH	180	6e-45	Histone-lysine N-methyltransferase, H3 lysine-9 specific SUVH4 OS=Arabidopsis thaliana GN=SUVH4 PE=1 SV=2	SPBC428.08c	68.6	8e-12	COG2940	Proteins containing SET domain	K11423	3e-10	62	cre:CHLREDRAFT_191388	histone-lysine N-methyltransferase SETD2 [EC:2.1.1.43]	GO:0034968;GO:0006259//DNA metabolic process	GO:0003690//double-stranded DNA binding;GO:0046914//transition metal ion binding;GO:0018024//histone-lysine N-methyltransferase activity;GO:0000166//nucleotide binding	GO:0043231//intracellular membrane-bounded organelle
Unigene67414	SET	Carpels	28.78	32.21	18.89	21.06	22.36	93.66	21.74	25.98	791	274	26.6375	gi|225451615|ref|XP_002275754.1|	439	1e-122	PREDICTED: similar to SUVH4 (SU(VAR)3-9 HOMOLOG 4) [Vitis vinifera]	sp|Q8GZB6|SUVH4_ARATH	375	2e-103	Histone-lysine N-methyltransferase, H3 lysine-9 specific SUVH4 OS=Arabidopsis thaliana GN=SUVH4 PE=1 SV=2	SPBC428.08c	82	1e-15	COG2940	Proteins containing SET domain	K11423	8e-06	47.8	ppp:PHYPADRAFT_70599	histone-lysine N-methyltransferase SETD2 [EC:2.1.1.43]	-	-	-
Unigene70006	SET	Carpels	5.63	2.45	1.05	2.04	7.57	59.65	3.14	21.96	1131	186	12.6465	gi|224120882|ref|XP_002318442.1|	508	1e-143	SET domain protein [Populus trichocarpa] >gi|222859115|gb|EEE96662.1| SET domain protein [Populus trichocarpa]	sp|Q9FNE9|ATXR6_ARATH	481	3e-135	Histone-lysine N-methyltransferase ATXR6 OS=Arabidopsis thaliana GN=ATXR6 PE=2 SV=1	--	--	--	--	--	K11446	3e-12	69.7	sbi:SORBI_10g031260	histone demethylase JARID1 [EC:1.14.11.-]	-	-	-
Unigene7492	SET	Carpels	0	2.33	1.52	1.59	0	6.59	1.68	2.3	223	7	2.4139	gi|226508108|ref|NP_001151788.1|	64.3	6e-17	SET domain containing protein [Zea mays] >gi|195649689|gb|ACG44312.1| SET domain containing protein [Zea mays]	--	--	--	--	--	--	--	--	--	--	--	--	--	--	GO:0006259//DNA metabolic process	GO:0008757//S-adenosylmethionine-dependent methyltransferase activity;GO:0046914//transition metal ion binding;GO:0003676//nucleic acid binding;GO:0042623//ATPase activity, coupled;GO:0032559//adenyl ribonucleotide binding	-
Unigene2663	SET	Sepals+Petals	2.17	9.45	4.63	2.42	0	0.84	0	1.56	220	15	5.2431	gi|224120768|ref|XP_002318412.2|	80.5	1e-32	SET domain protein [Populus trichocarpa] >gi|222859085|gb|EEE96632.2| SET domain protein [Populus trichocarpa]	sp|Q8GZ42|ATX6_ARATH	79	4e-32	Histone-lysine N-methyltransferase ATX5 OS=Arabidopsis thaliana GN=ATX5 PE=2 SV=2	--	--	--	--	--	--	--	--	--	--	GO:0006351//transcription, DNA-dependent;GO:0009293//genetic transfer	GO:0046914//transition metal ion binding;GO:0016280//protein-lysine N-methyltransferase activity	GO:0043232//intracellular membrane-bounded organelle
Unigene14864	SET	Stamens+Carpels	9.7	3.63	4.21	3.38	3.9	66.53	2.85	9.46	525	56	8.2025	gi|30680748|ref|NP_849991.2|	189	1e-47	ASHR2 (ASH1-RELATED PROTEIN 2) [Arabidopsis thaliana] >gi|94707155|sp|Q9ZUM9.3|ASHR2_ARATH RecName: Full=Histone-lysine N-methyltransferase ASHR2; AltName: Full=ASH1-related protein 2; AltName: Full=Protein SET DOMAIN GROUP 40	sp|Q9ZUM9|ASHR3_ARATH	189	8e-48	Histone-lysine N-methyltransferase ASHR2 OS=Arabidopsis thaliana GN=ASHR2 PE=2 SV=4	--	--	--	--	--	--	--	--	--	--	-	-	-
Unigene17639	SET	Stamens+Carpels	4.69	2.09	2.27	2.61	1.99	57.09	0.5	7.8	747	59	6.0737	gi|224057872|ref|XP_002299366.2|	162	3e-39	SET domain protein [Populus trichocarpa] >gi|222846624|gb|EEE84171.2| SET domain protein [Populus trichocarpa]	sp|Q9ZUM9|ASHR3_ARATH	140	9e-33	Histone-lysine N-methyltransferase ASHR2 OS=Arabidopsis thaliana GN=ASHR2 PE=2 SV=4	--	--	--	--	--	--	--	--	--	--	-	-	-
Unigene5998	SET	Stamens+Carpels	4.28	4.41	6.25	6.52	16.85	33.8	3.44	6.54	707	142	15.445	gi|224131178|ref|XP_002328474.4|	238	4e-62	SET domain protein [Populus trichocarpa] >gi|222838189|gb|EEE76554.4| SET domain protein [Populus trichocarpa]	sp|Q8VZJ1|ATXR8_ARATH	217	5e-56	Histone-lysine N-methyltransferase ATXR5 OS=Arabidopsis thaliana GN=ATXR5 PE=2 SV=4	--	--	--	--	--	--	--	--	--	--	GO:0007049//cell cycle;GO:0009292//genetic transfer;GO:0048229//gametophyte development;GO:0009903	GO:0005488//binding;GO:0016743//transferase activity	GO:0009539//plastid
Unigene65061	SET	Stamens+Carpels	19.59	14.04	15.08	17.94	22.91	67	11.35	20.01	642	251	30.0648	gi|224065292|ref|XP_002301759.2|	196	2e-49	SET domain protein [Populus trichocarpa] >gi|222843485|gb|EEE81032.2| SET domain protein [Populus trichocarpa]	sp|Q8GZB6|SUVH5_ARATH	180	6e-45	Histone-lysine N-methyltransferase, H3 lysine-9 specific SUVH4 OS=Arabidopsis thaliana GN=SUVH4 PE=1 SV=3	SPBC428.09c	68.6	8e-12	COG2941	Proteins containing SET domain	K11424	3e-10	62	cre:CHLREDRAFT_191389	histone-lysine N-methyltransferase SETD2 [EC:2.1.1.44]	GO:0034968;GO:0006260//DNA metabolic process	GO:0003690//double-stranded DNA binding;GO:0046914//transition metal ion binding;GO:0018024//histone-lysine N-methyltransferase activity;GO:0000167//nucleotide binding	GO:0043232//intracellular membrane-bounded organelle
Unigene42213	SNF2	Carpels	0.63	0.69	2.02	0.7	1.48	5.11	0	0	252	16	4.8825	gi|224136438|ref|XP_002326860.1|	97.8	3e-20	chromatin remodeling complex subunit [Populus trichocarpa] >gi|222835175|gb|EEE73610.1| chromatin remodeling complex subunit [Populus trichocarpa]	sp|Q9GQN5|ATRX_DROME	58.5	1e-08	Transcriptional regulator ATRX homolog OS=Drosophila melanogaster GN=XNP PE=1 SV=2	FN1386	53.9	7e-08	COG0553	Superfamily II DNA/RNA helicases, SNF2 family	K03580	1e-08	54.7	sbi:SORBI_02g033850	ATP-dependent helicase HepA [EC:3.6.1.-]	-	-	-
Unigene44657	SNF2	Carpels	3.58	1.95	2.54	2.65	2.79	11.7	2.1	5.77	267	24	6.9123	gi|124360542|gb|ABN08552.1|	128	2e-29	SNF2-related; Zinc finger, RING-type; ATP-requiring DNA helicase RecQ [Medicago truncatula]	sp|Q6PCN7|HLTF_MOUSE	68.6	1e-11	Helicase-like transcription factor OS=Mus musculus GN=Hltf PE=1 SV=1	--	--	--	--	--	--	--	--	--	--	-	-	-
Unigene7317	SNF2	Carpels	4.41	3.14	2.92	3.21	1.78	11.05	2.32	4.74	1048	86	6.3104	gi|297832576|ref|XP_002884170.1|	268	7e-71	defective in RNA-directed DNA methylation 1 [Arabidopsis lyrata subsp. lyrata] >gi|297330010|gb|EFH60429.1| defective in RNA-directed DNA methylation 1 [Arabidopsis lyrata subsp. lyrata]	sp|Q99NG0|ARIP4_MOUSE	60.8	1e-08	Helicase ARIP4 OS=Mus musculus GN=Rad54l2 PE=1 SV=1	ECU10g1320	55.8	1e-07	COG0553	Superfamily II DNA/RNA helicases, SNF2 family	K10877	9e-09	58.2	cre:CHLREDRAFT_145450	DNA repair and recombination protein RAD54B [EC:3.6.1.-]	GO:0006305;GO:0006351//transcription, DNA-dependent;GO:0016246//RNA interference	GO:0003676//nucleic acid binding;GO:0042623//ATPase activity, coupled;GO:0032559//adenyl ribonucleotide binding	GO:0043231//intracellular membrane-bounded organelle
Unigene37484	SWI/SNF	Stamens	0	0	0	0	3.31	1.63	0	0	225	5	1.7089	gi|224133944|ref|XP_002321698.1|	113	7e-25	chromatin remodeling complex subunit [Populus trichocarpa] >gi|222868694|gb|EEF05825.1| chromatin remodeling complex subunit [Populus trichocarpa]	sp|Q9FMT4|SNF12_ARATH	100	2e-21	SWI/SNF complex component SNF12 homolog OS=Arabidopsis thaliana GN=At5g14170 PE=1 SV=1	--	--	--	--	--	K11650	1e-27	117	rcu:RCOM_1506520	SWI/SNF-related matrix-associated actin-dependent regulator of chromatin subfamily D	-	-	-
Unigene64753	SWI/SNF	Stamens	2.54	3.59	3.25	25.4	72.04	0	2.38	11.73	628	173	21.1839	gi|15238219|ref|NP_196627.1|	75.1	6e-13	calmodulin-binding protein-related [Arabidopsis thaliana] >gi|10129644|emb|CAC08240.1| vacuolar calcium binding protein-like [Arabidopsis thaliana] >gi|53828561|gb|AAU94390.1| At5g10660 [Arabidopsis thaliana] >gi|55733763|gb|AAV59278.1| At5g10660 [Arabidopsis thaliana]	sp|Q01042|IE68_SHV21	73.6	1e-12	Immediate-early protein OS=Saimiriine herpesvirus 2 (strain 11) GN=73 PE=3 SV=1	YLR106c	51.2	1e-06	COG5271	AAA ATPase containing von Willebrand factor type A (vWA) domain	K11654	3e-08	55.5	osa:4337825	SWI/SNF-related matrix-associated actin-dependent regulator of chromatin subfamily A member 5 [EC:3.6.1.-]	-	-	-
Unigene61410	SWI/SNF	Carpels	28.32	8.22	9.4	12.96	16.93	233.24	15.51	58.22	506	222	33.7382	gi|297823353|ref|XP_002879559.1|	122	2e-27	SWIB complex BAF60b domain-containing protein [Arabidopsis lyrata subsp. lyrata] >gi|297325398|gb|EFH55818.1| SWIB complex BAF60b domain-containing protein [Arabidopsis lyrata subsp. lyrata]	sp|Q08747|UAF30_YEAST	71.2	3e-12	Upstream activation factor subunit UAF30 OS=Saccharomyces cerevisiae GN=UAF30 PE=1 SV=1	YOR295w	71.2	8e-13	COG5531	SWIB-domain-containing proteins implicated in chromatin remodeling	K11650	6e-06	47	sbi:SORBI_02g041010	SWI/SNF-related matrix-associated actin-dependent regulator of chromatin subfamily D	-	-	GO:0043231//intracellular membrane-bounded organelle
Unigene53611	SWI/SNF	Petals+Stamens	0.45	11.26	10.55	6.01	10.52	0	3.17	0	354	26	5.6479	gi|298706732|emb|CBJ29681.1|	55.5	2e-07	RNA helicase [Ectocarpus siliculosus]	sp|P13816|GARP_PLAFF	62.4	8e-10	Glutamic acid-rich protein OS=Plasmodium falciparum (isolate FC27 / Papua New Guinea) GN=GARP PE=4 SV=1	XF1267	47	8e-06	COG5297	Cellobiohydrolase A (1,4-beta-cellobiosidase A)	K11654	5e-08	52.8	osa:4337825	SWI/SNF-related matrix-associated actin-dependent regulator of chromatin subfamily A member 5 [EC:3.6.1.-]	GO:0010074//maintenance of meristem identity;GO:0010629//negative regulation of gene expression	GO:0005488//binding	GO:0005634//nucleus
Unigene62265	SWI/SNF	Petals+Stamens	19.38	34.08	50.89	36.5	52.65	3.79	8.75	12.51	534	488	70.2746	gi|225432484|ref|XP_002279111.1|	94	8e-19	PREDICTED: similar to BSD domain-containing protein [Vitis vinifera]	sp|O94317|YH5D_SCHPO	66.2	1e-10	Uncharacterized serine-rich protein C215.13 OS=Schizosaccharomyces pombe GN=SPBC215.13 PE=1 SV=1	--	--	--	--	--	K11654	8e-07	50.1	osa:4337825	SWI/SNF-related matrix-associated actin-dependent regulator of chromatin subfamily A member 5 [EC:3.6.1.-]	-	-	-
Unigene64753	SWI/SNF	Petals+Stamens	2.54	3.59	3.25	25.4	72.04	0	2.38	11.73	628	173	21.1839	gi|15238219|ref|NP_196627.2|	75.1	6e-13	calmodulin-binding protein-related [Arabidopsis thaliana] >gi|10129644|emb|CAC08240.1| vacuolar calcium binding protein-like [Arabidopsis thaliana] >gi|53828561|gb|AAU94390.1| At5g10660 [Arabidopsis thaliana] >gi|55733763|gb|AAV59278.1| At5g10661 [Arabido ᖥ ᖥ ᖦ ᖦ	sp|Q01042|IE68_SHV22	73.6	1e-12	Immediate-early protein OS=Saimiriine herpesvirus 2 (strain 11) GN=73 PE=3 SV=2	YLR107c	51.2	1e-06	COG5272	AAA ATPase containing von Willebrand factor type A (vWA) domain	K11655	3e-08	55.5	osa:4337826	SWI/SNF-related matrix-associated actin-dependent regulator of chromatin subfamily A member 5 [EC:3.6.2.-]	-	-	-
Unigene37484	SWI/SNF	Stamens+Carpels	0	0	0	0	3.31	1.63	0	0	225	5	1.7089	gi|224133944|ref|XP_002321698.2|	113	7e-25	chromatin remodeling complex subunit [Populus trichocarpa] >gi|222868694|gb|EEF05825.2| chromatin remodeling complex subunit [Populus trichocarpa]	sp|Q9FMT4|SNF13_ARATH	100	2e-21	SWI/SNF complex component SNF12 homolog OS=Arabidopsis thaliana GN=At5g14170 PE=1 SV=2	--	--	--	--	--	K11651	1e-27	117	rcu:RCOM_1506521	SWI/SNF-related matrix-associated actin-dependent regulator of chromatin subfamily D	-	-	-
Unigene41835	SWI/SNF	Stamens+Carpels	0	0	0	0	0.75	0.74	0	0	249	5	1.5442	gi|225456301|ref|XP_002279969.1|	50.8	5e-06	PREDICTED: hypothetical protein [Vitis vinifera]	--	--	--	--	--	--	--	--	--	K11650	2e-07	50.8	vvi:100250968	SWI/SNF-related matrix-associated actin-dependent regulator of chromatin subfamily D	-	-	-
Unigene61410	SWI/SNF	Stamens+Carpels	28.32	8.22	9.4	12.96	16.93	233.24	15.51	58.22	506	222	33.7382	gi|297823353|ref|XP_002879559.2|	122	2e-27	SWIB complex BAF60b domain-containing protein [Arabidopsis lyrata subsp. lyrata] >gi|297325398|gb|EFH55818.1| SWIB complex BAF61b domain-containing protein [Arabidopsis lyrata subsp. lyrata]	sp|Q08747|UAF31_YEAST	71.2	3e-12	Upstream activation factor subunit UAF30 OS=Saccharomyces cerevisiae GN=UAF30 PE=1 SV=2	YOR296w	71.2	8e-13	COG5532	SWIB-domain-containing proteins implicated in chromatin remodeling	K11651	6e-06	47	sbi:SORBI_02g041011	SWI/SNF-related matrix-associated actin-dependent regulator of chromatin subfamily D	-	-	GO:0043232//intracellular membrane-bounded organelle
Unigene12062	TCP	Petals	2.78	61.46	0	3.09	5.95	0.53	0.54	0	344	51	11.4007	gi|190352226|gb|ACE76514.1|	202	1e-51	CYC1 [Pisum sativum]	sp|A0AQW4|TCP12_ARATH	57	3e-08	Transcription factor TCP12 OS=Arabidopsis thaliana GN=TCP12 PE=2 SV=1	--	--	--	--	--	--	--	--	--	--	-	-	-
Unigene12201	TCP	Petals	4.59	79.41	0.49	1.53	4.29	0	1.08	0	347	37	8.1996	gi|190352226|gb|ACE76514.1|	206	7e-53	CYC1 [Pisum sativum]	sp|A0AQW4|TCP12_ARATH	53.5	4e-07	Transcription factor TCP12 OS=Arabidopsis thaliana GN=TCP12 PE=2 SV=1	--	--	--	--	--	--	--	--	--	--	-	-	-
Unigene44045	TCP	Petals	4.84	104.77	0	3.37	6.37	0	0	0	263	32	9.3565	gi|190352226|gb|ACE76514.1|	169	7e-42	CYC1 [Pisum sativum]	sp|Q9FYG7|TCP1_ARATH	97.1	3e-20	Transcription factor TCP1 OS=Arabidopsis thaliana GN=TCP1 PE=2 SV=1	--	--	--	--	--	--	--	--	--	--	-	-	-
Unigene13884	TCP	Carpels	13.94	9.81	4.35	10.18	6.58	162.86	32.55	8.33	1131	296	20.1256	gi|37719051|emb|CAE45599.1|	235	7e-61	TCP-domain protein [Antirrhinum majus subsp. majus]	sp|Q93Z00|TCP14_ARATH	190	1e-47	Transcription factor TCP14 OS=Arabidopsis thaliana GN=TCP14 PE=2 SV=1	--	--	--	--	--	--	--	--	--	--	-	-	-
Unigene6771	TCP	Carpels	7.72	1.4	1.37	2.87	3.51	34.68	6.04	1.85	371	10	2.0727	gi|89357197|gb|ABD72481.1|	61.2	5e-11	TCP domain-like protein I [Gossypium barbadense]	--	--	--	--	--	--	--	--	--	--	--	--	--	--	-	-	-
Unigene12062	TCP	Sepals+Petals	2.78	61.46	0	3.09	5.95	0.53	0.54	0	344	51	11.4007	gi|190352226|gb|ACE76514.2|	202	1e-51	CYC2 [Pisum sativum]	sp|A0AQW4|TCP13_ARATH	57	3e-08	Transcription factor TCP12 OS=Arabidopsis thaliana GN=TCP12 PE=2 SV=2	--	--	--	--	--	--	--	--	--	--	-	-	-
Unigene12201	TCP	Sepals+Petals	4.59	79.41	0.49	1.53	4.29	0	1.08	0	347	37	8.1996	gi|190352226|gb|ACE76514.2|	206	7e-53	CYC2 [Pisum sativum]	sp|A0AQW4|TCP13_ARATH	53.5	4e-07	Transcription factor TCP12 OS=Arabidopsis thaliana GN=TCP12 PE=2 SV=2	--	--	--	--	--	--	--	--	--	--	-	-	-
Unigene44045	TCP	Sepals+Petals	4.84	104.77	0	3.37	6.37	0	0	0	263	32	9.3565	gi|190352226|gb|ACE76514.2|	169	7e-42	CYC2 [Pisum sativum]	sp|Q9FYG7|TCP2_ARATH	97.1	3e-20	Transcription factor TCP1 OS=Arabidopsis thaliana GN=TCP1 PE=2 SV=2	--	--	--	--	--	--	--	--	--	--	-	-	-
Unigene12062	TCP	Petals+Stamens	2.78	61.46	0	3.09	5.95	0.53	0.54	0	344	51	11.4007	gi|190352226|gb|ACE76514.3|	202	1e-51	CYC3 [Pisum sativum]	sp|A0AQW4|TCP14_ARATH	57	3e-08	Transcription factor TCP12 OS=Arabidopsis thaliana GN=TCP12 PE=2 SV=3	--	--	--	--	--	--	--	--	--	--	-	-	-
Unigene12201	TCP	Petals+Stamens	4.59	79.41	0.49	1.53	4.29	0	1.08	0	347	37	8.1996	gi|190352226|gb|ACE76514.3|	206	7e-53	CYC3 [Pisum sativum]	sp|A0AQW4|TCP14_ARATH	53.5	4e-07	Transcription factor TCP12 OS=Arabidopsis thaliana GN=TCP12 PE=2 SV=3	--	--	--	--	--	--	--	--	--	--	-	-	-
Unigene44045	TCP	Petals+Stamens	4.84	104.77	0	3.37	6.37	0	0	0	263	32	9.3565	gi|190352226|gb|ACE76514.3|	169	7e-42	CYC3 [Pisum sativum]	sp|Q9FYG7|TCP3_ARATH	97.1	3e-20	Transcription factor TCP1 OS=Arabidopsis thaliana GN=TCP1 PE=2 SV=3	--	--	--	--	--	--	--	--	--	--	-	-	-
Unigene13884	TCP	Stamens+Carpels	13.94	9.81	4.35	10.18	6.58	162.86	32.55	8.33	1131	296	20.1256	gi|37719051|emb|CAE45599.2|	235	7e-61	TCP-domain protein [Antirrhinum majus subsp. majus]	sp|Q93Z00|TCP15_ARATH	190	1e-47	Transcription factor TCP14 OS=Arabidopsis thaliana GN=TCP14 PE=2 SV=2	--	--	--	--	--	--	--	--	--	--	-	-	-
Unigene6771	TCP	Stamens+Carpels	7.72	1.4	1.37	2.87	3.51	34.68	6.04	1.85	371	10	2.0727	gi|89357197|gb|ABD72481.2|	61.2	5e-11	TCP domain-like protein I [Gossypium barbadense]	--	--	--	--	--	--	--	--	--	--	--	--	--	--	-	-	-
Unigene25835	TLP	Petals	0	1.97	0	2.01	0	0	0	0	176	2	0.8739	gi|4239765|emb|CAA06927.1|	52.4	2e-06	putative thaumatin-like protein precursor [Nicotiana tabacum]	sp|P50699|TLPH_ARATH	49.3	7e-06	Thaumatin-like protein OS=Arabidopsis thaliana GN=At1g18250 PE=2 SV=2	--	--	--	--	--	--	--	--	--	--	-	-	-
Unigene68187	TLP	Petals	3.7	19.32	27.02	16.46	7.57	2.78	0.43	2.19	861	265	23.6681	gi|193788746|gb|ACF20472.1|	375	1e-103	At5g24620 [Arabidopsis thaliana]	sp|O80327|TLP1_PYRPY	259	2e-68	Thaumatin-like protein 1 OS=Pyrus pyrifolia GN=TL1 PE=1 SV=1	--	--	--	--	--	--	--	--	--	--	-	-	-
Unigene24133	TLP	Carpels	11.3	5.13	2.01	10.49	17.63	180.57	2.21	42.57	169	6	2.7301	gi|256261641|gb|ACU65941.1|	57.4	5e-08	pathogenesis-related 5 protein [Brassica rapa subsp. chinensis]	sp|P50699|TLPH_ARATH	56.2	6e-08	Thaumatin-like protein OS=Arabidopsis thaliana GN=At1g18250 PE=2 SV=2	--	--	--	--	--	--	--	--	--	--	-	-	-
Unigene57711	TLP	Carpels	7.9	4.92	6.42	7.12	3.08	16.51	2.65	2.83	423	71	12.9074	gi|115480385|ref|NP_001063786.1|	140	6e-33	Os09g0536400 [Oryza sativa Japonica Group] >gi|113632019|dbj|BAF25700.1| Os09g0536400 [Oryza sativa Japonica Group]	sp|P83332|TLP1_PRUPE	114	1e-25	Thaumatin-like protein 1 OS=Prunus persica PE=2 SV=1	--	--	--	--	--	--	--	--	--	--	-	-	-
Unigene61684	TLP	Carpels	8.67	3.71	2.97	6.89	23.91	214.23	1.45	41.65	514	239	35.7565	gi|79318128|ref|NP_001031064.3|	303	8e-82	ATLP-3 [Arabidopsis thaliana]	sp|P50701|TLPH_ARATH	303	5e-82	Thaumatin-like protein OS=Arabidopsis thaliana GN=At1g18250 PE=2 SV=4	--	--	--	--	--	--	--	--	--	--	GO:0009609//response to biotic stimulus	-	GO:0031412//cytoplasmic vesicle
Unigene70165	TLP	Carpels	10.13	6.41	3.94	3.35	11.05	120.13	2.41	36.23	1163	466	30.8125	gi|110737096|dbj|BAF00500.1|	435	1e-121	thaumatin-like protein [Arabidopsis thaliana]	sp|O80327|TLP1_PYRPY	274	8e-73	Thaumatin-like protein 1 OS=Pyrus pyrifolia GN=TL1 PE=1 SV=1	--	--	--	--	--	--	--	--	--	--	-	-	-
Unigene25835	TLP	Sepals+Petals	0	1.97	0	2.01	0	0	0	0	176	2	0.8739	gi|4239765|emb|CAA06927.2|	52.4	2e-06	putative thaumatin-like protein precursor [Nicotiana tabacum]	sp|P50700|TLPH_ARATH	49.3	7e-06	Thaumatin-like protein OS=Arabidopsis thaliana GN=At1g18250 PE=2 SV=3	--	--	--	--	--	--	--	--	--	--	-	-	-
Unigene68187	TLP	Sepals+Petals	3.7	19.32	27.02	16.46	7.57	2.78	0.43	2.19	861	265	23.6681	gi|193788746|gb|ACF20472.2|	375	1e-103	At5g24621 [Arabidopsis thaliana]	sp|O80327|TLP2_PYRPY	259	2e-68	Thaumatin-like protein 1 OS=Pyrus pyrifolia GN=TL1 PE=1 SV=2	--	--	--	--	--	--	--	--	--	--	-	-	-
Unigene25835	TLP	Petals+Stamens	0	1.97	0	2.01	0	0	0	0	176	2	0.8739	gi|4239765|emb|CAA06927.3|	52.4	2e-06	putative thaumatin-like protein precursor [Nicotiana tabacum]	sp|P50701|TLPH_ARATH	49.3	7e-06	Thaumatin-like protein OS=Arabidopsis thaliana GN=At1g18250 PE=2 SV=4	--	--	--	--	--	--	--	--	--	--	-	-	-
Unigene68187	TLP	Petals+Stamens	3.7	19.32	27.02	16.46	7.57	2.78	0.43	2.19	861	265	23.6681	gi|193788746|gb|ACF20472.3|	375	1e-103	At5g24622 [Arabidopsis thaliana]	sp|O80327|TLP3_PYRPY	259	2e-68	Thaumatin-like protein 1 OS=Pyrus pyrifolia GN=TL1 PE=1 SV=3	--	--	--	--	--	--	--	--	--	--	-	-	-
Unigene24133	TLP	Stamens+Carpels	11.3	5.13	2.01	10.49	17.63	180.57	2.21	42.57	169	6	2.7301	gi|256261641|gb|ACU65941.2|	57.4	5e-08	pathogenesis-related 6 protein [Brassica rapa subsp. chinensis]	sp|P50700|TLPH_ARATH	56.2	6e-08	Thaumatin-like protein OS=Arabidopsis thaliana GN=At1g18250 PE=2 SV=3	--	--	--	--	--	--	--	--	--	--	-	-	-
Unigene61684	TLP	Stamens+Carpels	8.67	3.71	2.97	6.89	23.91	214.23	1.45	41.65	514	239	35.7565	gi|79318128|ref|NP_001031064.4|	303	8e-82	ATLP-4 [Arabidopsis thaliana]	sp|P50702|TLPH_ARATH	303	5e-82	Thaumatin-like protein OS=Arabidopsis thaliana GN=At1g18250 PE=2 SV=5	--	--	--	--	--	--	--	--	--	--	GO:0009610//response to biotic stimulus	-	GO:0031413//cytoplasmic vesicle
Unigene12639	TRIHELIX	Petals	31.53	74.48	82.29	33.85	21.7	4.39	12.86	19	712	132	14.2565	gi|146674837|gb|ABQ42350.1|	188	5e-47	trihelix transcription factor [Glycine max]	--	--	--	--	--	--	--	--	--	--	--	--	--	--	-	-	-
Unigene22815	TRIHELIX	Petals	103.87	380.42	343.81	150.19	62.44	11.21	38.74	38.64	164	233	109.253	gi|146674837|gb|ABQ42350.1|	77.4	5e-14	trihelix transcription factor [Glycine max]	--	--	--	--	--	--	--	--	--	--	--	--	--	--	GO:0010468//regulation of gene expression	GO:0003676//nucleic acid binding	-
Unigene26290	TRIHELIX	Petals	64.4	254.11	230.9	97.56	16.74	21.69	27.3	41.38	178	74	31.9692	gi|146674837|gb|ABQ42350.1|	93.2	8e-19	trihelix transcription factor [Glycine max]	--	--	--	--	--	--	--	--	--	--	--	--	--	--	-	GO:0003676//nucleic acid binding	-
Unigene51300	TRIHELIX	Petals	70.81	248.26	224.02	96.21	31.98	7.33	33.25	32.57	326	403	95.0621	gi|146674837|gb|ABQ42350.1|	157	4e-38	trihelix transcription factor [Glycine max]	--	--	--	--	--	--	--	--	--	--	--	--	--	--	-	-	-
Unigene12639	TRIHELIX	Sepals+Petals	31.53	74.48	82.29	33.85	21.7	4.39	12.86	19	712	132	14.2565	gi|146674837|gb|ABQ42350.2|	188	5e-47	trihelix transcription factor [Glycine max]	--	--	--	--	--	--	--	--	--	--	--	--	--	--	-	-	-
Unigene22815	TRIHELIX	Sepals+Petals	103.87	380.42	343.81	150.19	62.44	11.21	38.74	38.64	164	233	109.253	gi|146674837|gb|ABQ42350.2|	77.4	5e-14	trihelix transcription factor [Glycine max]	--	--	--	--	--	--	--	--	--	--	--	--	--	--	GO:0010469//regulation of gene expression	GO:0003677//nucleic acid binding	-
Unigene26290	TRIHELIX	Sepals+Petals	64.4	254.11	230.9	97.56	16.74	21.69	27.3	41.38	178	74	31.9692	gi|146674837|gb|ABQ42350.2|	93.2	8e-19	trihelix transcription factor [Glycine max]	--	--	--	--	--	--	--	--	--	--	--	--	--	--	-	GO:0003677//nucleic acid binding	-
Unigene51300	TRIHELIX	Sepals+Petals	70.81	248.26	224.02	96.21	31.98	7.33	33.25	32.57	326	403	95.0621	gi|146674837|gb|ABQ42350.2|	157	4e-38	trihelix transcription factor [Glycine max]	--	--	--	--	--	--	--	--	--	--	--	--	--	--	-	-	-
Unigene22815	TRIHELIX	Petals+Stamens	103.87	380.42	343.81	150.19	62.44	11.21	38.74	38.64	164	233	109.253	gi|146674837|gb|ABQ42350.3|	77.4	5e-14	trihelix transcription factor [Glycine max]	--	--	--	--	--	--	--	--	--	--	--	--	--	--	GO:0010470//regulation of gene expression	GO:0003678//nucleic acid binding	-
Unigene26290	TRIHELIX	Petals+Stamens	64.4	254.11	230.9	97.56	16.74	21.69	27.3	41.38	178	74	31.9692	gi|146674837|gb|ABQ42350.3|	93.2	8e-19	trihelix transcription factor [Glycine max]	--	--	--	--	--	--	--	--	--	--	--	--	--	--	-	GO:0003678//nucleic acid binding	-
Unigene51300	TRIHELIX	Petals+Stamens	70.81	248.26	224.02	96.21	31.98	7.33	33.25	32.57	326	403	95.0621	gi|146674837|gb|ABQ42350.3|	157	4e-38	trihelix transcription factor [Glycine max]	--	--	--	--	--	--	--	--	--	--	--	--	--	--	-	-	-
[truncated: 45 more rows]

## Sheet: Table S59C
Table S5C. Hormone-related unigenes showing enriched expression in individual organs and combinations of organs in vetch (using cutoffs of a Ratio >2.0 and Z-score >3.75).
[truncated: 589 more rows]

[truncated: 4 more sheets: Table S5D, Table S59E, Table S5F, Table S5G]
