# Supplementary material for: Comparative Transcriptional Profiling Provides Insights into the Evolution and Development of the Zygomorphic Flower of Vicia sativa (Papilionoideae)
Source: PLoS One. 2013 Feb 21;8(2):e57338. doi: 10.1371/journal.pone.0057338 (PMC3578871; doi:10.1371/journal.pone.0057338)
Supplement: Table S6 — Comparison of enriched transcription factors between vetch and Arabidopsis . (XLS) [file pone.0057338.s013.xls]

## Sheet: Table S6 legend
	Table S6. Comparison of enriched transcription factors between vetch and Arabidopsis.
	Table S6A. Comparison of the transcription factors enriched in individual organs and combinations of organs between vetch and Arabidopsis;
	Table S6B. The transcription factors enriched in vetch;
	Table S6C. Transcription factors enriched in Arabidopsis;
	Table S6D. Homologous analysis of enriched transcription factors between vetch and Arabidopsis.

## Sheet: Table S6A
Table S6A. Comparison of the transcription factors enriched in individual organs and combinations of organs between vetch and Arabidopsis. NC, number of transcription factors (TFs) conserved between vetch and Arabidopsis using an E-value<1.0E-05. "-", indicates non-enriched expression. The duplicate transcription factors detected in vetch shown in Table S5a and S5b were deleted. Therefore, the to…
Families	NC	vetch	Arabidposis
alfin-like	-	-	1
AP2	3	68	19
ARF	2	21	3
Arid	-	2	1
ARR	-	4	-
AS2	-	5	-
AUX/IAA	-	5	2
BESBZR	-	2	-
bHLH	5	38	16
BTB/POZ	1	20	2
bZIP	-	23	6
C2H2	1	9	19
C3H	-	11	3
C4HC4	-	32	-
CCAAT	-	6	-
CSD	-	1	-
DDT	-	-	2
EIL	-	2	-
FHA	-	1	-
GIF	-	1	-
GRAS	1	19	1
GRF	-	3	-
HMG	1	14	2
HOMEOBOX	17	69	18
HSF	-	6	-
JUMONJI	-	6	2
LFY	-	-	1
LIM	-	18	-
MADS	18	42	14
MYB/MYB-related	36	82	33
NAC	23	44	23
NINLIKE	-	1	-
PHD	4	8	8
PLATZ	-	-	2
S1FA-like	-	-	1
SBP	-	11	6
SET	1	13	6
SNF2	-	3	-
SWI/SNF	-	6	-
TCP	1	7	2
TLP	-	7	-
TRIHELIX	-	4	-
TUBBY	1	3	4
VP1/ABI3	-	-	1
WRKY	5	31	7
ZIM	-	7	1
Total	120	655	206

## Sheet: Table S6B
Table S6B. The transcription factors enriched in vetch (using the cutoffs of a Ratio >2.0 and Z-score >3.75). The duplicate transcription factors detected in vetch in Tables S5A and S5B were deleted. Therefore, the total number in this table (655) is less than in Tables S5A and S5B (882).
GeneID	Families	Sepals	Dorsal petals	Lateral petals	Ventral petals	Stamens	Carpels	Leaves	Roots	Gene Length	Raw reads(13004089)	RPKM	Nr-ID	Nr-Score	Nr-Evalue	Nr-annotation	Swissprot-ID	Swissprot-Score	Swissprot-Evalue	Swissprot-annotation	COG-Protein-or-Domain	COG-Score	COG-Evalue	COG-ID	COG-Function-Description	KO_id	KEGG-Evalue	KEGG-Score	KEGG-Gene	ko_definition	GO-BiologicalProcess	GO-MolecularFunction	Go-CellularComponent
Unigene19361	AP2	3.16	0	0	0	0	0	0	0	151	1	0.5093	gi|224141031|ref|XP_002323878.1|	50.8	5e-06	AP2/ERF domain-containing transcription factor [Populus trichocarpa] >gi|222866880|gb|EEF04011.1| AP2/ERF domain-containing transcription factor [Populus trichocarpa]	--	--	--	--	--	--	--	--	--	--	--	--	--	--	-	-	-
Unigene7871	AP2	2.44	0	0.65	0	0	0.71	1.08	0	521	20	2.952	gi|224070951|ref|XP_002303301.2|	87.4	2e-25	AP2/ERF domain-containing transcription factor [Populus trichocarpa] >gi|222840733|gb|EEE78280.1| AP3/ERF domain-containing transcription factor [Populus trichocarpa]	sp|Q39128|TINY_ARATH	87.4	1e-22	Ethylene-responsive transcription factor TINY OS=Arabidopsis thaliana GN=TINY PE=2 SV=2	--	--	--	--	--	K09287	1e-23	87.4	ath:AT5G25811	EREBP-like factor	GO:0010468//regulation of gene expression;GO:0006352//transcription, DNA-dependent	GO:0003677//nucleic acid binding	GO:0043232//intracellular membrane-bounded organelle
Unigene18151	AP2	15.63	46.33	49.19	35.82	19.66	3.49	8.63	1.41	1212	434	27.5364	gi|289540950|gb|ADD09620.4|	395	1e-109	dehydration responsive element binding protein [Trifolium repens]	sp|O65665|ERF63_ARATH	236	2e-61	Ethylene-responsive transcription factor ERF060 OS=Arabidopsis thaliana GN=ERF060 PE=2 SV=4	--	--	--	--	--	K09289	2e-53	206	ath:AT1G78083	EREBP-like factor	GO:0006353//transcription	-	-
Unigene2424	AP2	1.65	23.55	17.09	42.46	4.25	5.91	0.39	0	964	209	16.6721	gi|87162933|gb|ABD28728.13|	306	3e-82	Pathogenesis-related transcriptional factor and ERF [Medicago truncatula]	sp|Q9XI33|WIN13_ARATH	241	7e-63	Ethylene-responsive transcription factor WIN1 OS=Arabidopsis thaliana GN=WIN1 PE=2 SV=13	--	--	--	--	--	K09298	4e-19	92.4	ath:AT1G78092	EREBP-like factor	GO:0000160//two-component signal transduction system (phosphorelay);GO:0006633//fatty acid biosynthetic process;GO:0010468//regulation of gene expression;GO:0006351//transcription, DNA-dependent;GO:0006962//response to stress	GO:0003689//DNA binding	GO:0043243//intracellular membrane-bounded organelle
Unigene41564	AP2	16.05	38.43	41.09	52.87	21.02	2.96	11.3	12.43	248	95	29.4572	gi|292668957|gb|ADE41133.1|	169	9e-42	AP2 domain class transcription factor [Malus x domestica] >gi|295684207|gb|ADG27453.1| apetala 2-like protein [Malus x domestica]	sp|P47927|AP2_ARATH	165	7e-41	Floral homeotic protein APETALA 2 OS=Arabidopsis thaliana GN=AP2 PE=1 SV=1	--	--	--	--	--	K09284	5e-42	165	ath:AT4G36920	AP2-like factor, euAP2 lineage	-	-	-
Unigene49137	AP2	1.05	51.31	31.29	65.87	22.66	2.42	0	0	304	77	19.4777	gi|226496027|ref|NP_001148685.10|	137	4e-32	ethylene responsive element [Zea mays] >gi|195621398|gb|ACG32529.10| ethylene responsive element [Zea mays]	sp|Q9XI33|WIN10_ARATH	134	2e-31	Ethylene-responsive transcription factor WIN1 OS=Arabidopsis thaliana GN=WIN1 PE=2 SV=10	--	--	--	--	--	K09295	2e-19	90.9	ath:AT1G50649	EREBP-like factor	GO:0000160//two-component signal transduction system (phosphorelay);GO:0006633//fatty acid biosynthetic process;GO:0010468//regulation of gene expression;GO:0006351//transcription, DNA-dependent;GO:0006959//response to stress	GO:0003686//DNA binding	GO:0043240//intracellular membrane-bounded organelle
Unigene5864	AP2	1.04	51.55	43.46	24.98	1.06	0	0.15	0.7	1227	279	17.4856	gi|148540329|gb|ABQ85893.5|	278	1e-120	ERF transcription factor [Pisum sativum]	sp|Q6J9S1|RA215_ARATH	147	2e-34	Ethylene-responsive transcription factor RAP2-11 OS=Arabidopsis thaliana GN=RAP2-11 PE=2 SV=5	--	--	--	--	--	K09290	9e-16	81.6	ath:AT1G53914	EREBP-like factor	GO:0010468//regulation of gene expression;GO:0006354//transcription	-	GO:0043235//intracellular membrane-bounded organelle
Unigene64689	AP2	1.27	9.41	9.77	3.11	0.3	1.76	0	0.55	626	88	10.8101	gi|224068644|ref|XP_002326164.5|	136	2e-31	AP2 domain-containing transcription factor [Populus trichocarpa] >gi|222833357|gb|EEE71834.1| AP6 domain-containing transcription factor [Populus trichocarpa]	sp|Q9SK03|RAP31_ARATH	118	3e-26	Ethylene-responsive transcription factor RAP2-7 OS=Arabidopsis thaliana GN=RAP2-7 PE=2 SV=6	--	--	--	--	--	K09288	2e-27	118	ath:AT2G28554	AP2-like factor, euAP6 lineage	-	-	-
Unigene70052	AP2	5.45	18.71	21.02	7.31	2.78	0.65	0.33	1.5	1139	266	17.9588	gi|224138578|ref|XP_002322849.5|	402	1e-111	AP2 domain-containing transcription factor [Populus trichocarpa] >gi|222867479|gb|EEF04610.1| AP6 domain-containing transcription factor [Populus trichocarpa]	sp|Q9SK03|RAP31_ARATH	257	1e-67	Ethylene-responsive transcription factor RAP2-7 OS=Arabidopsis thaliana GN=RAP2-7 PE=2 SV=6	--	--	--	--	--	K09288	1e-68	257	ath:AT2G28554	AP2-like factor, euAP6 lineage	-	-	-
Unigene38439	AP2	0	0	0	0	0.81	0	0	0	231	5	1.6645	gi|292668939|gb|ADE41124.13|	94	5e-19	AP14 domain class transcription factor [Malus x domestica]	sp|Q40479|ERF14_TOBAC	90.9	2e-18	Ethylene-responsive transcription factor 2 OS=Nicotiana tabacum GN=ERF2 PE=2 SV=13	--	--	--	--	--	K09298	1e-13	71.2	ath:AT5G47232	EREBP-like factor	GO:0000160//two-component signal transduction system (phosphorelay);GO:0009743//response to carbohydrate stimulus;GO:0010468//regulation of gene expression;GO:0006363//transcription, DNA-dependent	GO:0003688//nucleic acid binding	GO:0043243//intracellular membrane-bounded organelle
Unigene12392	AP2	17.37	0.63	0.62	3.87	9.48	76.21	4.08	1.87	275	47	13.1427	gi|222427669|gb|ACM49844.4|	108	2e-23	ethylene responsive transcription factor 6b [Prunus salicina]	sp|Q9SXS8|ERF6_TOBAC	108	1e-23	Ethylene-responsive transcription factor 3 OS=Nicotiana tabacum GN=ERF3 PE=2 SV=4	--	--	--	--	--	K09289	7e-23	102	ath:AT1G50643	EREBP-like factor	-	-	-
Unigene1733	AP2	2.66	0	0	1.88	8.19	109.35	0	0	659	75	8.7518	gi|15225361|ref|NP_182011.4|	127	1e-35	ERF13 (ETHYLENE-RESPONSIVE ELEMENT BINDING FACTOR 13); DNA binding / transcription factor [Arabidopsis thaliana] >gi|57012834|sp|Q8L9K1.2|ERF99_ARATH RecName: Full=Ethylene-responsive transcription factor 13; Short=AtERF16; AltName: Full=Ethylene-responsi ̴ ̴ ̴ ̴ ̯ ̴ ! & ̯ ̴ ! & ̯ ̴ ! & ̯ ̴	sp|Q8L9K1|ERF102_ARATH	127	6e-36	Ethylene-responsive transcription factor 13 OS=Arabidopsis thaliana GN=ERF13 PE=2 SV=5	--	--	--	--	--	K09289	9e-30	114	ath:AT4G17503	EREBP-like factor	-	-	-
Unigene23024	AP2	84.91	22.06	25.73	91.29	117.35	760.94	1.13	1.04	165	145	67.5778	gi|224069196|ref|XP_002326298.4|	62.4	2e-09	AP2/ERF domain-containing transcription factor [Populus trichocarpa] >gi|148372128|gb|ABQ62995.1| RAP2-like protein [Populus trichocarpa] >gi|222833491|gb|EEE71968.1| AP5/ERF domain-containing transcription factor [Populus trichocarpa]	sp|Q84QC2|ERF20_ARATH	50.8	3e-06	Ethylene-responsive transcription factor ERF017 OS=Arabidopsis thaliana GN=ERF017 PE=2 SV=4	--	--	--	--	--	--	--	--	--	--	GO:0010468//regulation of gene expression;GO:0006354//transcription, DNA-dependent	GO:0003679//nucleic acid binding	GO:0043234//intracellular membrane-bounded organelle
Unigene27979	AP2	0.86	0	0.92	0.96	2.01	15.9	0	6.48	185	3	1.247	gi|38492172|gb|AAR22388.2|	82.4	1e-15	ANT-like protein [Nicotiana tabacum]	sp|Q52QU2|AIL7_ARATH	77.8	2e-14	AP2-like ethylene-responsive transcription factor AIL6 OS=Arabidopsis thaliana GN=AIL6 PE=2 SV=2	--	--	--	--	--	K09286	2e-15	77	ath:AT1G72571	AP3-like factor, ANT lineage	GO:0010468//regulation of gene expression;GO:0006352//transcription, DNA-dependent	GO:0003676//nucleic acid binding;GO:0016629//oxidoreductase activity, acting on the CH-CH group of donors, NAD or NADP as acceptor	GO:0043232//intracellular membrane-bounded organelle
Unigene3100	AP2	0.53	0.58	0.28	0.3	0.93	40.14	0	6.28	600	48	6.1519	gi|292668903|gb|ADE41106.3|	119	4e-33	AP4 domain class transcription factor [Malus x domestica]	sp|Q9FK12|CRF5_ARATH	104	2e-30	Ethylene-responsive transcription factor CRF3 OS=Arabidopsis thaliana GN=CRF3 PE=2 SV=3	--	--	--	--	--	K09288	3e-14	58.2	ath:AT1G53912	EREBP-like factor	-	-	-
Unigene32592	AP2	16.55	10.3	14.29	70.18	68.2	163.81	0	0	202	61	23.2219	gi|224053975|ref|XP_002298066.3|	97.8	3e-20	AP2/ERF domain-containing transcription factor [Populus trichocarpa] >gi|222845324|gb|EEE82871.1| AP4/ERF domain-containing transcription factor [Populus trichocarpa]	sp|Q9CAN9|ERF28_ARATH	91.3	2e-18	Ethylene-responsive transcription factor ERF026 OS=Arabidopsis thaliana GN=ERF026 PE=2 SV=3	--	--	--	--	--	K09288	8e-16	78.6	ath:AT5G25812	EREBP-like factor	GO:0010468//regulation of gene expression;GO:0006353//transcription, DNA-dependent	GO:0003678//nucleic acid binding	GO:0043233//intracellular membrane-bounded organelle
Unigene35338	AP2	0	0	0.79	0	0.87	7.73	0.87	0	214	5	1.7967	gi|58432857|gb|AAW78369.3|	150	4e-36	transcription factor AP2D16 [Oryza sativa Japonica Group]	sp|Q1PFE1|AIL3_ARATH	141	1e-33	AP2-like ethylene-responsive transcription factor AIL1 OS=Arabidopsis thaliana GN=AIL1 PE=2 SV=3	--	--	--	--	--	K09287	1e-34	141	ath:AT1G72572	AP4-like factor, ANT lineage	-	-	-
Unigene39515	AP2	100.09	20.47	32.96	179.44	182.25	1165.8	0	1.45	237	186	60.351	gi|224069196|ref|XP_002326298.4|	66.2	1e-10	AP2/ERF domain-containing transcription factor [Populus trichocarpa] >gi|148372128|gb|ABQ62995.1| RAP2-like protein [Populus trichocarpa] >gi|222833491|gb|EEE71968.1| AP5/ERF domain-containing transcription factor [Populus trichocarpa]	sp|Q84QC2|ERF20_ARATH	58.2	2e-08	Ethylene-responsive transcription factor ERF017 OS=Arabidopsis thaliana GN=ERF017 PE=2 SV=4	--	--	--	--	--	K09289	7e-07	48.9	ath:AT1G46771	EREBP-like factor	GO:0010468//regulation of gene expression;GO:0006354//transcription, DNA-dependent	GO:0003679//nucleic acid binding	GO:0043234//intracellular membrane-bounded organelle
Unigene43265	AP2	0.62	2.69	1.97	1.37	4.33	18.53	0	7.3	258	55	16.3932	gi|224114549|ref|XP_002332357.2|	62.8	1e-09	AP2/ERF domain-containing transcription factor [Populus trichocarpa] >gi|148372069|gb|ABQ62966.1| TINY-like protein [Populus trichocarpa] >gi|222832078|gb|EEE70555.1| AP3/ERF domain-containing transcription factor [Populus trichocarpa]	sp|Q9M210|ERF36_ARATH	54.3	2e-07	Ethylene-responsive transcription factor ERF035 OS=Arabidopsis thaliana GN=ERF035 PE=2 SV=2	--	--	--	--	--	K09287	2e-06	47.4	ath:AT2G40221	EREBP-like factor	GO:0010468//regulation of gene expression;GO:0006352//transcription, DNA-dependent	GO:0003677//nucleic acid binding	GO:0043232//intracellular membrane-bounded organelle
Unigene43712	AP2	2.44	0.66	0.65	1.36	0.71	30.99	0.72	5.91	261	16	4.7141	gi|224127204|ref|XP_002320013.1|	59.3	1e-08	AP2 domain-containing transcription factor [Populus trichocarpa] >gi|222860786|gb|EEE98328.1| AP2 domain-containing transcription factor [Populus trichocarpa]	--	--	--	--	--	--	--	--	--	--	--	--	--	--	GO:0008152//metabolic process	-	-
Unigene44044	AP2	0	0	1.29	0.67	0	4.89	0.71	0	263	9	2.6315	gi|224073710|ref|XP_002304138.1|	77.4	4e-14	AP2 domain-containing transcription factor [Populus trichocarpa] >gi|222841570|gb|EEE79117.1| AP2 domain-containing transcription factor [Populus trichocarpa]	--	--	--	--	--	--	--	--	--	--	--	--	--	--	GO:0010468//regulation of gene expression;GO:0006350//transcription	-	-
Unigene46795	AP2	0	0	0	3.13	5.26	11.04	0	0	283	15	4.0759	gi|224131624|ref|XP_002328068.1|	79	2e-14	AP2/ERF domain-containing transcription factor [Populus trichocarpa] >gi|222837583|gb|EEE75948.1| AP2/ERF domain-containing transcription factor [Populus trichocarpa]	sp|P93835|DRE1B_ARATH	51.2	2e-06	Dehydration-responsive element-binding protein 1B OS=Arabidopsis thaliana GN=DREB1B PE=2 SV=2	--	--	--	--	--	K09286	1e-07	51.2	ath:AT4G25490	EREBP-like factor	-	-	-
Unigene4831	AP2	0.56	0	0	0	1.31	14.84	0	2.4	285	5	1.3491	gi|115470415|ref|NP_001058806.3|	183	5e-46	Os07g0124700 [Oryza sativa Japonica Group] >gi|113610342|dbj|BAF20720.1| Os07g0124702 [Oryza sativa Japonica Group]	sp|Q38916|ANT_ARATH	171	2e-42	AP2-like ethylene-responsive transcription factor ANT OS=Arabidopsis thaliana GN=ANT PE=1 SV=4	--	--	--	--	--	K09287	1e-43	171	ath:AT4G37752	AP4-like factor, ANT lineage	-	-	-
Unigene48556	AP2	2.67	0	1.71	0.59	3.75	16.04	6.27	1.15	298	30	7.7415	gi|224064277|ref|XP_002301414.2|	130	3e-30	AP2/ERF domain-containing transcription factor [Populus trichocarpa] >gi|224076068|ref|XP_002335832.1| AP2/ERF domain-containing transcription factor [Populus trichocarpa] >gi|148372087|gb|ABQ62975.1| TINY-like protein [Populus trichocarpa] >gi|222835845|㳀ő㱰ő 㲐ő㳀ő㱰őH 䐀 㲴ő㳀ő㱰ő 㲴ő㳀ő㱰ő 㲴ő㳀ő㱰ő 㲴ő㳀ő㱰ő ඈ ඈ ඉ ඉ ඉ ඉ ඊ ඊ ඊ ඊ උ උ උ උ ඌ ඌ ඌ ඌ ඍ ඍ ඍ ඍ ඎ ඎ ඎ ඎ ඏ ඏ ඏ ඏ	sp|Q1ECI2|ERF24_ARATH	117	2e-26	Ethylene-responsive transcription factor ERF023 OS=Arabidopsis thaliana GN=ERF023 PE=2 SV=2	--	--	--	--	--	K09287	1e-27	117	ath:AT1G01251	EREBP-like factor	GO:0010468//regulation of gene expression;GO:0006352//transcription, DNA-dependent	-	GO:0009537//plastid
Unigene51850	AP2	10.07	5.74	1.53	1.6	11.78	114.06	12.38	30.44	332	79	18.2982	gi|224142968|ref|XP_002324799.3|	142	2e-33	AP2/ERF domain-containing transcription factor [Populus trichocarpa] >gi|148372075|gb|ABQ62969.1| TINY-like protein [Populus trichocarpa] >gi|222866233|gb|EEF03364.1| AP4/ERF domain-containing transcription factor [Populus trichocarpa]	sp|Q9LU18|ERF38_ARATH	125	8e-29	Ethylene-responsive transcription factor ERF036 OS=Arabidopsis thaliana GN=ERF036 PE=2 SV=3	--	--	--	--	--	K09288	2e-28	120	ath:AT5G25812	EREBP-like factor	-	-	-
Unigene57158	AP2	3.09	0.42	2.47	0	0.9	19.63	4.08	3.33	412	26	4.8528	gi|224058399|ref|XP_002299493.5|	80.9	4e-15	AP2/ERF domain-containing transcription factor [Populus trichocarpa] >gi|222846751|gb|EEE84298.1| AP6/ERF domain-containing transcription factor [Populus trichocarpa]	sp|Q9SUQ2|CRF6_ARATH	65.9	8e-11	Ethylene-responsive transcription factor CRF2 OS=Arabidopsis thaliana GN=CRF2 PE=2 SV=5	--	--	--	--	--	K09289	1e-06	48.5	ath:AT1G16064	AP6-like factor, ANT lineage	GO:0048827//phyllome development;GO:0006606//protein import into nucleus;GO:0009797//embryonic development ending in seed dormancy	-	-
Unigene57209	AP2	5.4	6.71	13.57	24.03	22.99	115.73	1.36	7.88	413	60	11.1718	gi|224062151|ref|XP_002300780.10|	120	5e-27	AP2/ERF domain-containing transcription factor [Populus trichocarpa] >gi|222842506|gb|EEE80053.1| AP11/ERF domain-containing transcription factor [Populus trichocarpa]	sp|Q9LTC5|ERF107_ARATH	117	3e-26	Ethylene-responsive transcription factor ERF098 OS=Arabidopsis thaliana GN=ERF098 PE=2 SV=10	--	--	--	--	--	K09295	2e-23	104	ath:AT1G53919	EREBP-like factor	GO:0000160//two-component signal transduction system (phosphorelay);GO:0009743//response to carbohydrate stimulus;GO:0010468//regulation of gene expression;GO:0006360//transcription, DNA-dependent	GO:0003685//nucleic acid binding	GO:0043240//intracellular membrane-bounded organelle
Unigene60791	AP2	13	2.48	4.16	2.53	1.52	46.14	7.63	11.54	490	46	7.2191	gi|224118152|ref|XP_002317743.2|	90.1	1e-17	AP2/ERF domain-containing transcription factor [Populus trichocarpa] >gi|222858416|gb|EEE95963.1| AP3/ERF domain-containing transcription factor [Populus trichocarpa]	sp|Q9SUQ2|CRF3_ARATH	89.7	7e-18	Ethylene-responsive transcription factor CRF2 OS=Arabidopsis thaliana GN=CRF2 PE=2 SV=2	--	--	--	--	--	--	--	--	--	--	-	-	-
Unigene65641	AP2	16.58	11.09	19.97	16.35	22.16	87.81	4.73	33.13	672	289	33.0711	gi|32480821|gb|AAP83131.1|	302	2e-81	DREB [Glycine max]	sp|O82132|DRE2A_ARATH	167	6e-41	Dehydration-responsive element-binding protein 2A OS=Arabidopsis thaliana GN=DREB2A PE=1 SV=1	--	--	--	--	--	K09286	6e-41	164	ath:AT3G11020	EREBP-like factor	-	-	-
Unigene65950	AP2	41.64	25.54	25.52	86.81	137.75	286.64	0.54	0.99	692	677	75.232	gi|169666736|gb|ACA63936.1|	238	6e-62	CBF3 protein [Glycine max]	sp|Q9FJ93|DRE1D_ARATH	170	7e-42	Dehydration-responsive element-binding protein 1D OS=Arabidopsis thaliana GN=DREB1D PE=2 SV=1	--	--	--	--	--	K09286	7e-42	167	ath:AT4G25480	EREBP-like factor	-	-	-
Unigene66206	AP2	80.28	37.56	29.59	85.34	83.07	395.78	0	1.7	706	660	71.8885	gi|78216290|gb|ABB36646.4|	243	2e-63	dehydration-responsive element binding protein 6 [Glycine max]	sp|Q9S7L5|ERF21_ARATH	159	1e-38	Ethylene-responsive transcription factor ERF018 OS=Arabidopsis thaliana GN=ERF018 PE=2 SV=4	--	--	--	--	--	K09289	1e-21	99.8	ath:AT1G01253	EREBP-like factor	-	-	-
Unigene66990	AP2	13.84	1.83	2.01	8.64	13.74	132.24	2.71	14.67	759	208	21.0737	gi|222427667|gb|ACM49843.3|	212	4e-54	ethylene responsive transcription factor 14 [Prunus salicina]	sp|Q94ID6|ERF83_ARATH	155	2e-37	Ethylene-responsive transcription factor 12 OS=Arabidopsis thaliana GN=ERF12 PE=2 SV=3	--	--	--	--	--	K09288	2e-24	109	ath:AT3G15212	EREBP-like factor	GO:0006353//transcription, DNA-dependent	GO:0003678//nucleic acid binding	GO:0043233//intracellular membrane-bounded organelle
Unigene8976	AP2	0.44	0	0.7	1.94	1.53	26.44	0.77	0.23	730	35	3.6869	gi|224142619|ref|XP_002324652.10|	235	6e-67	AP2/ERF domain-containing transcription factor [Populus trichocarpa] >gi|222866086|gb|EEF03217.1| AP11/ERF domain-containing transcription factor [Populus trichocarpa]	sp|Q9XI33|WIN10_ARATH	215	2e-58	Ethylene-responsive transcription factor WIN1 OS=Arabidopsis thaliana GN=WIN1 PE=2 SV=10	--	--	--	--	--	K09295	3e-17	85.5	ath:AT1G43169	EREBP-like factor	GO:0000160//two-component signal transduction system (phosphorelay);GO:0006633//fatty acid biosynthetic process;GO:0010468//regulation of gene expression;GO:0006351//transcription, DNA-dependent;GO:0006959//response to stress	GO:0003686//DNA binding	GO:0043240//intracellular membrane-bounded organelle
Unigene10949	AP2	21.97	30.25	34.45	28.84	11.2	4.77	6.83	12.93	848	251	22.7613	gi|13173164|gb|AAK14326.1|AF325506_1	249	2e-65	APETAL2-like protein [Pisum sativum]	sp|P47927|AP2_ARATH	180	9e-45	Floral homeotic protein APETALA 2 OS=Arabidopsis thaliana GN=AP2 PE=1 SV=1	--	--	--	--	--	K09284	9e-46	180	ath:AT4G36920	AP2-like factor, euAP2 lineage	-	-	-
Unigene65216	AP2	13.72	15.73	15.15	14.72	4.58	1.13	5.17	0.79	650	99	11.7123	gi|292668935|gb|ADE41122.4|	228	3e-59	AP5 domain class transcription factor [Malus x domestica]	sp|Q8LDC8|ERF95_ARATH	214	3e-55	Ethylene-responsive transcription factor 1B OS=Arabidopsis thaliana GN=ERF1B PE=2 SV=5	--	--	--	--	--	K09289	3e-56	214	ath:AT3G23243	EREBP-like factor	GO:0000160//two-component signal transduction system (phosphorelay);GO:0010468//regulation of gene expression;GO:0006351//transcription, DNA-dependent;GO:0006953//response to stress	GO:0030528//transcription regulator activity;GO:0003679//nucleic acid binding	GO:0043234//intracellular membrane-bounded organelle
Unigene65242	AP2	33.5	38.33	43.05	28.31	6.01	15.53	4.59	16.84	651	223	26.3417	gi|13173164|gb|AAK14326.1|AF325506_2	363	1e-100	APETAL3-like protein [Pisum sativum]	sp|P47927|AP3_ARATH	162	2e-39	Floral homeotic protein APETALA 2 OS=Arabidopsis thaliana GN=AP2 PE=1 SV=2	--	--	--	--	--	K09285	2e-40	162	ath:AT4G36921	AP2-like factor, euAP3 lineage	GO:0010468//regulation of gene expression;GO:0009791//post-embryonic development;GO:0003006//reproductive developmental process;GO:0006351//transcription	-	-
Unigene14156	AP2	8.76	22.4	27	14.24	12.2	8.51	6.69	6.28	1145	256	17.1931	gi|224053044|ref|XP_002297679.3|	413	1e-114	AP2 domain-containing transcription factor [Populus trichocarpa] >gi|222844937|gb|EEE82484.1| AP4 domain-containing transcription factor [Populus trichocarpa]	sp|Q94AN4|AP2L3_ARATH	386	1e-106	AP2-like ethylene-responsive transcription factor At1g16060 OS=Arabidopsis thaliana GN=At1g16060 PE=2 SV=3	--	--	--	--	--	K09287	1e-107	386	ath:AT1G16062	AP4-like factor, ANT lineage	-	-	-
Unigene19496	AP2	8.38	15.96	34.64	43.13	50.22	8.47	0	2.25	152	4	2.0237	gi|224122476|ref|XP_002318846.1|	76.6	8e-14	AP2/ERF domain-containing transcription factor [Populus trichocarpa] >gi|222859519|gb|EEE97066.1| AP2/ERF domain-containing transcription factor [Populus trichocarpa]	sp|Q9SGJ6|DRE1E_ARATH	61.6	1e-09	Dehydration-responsive element-binding protein 1E OS=Arabidopsis thaliana GN=DREB1E PE=2 SV=1	--	--	--	--	--	K09286	1e-10	61.6	ath:AT4G25490	EREBP-like factor	GO:0010468//regulation of gene expression;GO:0006351//transcription, DNA-dependent	GO:0003676//nucleic acid binding	GO:0043231//intracellular membrane-bounded organelle
Unigene24267	AP2	3.75	9.17	20.98	35.44	70.09	15.14	0	1.01	170	83	37.5448	gi|292668975|gb|ADE41142.1|	110	6e-24	AP2 domain class transcription factor [Malus x domestica]	sp|Q9LYD3|DREB3_ARATH	108	1e-23	Dehydration-responsive element-binding protein 3 OS=Arabidopsis thaliana GN=DREB3 PE=2 SV=1	--	--	--	--	--	K09286	5e-24	105	ath:AT5G25810	EREBP-like factor	GO:0010468//regulation of gene expression;GO:0006351//transcription, DNA-dependent	GO:0003676//nucleic acid binding	GO:0043231//intracellular membrane-bounded organelle
Unigene24803	AP2	26.84	86.65	128.36	140.11	152.63	40.61	0	2.99	172	136	60.8038	gi|171191057|gb|ACB45091.1|	117	4e-26	CBF1-2 fusion protein [Solanum pimpinellifolium]	sp|Q9M0L0|DRE1A_ARATH	117	3e-26	Dehydration-responsive element-binding protein 1A OS=Arabidopsis thaliana GN=DREB1A PE=1 SV=2	--	--	--	--	--	K09286	2e-27	117	ath:AT4G25480	EREBP-like factor	GO:0010468//regulation of gene expression;GO:0006351//transcription, DNA-dependent	GO:0003676//nucleic acid binding	GO:0043231//intracellular membrane-bounded organelle
Unigene43882	AP2	1.22	21.17	25.93	30.44	24.16	2.1	0	0	262	87	25.5351	gi|87162933|gb|ABD28728.7|	114	3e-25	Pathogenesis-related transcriptional factor and ERF [Medicago truncatula]	sp|Q9XI33|WIN7_ARATH	110	3e-24	Ethylene-responsive transcription factor WIN1 OS=Arabidopsis thaliana GN=WIN1 PE=2 SV=7	--	--	--	--	--	--	--	--	--	--	GO:0000160//two-component signal transduction system (phosphorelay);GO:0006633//fatty acid biosynthetic process;GO:0010468//regulation of gene expression;GO:0006351//transcription, DNA-dependent;GO:0006956//response to stress	GO:0003683//DNA binding	GO:0043237//intracellular membrane-bounded organelle
Unigene5126	AP2	2.7	4.63	6.6	17.63	13.1	1.78	0.91	0.42	412	35	6.5327	gi|15238232|ref|NP_201280.3|	52.4	5e-11	ABR1 (ABA REPRESSOR1); DNA binding / transcription factor [Arabidopsis thaliana] >gi|75262440|sp|Q9FGF8.1|ABR1_ARATH RecName: Full=Ethylene-responsive transcription factor ABR1; AltName: Full=Protein ABA REPRESSOR 1 >gi|30725634|gb|AAP37839.1| At5g64752 [ ໲ ໲ ໳ ໳ ໳ ໳	sp|Q9FGF8|ABR3_ARATH	52.4	3e-11	Ethylene-responsive transcription factor ABR1 OS=Arabidopsis thaliana GN=ABR1 PE=2 SV=3	--	--	--	--	--	K09288	4e-06	47	ath:AT1G43162	EREBP-like factor	-	-	-
Unigene5474	AP2	0	1.25	5.5	1.27	4.02	0	0	0.62	278	11	3.0428	gi|224077026|ref|XP_002305098.1|	84.3	4e-16	AP2/ERF domain-containing transcription factor [Populus trichocarpa] >gi|222848062|gb|EEE85609.1| AP2/ERF domain-containing transcription factor [Populus trichocarpa]	--	--	--	--	--	--	--	--	--	--	--	--	--	--	-	-	-
Unigene56359	AP2	19.25	55.44	81.28	77.22	84.88	17.6	0.47	14.24	397	22	4.2614	gi|193237575|dbj|BAG50064.3|	164	4e-40	transcription factor AP4-EREBP [Lotus japonicus]	sp|Q70II3|EF112_ARATH	107	2e-23	Ethylene-responsive transcription factor ERF110 OS=Arabidopsis thaliana GN=ERF110 PE=2 SV=4	--	--	--	--	--	K09288	4e-22	100	ath:AT1G43162	EREBP-like factor	-	-	-
Unigene61524	AP2	2.81	20.43	52.72	93.3	138.63	24.92	1.47	4.04	509	185	27.9495	gi|227464394|gb|ACP40513.3|	140	7e-33	TINY [Glycine max]	sp|O80654|ERF39_ARATH	97.1	5e-20	Ethylene-responsive transcription factor ERF037 OS=Arabidopsis thaliana GN=ERF037 PE=2 SV=3	--	--	--	--	--	K09288	2e-20	95.1	ath:AT5G25812	EREBP-like factor	GO:0006352//transcription	-	-
Unigene62841	AP2	9.53	78.32	79.22	58.85	54.74	11.34	1.02	33.88	551	434	60.5701	gi|224055891|ref|XP_002298696.2|	191	3e-48	AP2/ERF domain-containing transcription factor [Populus trichocarpa] >gi|148372114|gb|ABQ62988.1| RAP2.4-like protein [Populus trichocarpa] >gi|222845954|gb|EEE83501.1| AP3/ERF domain-containing transcription factor [Populus trichocarpa]	sp|Q9SVQ0|ERF63_ARATH	167	5e-41	Ethylene-responsive transcription factor ERF062 OS=Arabidopsis thaliana GN=ERF062 PE=2 SV=2	--	--	--	--	--	K09287	2e-28	121	ath:AT1G78081	EREBP-like factor	-	-	-
Unigene63705	AP2	3.55	2.38	7.28	18.54	12.45	0.95	0	0.29	583	37	4.8804	gi|193237573|dbj|BAG50063.3|	115	3e-25	transcription factor AP4-EREBP [Lotus japonicus]	sp|Q9FGF8|ABR3_ARATH	93.6	8e-19	Ethylene-responsive transcription factor ABR1 OS=Arabidopsis thaliana GN=ABR1 PE=2 SV=3	--	--	--	--	--	K09288	2e-14	75.5	ath:AT1G43162	EREBP-like factor	-	-	-
Unigene13381	AP2	12.29	0.89	1.17	7.29	10.86	21.44	3.85	1.76	583	54	7.1227	gi|262232675|gb|ACY38600.1|	283	1e-75	DREB-like protein 1 [Medicago sativa subsp. x varia]	sp|Q9SYS6|DRE1C_ARATH	185	1e-46	Dehydration-responsive element-binding protein 1C OS=Arabidopsis thaliana GN=DREB1C PE=2 SV=2	--	--	--	--	--	K09286	1e-47	185	ath:AT4G25470	EREBP-like factor	GO:0010468//regulation of gene expression;GO:0006351//transcription, DNA-dependent	GO:0003676//nucleic acid binding	GO:0043231//intracellular membrane-bounded organelle
Unigene16543	AP2	15.84	16.43	4.02	36.11	60.71	45.65	3.72	3.08	1055	347	25.2928	gi|292668955|gb|ADE41132.1|	233	4e-60	AP2 domain class transcription factor [Malus x domestica]	sp|Q9LYD3|DREB3_ARATH	192	3e-48	Dehydration-responsive element-binding protein 3 OS=Arabidopsis thaliana GN=DREB3 PE=2 SV=1	CC3494_1	49.7	2e-06	COG3637	Opacity protein and related surface antigens	K09286	1e-44	177	ath:AT5G25810	EREBP-like factor	GO:0010468//regulation of gene expression;GO:0006350//transcription	-	-
Unigene1794	AP2	56.34	10.98	11.66	10.3	37.37	24.27	7.57	11.16	568	161	21.797	gi|224145414|ref|XP_002325634.1|	82.8	2e-15	AP2/ERF domain-containing transcription factor [Populus trichocarpa] >gi|222862509|gb|EEF00016.1| AP2/ERF domain-containing transcription factor [Populus trichocarpa]	sp|O04682|PTI6_SOLLC	80.9	5e-15	Pathogenesis-related genes transcriptional activator PTI6 OS=Solanum lycopersicum GN=PTI6 PE=2 SV=1	--	--	--	--	--	--	--	--	--	--	-	-	-
Unigene25306	AP2	11.89	23.9	11.71	59.07	74.9	105.65	0	0	174	50	22.0974	gi|224074843|ref|XP_002304466.3|	87	6e-17	AP2/ERF domain-containing transcription factor [Populus trichocarpa] >gi|222841898|gb|EEE79445.1| AP4/ERF domain-containing transcription factor [Populus trichocarpa]	sp|Q9FJ90|ERF27_ARATH	82.8	6e-16	Ethylene-responsive transcription factor ERF025 OS=Arabidopsis thaliana GN=ERF025 PE=2 SV=3	--	--	--	--	--	K09288	2e-13	70.5	ath:AT5G25812	EREBP-like factor	GO:0010468//regulation of gene expression;GO:0006351//transcription, DNA-dependent;GO:0006954//defense response	GO:0030528//transcription regulator activity;GO:0003678//nucleic acid binding	GO:0043231//intracellular membrane-bounded organelle;GO:0044446//cytoplasmic part
Unigene2839	AP2	0.62	6.77	3.98	1.73	4	5.03	0.36	0	512	54	8.1104	gi|224143892|ref|XP_002325111.2|	162	2e-39	AP2 domain-containing transcription factor [Populus trichocarpa] >gi|222866545|gb|EEF03676.1| AP3 domain-containing transcription factor [Populus trichocarpa]	sp|Q94AN4|AP2L2_ARATH	152	1e-36	AP2-like ethylene-responsive transcription factor At1g16060 OS=Arabidopsis thaliana GN=At1g16060 PE=2 SV=2	--	--	--	--	--	K09286	1e-37	152	ath:AT1G16061	AP3-like factor, ANT lineage	-	-	-
Unigene42507	AP2	27.69	37.67	35.58	26.62	41.21	20.34	9.6	6.77	253	63	19.1487	gi|56384582|gb|AAV85852.2|	123	7e-28	AT-rich element binding factor 3 [Pisum sativum]	sp|Q9SXS8|ERF4_TOBAC	67.4	3e-11	Ethylene-responsive transcription factor 3 OS=Nicotiana tabacum GN=ERF3 PE=2 SV=2	--	--	--	--	--	K09287	8e-10	58.5	ath:AT1G50641	EREBP-like factor	-	-	-
Unigene4251	AP2	13.48	17.88	10.78	80.63	98.02	103.1	0.49	0	378	98	19.9367	gi|224053975|ref|XP_002298066.3|	122	1e-27	AP2/ERF domain-containing transcription factor [Populus trichocarpa] >gi|222845324|gb|EEE82871.1| AP4/ERF domain-containing transcription factor [Populus trichocarpa]	sp|Q9FJ90|ERF27_ARATH	100	3e-21	Ethylene-responsive transcription factor ERF025 OS=Arabidopsis thaliana GN=ERF025 PE=2 SV=3	--	--	--	--	--	K09288	2e-15	77.8	ath:AT4G25492	EREBP-like factor	GO:0006954//defense response	-	-
Unigene45273	AP2	382.78	417.96	532.61	470.36	412.75	266.28	183.44	164.35	272	709	200.446	gi|143636347|gb|ABO93372.2|	139	8e-33	ethylene-responsive element binding protein [Medicago sativa subsp. falcata]	sp|Q9LUM4|RAP23_ARATH	53.9	3e-07	Ethylene-responsive transcription factor RAP2-2 OS=Arabidopsis thaliana GN=RAP2-2 PE=2 SV=3	--	--	--	--	--	K09287	4e-08	53.1	ath:AT1G53911	EREBP-like factor	GO:0010468//regulation of gene expression;GO:0006352//transcription, DNA-dependent	GO:0003677//nucleic acid binding	GO:0043232//intracellular membrane-bounded organelle
Unigene5151	AP2	0.28	3.7	3.32	2.21	7.29	3.6	0	0.61	562	37	5.0627	gi|224143892|ref|XP_002325111.2|	176	3e-58	AP2 domain-containing transcription factor [Populus trichocarpa] >gi|222866545|gb|EEF03676.1| AP3 domain-containing transcription factor [Populus trichocarpa]	sp|Q6X5Y6|WRI2_ARATH	163	2e-45	Ethylene-responsive transcription factor WRI1 OS=Arabidopsis thaliana GN=WRI1 PE=2 SV=2	--	--	--	--	--	K09286	3e-49	171	ath:AT1G79701	AP3-like factor, ANT lineage	-	-	-
Unigene54484	AP2	33.4	47.69	55.53	61.32	38.56	14.03	11.71	15.4	367	152	31.8491	gi|292668957|gb|ADE41133.1|	85.1	2e-16	AP2 domain class transcription factor [Malus x domestica] >gi|295684207|gb|ADG27453.1| apetala 2-like protein [Malus x domestica]	--	--	--	--	--	--	--	--	--	--	--	--	--	--	GO:0010468//regulation of gene expression;GO:0006350//transcription	-	-
Unigene57261	AP2	73.83	40.19	41.84	73.62	72.85	52.4	4.51	17.38	414	85	15.7884	gi|193237561|dbj|BAG50057.5|	66.6	8e-11	transcription factor AP6-EREBP [Lotus japonicus]	sp|Q8H1E4|RAP28_ARATH	54.7	2e-07	Ethylene-responsive transcription factor RAP2-4 OS=Arabidopsis thaliana GN=RAP2-4 PE=2 SV=5	--	--	--	--	--	K09290	2e-08	54.7	ath:AT1G78084	EREBP-like factor	GO:0009314//response to radiation;GO:0000160//two-component signal transduction system (phosphorelay);GO:0009651//response to salt stress;GO:0010468//regulation of gene expression;GO:0006355//transcription, DNA-dependent	GO:0003680//nucleic acid binding	GO:0043235//intracellular membrane-bounded organelle
Unigene58346	AP2	77.03	18.77	16.44	118.41	201.2	188.07	0	0.39	434	321	56.8768	gi|193237569|dbj|BAG50061.2|	186	9e-47	transcription factor AP3-EREBP [Lotus japonicus]	sp|Q9SZ06|EF110_ARATH	130	3e-30	Ethylene-responsive transcription factor ERF109 OS=Arabidopsis thaliana GN=ERF109 PE=2 SV=2	--	--	--	--	--	K09287	1e-24	108	ath:AT1G53911	EREBP-like factor	-	-	-
Unigene58755	AP2	68.07	66.26	78.39	157.16	172.28	142.24	51.58	48.83	442	491	85.4239	gi|85068148|gb|ABC69353.2|	182	1e-45	ethylene-responsive element-binding protein [Medicago truncatula]	sp|Q40477|ERF5_TOBAC	55.1	2e-07	Ethylene-responsive transcription factor 4 OS=Nicotiana tabacum GN=ERF4 PE=1 SV=2	--	--	--	--	--	--	--	--	--	--	-	-	-
Unigene60018	AP2	14.2	26.12	33.17	26.71	24.51	3.9	7.54	5.09	471	162	26.4493	gi|31324058|gb|AAP47161.1|AF514908_3	189	1e-47	dehydration responsive element binding protein [Glycine max]	sp|Q8LC30|RAP23_ARATH	152	9e-37	Ethylene-responsive transcription factor RAP2-1 OS=Arabidopsis thaliana GN=RAP2-1 PE=2 SV=3	--	--	--	--	--	K09288	9e-38	152	ath:AT1G46770	EREBP-like factor	GO:0010468//regulation of gene expression;GO:0006351//transcription, DNA-dependent;GO:0006952//response to stress	GO:0030528//transcription regulator activity;GO:0003678//nucleic acid binding	GO:0043233//intracellular membrane-bounded organelle
Unigene60750	AP2	13.05	0.36	0.35	6.9	11.83	0.75	1.53	0	488	49	7.7214	gi|133872332|gb|ABO40237.2|	235	2e-61	ethylene-responsive transcription factor 2A [Medicago truncatula]	sp|O80337|EF101_ARATH	187	3e-47	Ethylene-responsive transcription factor 1A OS=Arabidopsis thaliana GN=ERF1A PE=1 SV=3	--	--	--	--	--	K09287	4e-48	187	ath:AT4G17501	EREBP-like factor	-	-	-
Unigene61168	AP2	12.44	1.04	0	15.62	22.76	2.58	2.25	0.69	499	56	8.6299	gi|133872332|gb|ABO40237.5|	96.3	1e-19	ethylene-responsive transcription factor 5A [Medicago truncatula]	sp|O80338|EF105_ARATH	79.7	8e-15	Ethylene-responsive transcription factor 2 OS=Arabidopsis thaliana GN=ERF2 PE=2 SV=5	--	--	--	--	--	K09290	8e-16	79.7	ath:AT5G47224	EREBP-like factor	GO:0000160//two-component signal transduction system (phosphorelay);GO:0009743//response to carbohydrate stimulus;GO:0010468//regulation of gene expression;GO:0002218//activation of innate immune response;GO:0006351//transcription, DNA-dependent;GO:0010557//positive regulation of macromolecule biosynthetic process	GO:0030528//transcription regulator activity;GO:0003680//nucleic acid binding	GO:0005638//nucleus
Unigene64908	AP2	2.76	9.01	10.97	45.49	28.44	35.03	0	0	635	119	14.411	gi|292668909|gb|ADE41109.2|	174	7e-43	AP3 domain class transcription factor [Malus x domestica]	sp|Q38Q39|ERF28_ARATH	151	3e-36	Ethylene-responsive transcription factor ERF027 OS=Arabidopsis thaliana GN=ERF027 PE=2 SV=2	--	--	--	--	--	K09287	4e-23	104	ath:AT5G25811	EREBP-like factor	-	-	-
Unigene65097	AP2	19.06	39.62	48.34	56.22	49.51	29.45	13.08	18.91	643	283	33.8451	gi|2245108|emb|CAB10530.1|	207	8e-53	EREBP-4 like protein [Arabidopsis thaliana] >gi|7268501|emb|CAB78752.1| EREBP-4 like protein [Arabidopsis thaliana]	sp|Q93VG8|U326_ARATH	207	4e-53	UPF0326 protein At4g17486 OS=Arabidopsis thaliana GN=At4g17486 PE=2 SV=1	--	--	--	--	--	--	--	--	--	--	-	-	-
Unigene66575	AP2	37.07	68.61	102.13	147.59	163.74	165.45	2.05	1.41	730	642	67.6289	gi|212717204|gb|ACJ37443.3|	287	8e-77	AP2 domain-containing transcription factor 11 [Glycine max]	sp|Q9C7W2|ERF63_ARATH	222	2e-57	Ethylene-responsive transcription factor ERF061 OS=Arabidopsis thaliana GN=ERF061 PE=2 SV=3	--	--	--	--	--	K09288	7e-35	144	ath:AT1G78082	EREBP-like factor	GO:0010468//regulation of gene expression;GO:0006350//transcription;GO:0009745//response to carbohydrate stimulus	-	-
Unigene67758	AP2	83.59	94.8	91.04	128.09	100.93	88.66	0.46	0.84	819	1123	105.443	gi|169666736|gb|ACA63936.1|	214	8e-55	CBF3 protein [Glycine max]	sp|Q9FJ93|DRE1D_ARATH	172	2e-42	Dehydration-responsive element-binding protein 1D OS=Arabidopsis thaliana GN=DREB1D PE=2 SV=1	--	--	--	--	--	K09286	4e-42	168	ath:AT4G25480	EREBP-like factor	GO:0010468//regulation of gene expression;GO:0006350//transcription	-	-
Unigene9484	AP2	0.42	0	0.45	9.9	14.85	10.27	0	0	376	28	5.7265	gi|224088649|ref|XP_002308508.2|	121	2e-27	AP2/ERF domain-containing transcription factor [Populus trichocarpa] >gi|148372132|gb|ABQ62997.1| RAP2-like protein [Populus trichocarpa] >gi|222854484|gb|EEE92031.1| AP3/ERF domain-containing transcription factor [Populus trichocarpa]	sp|Q84QC2|ERF18_ARATH	115	6e-26	Ethylene-responsive transcription factor ERF017 OS=Arabidopsis thaliana GN=ERF017 PE=2 SV=2	--	--	--	--	--	K09287	9e-19	88.6	ath:AT1G01251	EREBP-like factor	-	-	-
Unigene5238	ARF	3.76	5.15	14.98	14.9	3.25	2.26	5.56	3.34	975	147	11.594	gi|300676100|gb|ADK26472.2|	355	1e-114	auxin response factor 11 [Solanum lycopersicum]	sp|Q9AV48|ARFV_ORYSJ	342	4e-110	Auxin response factor 22 OS=Oryza sativa subsp. japonica GN=ARF22 PE=2 SV=2	--	--	--	--	--	--	--	--	--	--	-	-	-
Unigene71847	ARF	6.84	6.28	7.22	7.77	61.31	23.03	22.58	9.73	2235	738	25.3921	gi|124360755|gb|ABN08732.3|	1187	0	Transcriptional factor B5; Auxin response factor [Medicago truncatula]	sp|O23663|ARFC_ARATH	595	4e-169	Auxin response factor 3 OS=Arabidopsis thaliana GN=ARF3 PE=1 SV=4	--	--	--	--	--	K09289	6e-11	66.6	ath:AT3G25732	RAV-like factor	GO:0010468//regulation of gene expression;GO:0006351//transcription, DNA-dependent;GO:0009721//response to endogenous stimulus	GO:0003678//nucleic acid binding	GO:0043233//intracellular membrane-bounded organelle
Unigene11850	ARF	16.18	13.64	14.48	9.88	9.77	91.31	11.95	41.84	610	92	11.5979	gi|79495605|ref|NP_195054.3|	161	4e-39	DNA binding / transcription factor [Arabidopsis thaliana] >gi|75159005|sp|Q8RYD1.1|REM16_ARATH RecName: Full=B3 domain-containing protein REM16; AltName: Full=Protein REPRODUCTIVE MERISTEM 16; AltName: Full=Auxin response factor 36 >gi|20145851|emb|CAD29616.1| auxin response factor 36 [Arabidopsis thaliana]	sp|Q8RYD1|REM17_ARATH	161	3e-39	B3 domain-containing protein REM16 OS=Arabidopsis thaliana GN=REM16 PE=2 SV=2	--	--	--	--	--	--	--	--	--	--	GO:0010468//regulation of gene expression;GO:0006352//transcription, DNA-dependent	GO:0003677//nucleic acid binding	GO:0043232//intracellular membrane-bounded organelle
Unigene12934	ARF	12.34	14.78	7.9	17.17	8.66	69.11	4.35	12.61	258	15	4.4709	gi|79495605|ref|NP_195054.4|	70.5	6e-12	DNA binding / transcription factor [Arabidopsis thaliana] >gi|75159005|sp|Q8RYD1.1|REM16_ARATH RecName: Full=B3 domain-containing protein REM16; AltName: Full=Protein REPRODUCTIVE MERISTEM 16; AltName: Full=Auxin response factor 36 >gi|20145851|emb|CAD29616.1| auxin response factor 36 [Arabidopsis thaliana]	sp|Q8RYD1|REM18_ARATH	70.5	3e-12	B3 domain-containing protein REM16 OS=Arabidopsis thaliana GN=REM16 PE=2 SV=3	--	--	--	--	--	--	--	--	--	--	-	-	-
Unigene14078	ARF	12.93	11.26	13.8	13.43	7.06	83.29	8.77	23.81	554	53	7.3568	gi|79495605|ref|NP_195054.3|	161	5e-39	DNA binding / transcription factor [Arabidopsis thaliana] >gi|75159005|sp|Q8RYD1.1|REM16_ARATH RecName: Full=B3 domain-containing protein REM16; AltName: Full=Protein REPRODUCTIVE MERISTEM 16; AltName: Full=Auxin response factor 36 >gi|20145851|emb|CAD29616.1| auxin response factor 36 [Arabidopsis thaliana]	sp|Q8RYD1|REM17_ARATH	161	3e-39	B3 domain-containing protein REM16 OS=Arabidopsis thaliana GN=REM16 PE=2 SV=2	--	--	--	--	--	--	--	--	--	--	-	-	-
Unigene18102	ARF	27.17	26.69	14.02	25.15	16.75	85.43	8.84	21.13	1078	485	34.5974	gi|225466215|ref|XP_002266678.2|	610	1e-173	PREDICTED: similar to auxin response factor 9 [Vitis vinifera]	sp|Q9FGV2|ARFH_ARATH	551	4e-156	Auxin response factor 8 OS=Arabidopsis thaliana GN=ARF8 PE=2 SV=3	--	--	--	--	--	--	--	--	--	--	-	-	-
Unigene27687	ARF	35.47	26.37	28.61	21.19	12.14	199.81	24.37	40.96	184	28	11.702	gi|79495605|ref|NP_195054.4|	67	6e-11	DNA binding / transcription factor [Arabidopsis thaliana] >gi|75159005|sp|Q8RYD1.1|REM16_ARATH RecName: Full=B3 domain-containing protein REM16; AltName: Full=Protein REPRODUCTIVE MERISTEM 16; AltName: Full=Auxin response factor 36 >gi|20145851|emb|CAD29616.1| auxin response factor 36 [Arabidopsis thaliana]	sp|Q8RYD1|REM18_ARATH	67	3e-11	B3 domain-containing protein REM16 OS=Arabidopsis thaliana GN=REM16 PE=2 SV=3	--	--	--	--	--	--	--	--	--	--	-	-	-
Unigene57585	ARF	90.97	73.45	82.09	67.08	43	374.66	51.17	96.24	420	347	63.5331	gi|79495605|ref|NP_195054.4|	58.5	2e-08	DNA binding / transcription factor [Arabidopsis thaliana] >gi|75159005|sp|Q8RYD1.1|REM16_ARATH RecName: Full=B3 domain-containing protein REM16; AltName: Full=Protein REPRODUCTIVE MERISTEM 16; AltName: Full=Auxin response factor 36 >gi|20145851|emb|CAD29616.1| auxin response factor 36 [Arabidopsis thaliana]	sp|Q8RYD1|REM18_ARATH	58.5	1e-08	B3 domain-containing protein REM16 OS=Arabidopsis thaliana GN=REM16 PE=2 SV=3	--	--	--	--	--	--	--	--	--	--	-	-	-
Unigene61437	ARF	25.12	20.51	12.39	25.51	29.74	62.36	8.48	18.58	507	140	21.2344	gi|225466215|ref|XP_002266678.4|	180	8e-45	PREDICTED: similar to auxin response factor 11 [Vitis vinifera]	sp|Q9FGV4|ARFH_ARATH	135	1e-31	Auxin response factor 8 OS=Arabidopsis thaliana GN=ARF8 PE=2 SV=5	--	--	--	--	--	--	--	--	--	--	GO:0010468//regulation of gene expression;GO:0009755//hormone-mediated signaling pathway;GO:0009791//post-embryonic development;GO:0006354//transcription, DNA-dependent	GO:0003676//nucleic acid binding;GO:0005518//protein binding	GO:0043234//intracellular membrane-bounded organelle
Unigene64435	ARF	40.45	36.13	21.3	37.81	37.9	120.36	12.78	29.29	614	405	50.7232	gi|225466215|ref|XP_002266678.2|	221	5e-57	PREDICTED: similar to auxin response factor 9 [Vitis vinifera]	sp|Q9FGV2|ARFH_ARATH	154	5e-37	Auxin response factor 8 OS=Arabidopsis thaliana GN=ARF8 PE=2 SV=3	--	--	--	--	--	--	--	--	--	--	-	-	-
Unigene66791	ARF	1.07	1.16	0.23	0.95	1.5	3.95	0	0	745	42	4.3352	gi|75233030|sp|Q7XSS9.5|ARFM_ORYSJ	73.6	2e-12	RecName: Full=Auxin response factor 13 >gi|38345524|emb|CAE01808.2| OSJNBa0039K24.30 [Oryza sativa (japonica cultivar-group)]	sp|Q7XSS12|ARFM_ORYSJ	73.6	1e-12	Auxin response factor 13 OS=Oryza sativa subsp. japonica GN=ARF13 PE=2 SV=5	--	--	--	--	--	--	--	--	--	--	-	-	-
Unigene67296	ARF	16.9	21.27	10.86	20.85	11.19	64.18	4.06	18.84	782	348	34.221	gi|225466215|ref|XP_002266678.2|	290	1e-77	PREDICTED: similar to auxin response factor 9 [Vitis vinifera]	sp|Q9FGV2|ARFH_ARATH	285	3e-76	Auxin response factor 8 OS=Arabidopsis thaliana GN=ARF8 PE=2 SV=3	--	--	--	--	--	--	--	--	--	--	-	-	-
Unigene71612	ARF	32.71	22.42	18.09	37.08	46.34	115.79	8.12	28.48	1840	1381	57.716	gi|225466215|ref|XP_002266678.3|	894	0	PREDICTED: similar to auxin response factor 10 [Vitis vinifera]	sp|Q9FGV3|ARFH_ARATH	740	0	Auxin response factor 8 OS=Arabidopsis thaliana GN=ARF8 PE=2 SV=4	--	--	--	--	--	--	--	--	--	--	-	-	-
Unigene857	ARF	16.5	12.59	10.23	18.36	11.54	57.97	3.97	13.65	1129	300	20.4337	gi|225466215|ref|XP_002266678.4|	337	2e-91	PREDICTED: similar to auxin response factor 11 [Vitis vinifera]	sp|Q9FGV4|ARFH_ARATH	329	2e-89	Auxin response factor 8 OS=Arabidopsis thaliana GN=ARF8 PE=2 SV=5	--	--	--	--	--	--	--	--	--	--	GO:0010468//regulation of gene expression;GO:0009755//hormone-mediated signaling pathway;GO:0009791//post-embryonic development;GO:0006354//transcription, DNA-dependent	GO:0003676//nucleic acid binding;GO:0005518//protein binding	GO:0043234//intracellular membrane-bounded organelle
Unigene52588	ARF	86.37	103.68	52.3	38.45	33.31	16.71	33.43	23.61	341	445	100.352	gi|79318949|ref|NP_001031115.4|	216	5e-56	ARF6 (AUXIN RESPONSE FACTOR 6); transcription factor [Arabidopsis thaliana] >gi|238054274|sp|Q9ZTX8.2|ARFF_ARATH RecName: Full=Auxin response factor 6 >gi|49616351|gb|AAT67072.1| ARF9 [Arabidopsis thaliana]	sp|Q9ZTX11|ARFF_ARATH	216	3e-56	Auxin response factor 6 OS=Arabidopsis thaliana GN=ARF6 PE=2 SV=5	--	--	--	--	--	--	--	--	--	--	GO:0010468//regulation of gene expression;GO:0009755//hormone-mediated signaling pathway;GO:0009791//post-embryonic development;GO:0006354//transcription, DNA-dependent	GO:0003676//nucleic acid binding;GO:0005518//protein binding	GO:0043234//intracellular membrane-bounded organelle
Unigene69646	ARF	106.89	108.99	50.36	66.26	35.51	17.88	37.23	37.52	1059	1015	73.7038	gi|47496696|dbj|BAD19063.4|	371	1e-102	auxin response factor 6 [Cucumis sativus]	sp|Q9ZTX11|ARFF_ARATH	363	1e-99	Auxin response factor 6 OS=Arabidopsis thaliana GN=ARF6 PE=2 SV=5	--	--	--	--	--	--	--	--	--	--	GO:0010468//regulation of gene expression;GO:0009755//hormone-mediated signaling pathway;GO:0009791//post-embryonic development;GO:0006354//transcription, DNA-dependent	GO:0003676//nucleic acid binding;GO:0005518//protein binding	GO:0043234//intracellular membrane-bounded organelle
Unigene14347	ARF	6.82	8.19	21.84	31.94	18	4.44	6.78	7.72	910	213	17.9994	gi|300676100|gb|ADK26472.2|	208	6e-53	auxin response factor 11 [Solanum lycopersicum]	sp|Q9SKN6|ARFJ_ARATH	192	3e-48	Auxin response factor 10 OS=Arabidopsis thaliana GN=ARF10 PE=2 SV=2	--	--	--	--	--	--	--	--	--	--	-	-	-
Unigene33972	ARF	0	0	0.82	0	1.79	1.77	0	0	208	2	0.7394	gi|79495605|ref|NP_195054.4|	57	6e-08	DNA binding / transcription factor [Arabidopsis thaliana] >gi|75159005|sp|Q8RYD1.1|REM16_ARATH RecName: Full=B3 domain-containing protein REM16; AltName: Full=Protein REPRODUCTIVE MERISTEM 16; AltName: Full=Auxin response factor 36 >gi|20145851|emb|CAD29616.1| auxin response factor 36 [Arabidopsis thaliana]	sp|Q8RYD1|REM18_ARATH	57	3e-08	B3 domain-containing protein REM16 OS=Arabidopsis thaliana GN=REM16 PE=2 SV=3	--	--	--	--	--	--	--	--	--	--	GO:0010468//regulation of gene expression;GO:0006353//transcription, DNA-dependent	GO:0003678//nucleic acid binding	GO:0043233//intracellular membrane-bounded organelle
Unigene56611	ARF	23.76	16.38	9.29	27.77	43.53	85.51	5.11	15.34	402	127	24.2939	gi|209419738|gb|ACI46673.2|	115	1e-25	auxin response factor 9 [Solanum lycopersicum]	sp|Q0J952|ARFL_ORYSJ	92.8	6e-19	Auxin response factor 12 OS=Oryza sativa subsp. japonica GN=ARF12 PE=2 SV=2	--	--	--	--	--	--	--	--	--	--	-	-	-
Unigene31483	ARF	11.26	17.51	10.29	8.95	8.46	0.93	2.83	0	198	47	18.2538	gi|117168205|gb|ABK32185.1|	109	8e-24	At3g11580 [Arabidopsis thaliana]	sp|Q8RYD3|Y3158_ARATH	109	5e-24	B3 domain-containing protein At3g11580 OS=Arabidopsis thaliana GN=ARF32 PE=2 SV=1	--	--	--	--	--	K09287	2e-20	94	ath:AT3G25730	RAV-like factor	GO:0010468//regulation of gene expression;GO:0006351//transcription, DNA-dependent	GO:0030528//transcription regulator activity;GO:0003676//nucleic acid binding	GO:0043231//intracellular membrane-bounded organelle
Unigene65663	ARF	146.9	115.88	64.1	85.57	122.55	27.86	38.04	31.81	673	802	91.6388	gi|47496698|dbj|BAD19064.2|	216	2e-55	auxin response factor 5 [Cucumis sativus]	sp|Q9ZTX9|ARFF_ARATH	203	7e-52	Auxin response factor 6 OS=Arabidopsis thaliana GN=ARF6 PE=2 SV=3	--	--	--	--	--	--	--	--	--	--	-	-	-
Unigene5325	Arid	0	0	0	3.34	10.54	0	0	0	212	8	2.9018	gi|15220344|ref|NP_171980.1|	59.7	2e-15	high mobility group (HMG1/2) family protein / ARID/BRIGHT DNA-binding domain-containing protein [Arabidopsis thaliana] >gi|7211978|gb|AAF40449.1|AC004809_7 Contains similarity to the high mobility group family PF|00505 [Arabidopsis thaliana] >gi|56236040|gb|AAV84476.1| At1g04880 [Arabidopsis thaliana] >gi|56790208|gb|AAW30021.1| At1g04880 [Arabidopsis thaliana]	--	--	--	--	--	--	--	--	--	--	--	--	--	--	-	-	-
Unigene17741	Arid	9.4	8.01	5.23	8.64	6.69	28.32	7.92	13.63	779	87	8.5882	gi|224122224|ref|XP_002330570.1|	192	5e-48	high mobility group family [Populus trichocarpa] >gi|222872128|gb|EEF09259.1| high mobility group family [Populus trichocarpa]	sp|Q68CP9|ARID2_HUMAN	84	1e-15	AT-rich interactive domain-containing protein 2 OS=Homo sapiens GN=ARID2 PE=1 SV=2	--	--	--	--	--	--	--	--	--	--	-	-	-
Unigene13458	ARR	45.45	7.41	6.1	15.9	14.48	109.98	26.03	0.73	1170	372	24.4499	gi|224066817|ref|XP_002302230.3|	128	1e-59	type-a response regulator [Populus trichocarpa] >gi|222843956|gb|EEE81503.3| type-a response regulator [Populus trichocarpa]	sp|O80365|ARR10_ARATH	111	3e-40	Two-component response regulator ARR8 OS=Arabidopsis thaliana GN=ARR8 PE=1 SV=3	--	--	--	--	--	K12131	2e-07	47	pop:POPTR_563809	pseudo-response regulator 9	GO:0048511//rhythmic process;GO:0009755//hormone-mediated signaling pathway;GO:0006353//transcription, DNA-dependent	GO:0003676//nucleic acid binding;GO:0004873//signal transducer activity	GO:0043233//intracellular membrane-bounded organelle
Unigene41287	ARR	1.94	0	1.38	1.44	1.51	13.45	0	3.48	246	5	1.563	gi|224146583|ref|XP_002326060.7|	85.5	2e-16	type-a response regulator [Populus trichocarpa] >gi|222862935|gb|EEF00442.7| type-a response regulator [Populus trichocarpa]	sp|Q9FPR6|ARR23_ARATH	70.1	4e-12	Two-component response regulator ARR17 OS=Arabidopsis thaliana GN=ARR17 PE=2 SV=7	--	--	--	--	--	--	--	--	--	--	GO:0009743//response to carbohydrate stimulus;GO:0009755//hormone-mediated signaling pathway;GO:0006351//transcription, DNA-dependent;GO:0032508//developmental process	GO:0005488//binding;GO:0004877//signal transducer activity	GO:0043237//intracellular membrane-bounded organelle
Unigene8466	ARR	0.67	2.19	2.87	2.99	0.79	11.63	0	1.45	237	4	1.2979	gi|224144996|ref|XP_002325489.1|	83.2	2e-18	type-a response regulator [Populus trichocarpa] >gi|222862364|gb|EEE99870.1| type-a response regulator [Populus trichocarpa]	sp|Q9SHC2|ARR16_ARATH	79.3	7e-17	Two-component response regulator ARR16 OS=Arabidopsis thaliana GN=ARR16 PE=1 SV=1	--	--	--	--	--	--	--	--	--	--	GO:0006351//transcription, DNA-dependent	GO:0005488//binding;GO:0004871//signal transducer activity;GO:0016772//transferase activity, transferring phosphorus-containing groups	-
Unigene22986	ARR	0	0	1.03	4.3	1.13	0	0	0	165	2	0.9321	gi|300256682|gb|EFJ40943.5|	68.6	2e-11	ARR-B family transcription factor [Volvox carteri f. nagariensis]	sp|Q8L9Y3|ARR18_ARATH	66.6	4e-11	Two-component response regulator ARR14 OS=Arabidopsis thaliana GN=ARR14 PE=1 SV=6	--	--	--	--	--	--	--	--	--	--	GO:0010468//regulation of gene expression;GO:0009755//hormone-mediated signaling pathway;GO:0006355//transcription, DNA-dependent	GO:0003676//nucleic acid binding;GO:0004871//signal transducer activity;GO:0005519//protein binding	GO:0043235//intracellular membrane-bounded organelle
Unigene61368	AS2	0	1.72	0	1.75	9.95	0.36	0	0	505	29	4.416	gi|15240110|ref|NP_201488.5|	166	1e-40	ASL1 [Arabidopsis thaliana] >gi|29428002|sp|Q9FKZ3.1|LBD36_ARATH RecName: Full=LOB domain-containing protein 36; AltName: Full=ASYMMETRIC LEAVES 2-like protein 1; Short=AS2-like protein 1 >gi|45330807|dbj|BAD12422.1| ASYMMETRIC LEAVES2-like gene 5 protein䑀ৎ䏰ৎ 䐴ৎ䑀ৎ䏰ৎ 䐴ৎ䑀ৎ䏰ৎ 䐴ৎ䑀ৎ䏰ৎ 䐴ৎ䑀ৎ䏰ৎ 䐴ৎ䑀ৎ䏰ৎ Ꭸ Ꭸ Ꭹ Ꭹ Ꭹ Ꭹ Ꭺ Ꭺ Ꭺ Ꭺ Ꭻ Ꭻ Ꭻ Ꭻ Ꭼ Ꭼ Ꭼ Ꭼ ᎋ Ꭰ & & Ꭲ Ꭴ & & Ꭼ Ꭼ & & Ꭼ Ꭼ & & Ꭼ	sp|Q9FKZ3|LBD40_ARATH	166	7e-41	LOB domain-containing protein 36 OS=Arabidopsis thaliana GN=LBD36 PE=2 SV=5	--	--	--	--	--	K01959	3e-30	127	vvi:100262209	carbamoyl-phosphate synthase large subunit [EC:6.3.5.9]	GO:0048437//floral organ development;GO:0010468//regulation of gene expression;GO:0009943//adaxial/abaxial axis specification;GO:0009891//organ morphogenesis	GO:0005492//binding	GO:0031985//nuclear lumen
Unigene70240	AS2	0	0.29	0.14	12.35	75.93	1.09	0	0	1177	177	11.5642	gi|15228288|ref|NP_190371.1|	192	9e-48	LBD27 (LOB DOMAIN-CONTAINING PROTEIN 27) [Arabidopsis thaliana] >gi|29428052|sp|Q9STS6.1|LBD27_ARATH RecName: Full=LOB domain-containing protein 27; AltName: Full=ASYMMETRIC LEAVES 2-like protein 29; Short=AS2-like protein 29 >gi|219807134|dbj|BAH10573.1| ASYMMETRIC LEAVES2-like 29 protein [Arabidopsis thaliana]	sp|Q9STS6|LBD27_ARATH	192	5e-48	LOB domain-containing protein 27 OS=Arabidopsis thaliana GN=LBD27 PE=2 SV=1	--	--	--	--	--	K01955	3e-20	96.3	vvi:100262205	carbamoyl-phosphate synthase large subunit [EC:6.3.5.5]	-	-	-
Unigene7717	AS2	0	0	0	6.36	36.74	0	0	0	223	9	3.1035	gi|15231388|ref|NP_188001.1|	125	1e-28	LBD22 (LOB DOMAIN-CONTAINING PROTEIN 22) [Arabidopsis thaliana] >gi|29428016|sp|Q9LRW1.1|LBD22_ARATH RecName: Full=LOB domain-containing protein 22; AltName: Full=ASYMMETRIC LEAVES 2-like protein 30; Short=AS2-like protein 30 >gi|219807136|dbj|BAH10574.1| ASYMMETRIC LEAVES2-like 30 protein [Arabidopsis thaliana]	sp|Q9LRW1|LBD22_ARATH	125	6e-29	LOB domain-containing protein 22 OS=Arabidopsis thaliana GN=LBD22 PE=2 SV=1	--	--	--	--	--	K01955	1e-10	61.6	vvi:100262205	carbamoyl-phosphate synthase large subunit [EC:6.3.5.5]	-	-	GO:0009536//plastid
Unigene41522	AS2	1.93	4.19	12.33	13.58	13.51	0	0	3.45	248	27	8.3721	gi|15236747|ref|NP_191933.1|	74.7	3e-13	JLO (JAGGED LATERAL ORGANS) [Arabidopsis thaliana] >gi|27805495|sp|O81323.1|LBD30_ARATH RecName: Full=LOB domain-containing protein 30; AltName: Full=ASYMMETRIC LEAVES 2-like protein 19; Short=AS2-like protein 19 >gi|16660632|gb|AAL27613.1|AF432232_1 LOB DOMAIN 30 [Arabidopsis thaliana] >gi|3193318|gb|AAC19300.1| F6N15.4 gene product [Arabidopsis thaliana] >gi|91806620|gb|ABE66037.1| LOB domain p…	sp|O81323|LBD30_ARATH	74.7	2e-13	LOB domain-containing protein 30 OS=Arabidopsis thaliana GN=LBD30 PE=2 SV=1	--	--	--	--	--	--	--	--	--	--	-	-	-
Unigene48870	AS2	0.53	2.88	2.26	0.59	1.24	1.22	0	0	301	9	2.2993	gi|15240110|ref|NP_201488.2|	117	3e-26	ASL1 [Arabidopsis thaliana] >gi|29428002|sp|Q9FKZ3.1|LBD36_ARATH RecName: Full=LOB domain-containing protein 36; AltName: Full=ASYMMETRIC LEAVES 2-like protein 1; Short=AS2-like protein 1 >gi|45330807|dbj|BAD12422.1| ASYMMETRIC LEAVES2-like gene 2 protein䑀ৎ䏰ৎ 䐐ৎ䑀ৎ䏰ৎH 䐀 䐴ৎ䑀ৎ䏰ৎ 䐴ৎ䑀ৎ䏰ৎ 䐴ৎ䑀ৎ䏰ৎ 䐴ৎ䑀ৎ䏰ৎ ඲ ඲ ඳ ඳ ඳ ඳ ප ප ප ප ඵ ඵ ඵ ඵ බ බ බ බ භ භ භ භ ම ම ම ම ඹ	sp|Q9FKZ3|LBD37_ARATH	117	2e-26	LOB domain-containing protein 36 OS=Arabidopsis thaliana GN=LBD36 PE=2 SV=2	--	--	--	--	--	K01956	3e-21	96.7	vvi:100262206	carbamoyl-phosphate synthase large subunit [EC:6.3.5.6]	GO:0003002;GO:0010468//regulation of gene expression;GO:0009887//organ morphogenesis;GO:0048438//floral organ development	-	-
Unigene3336	AUXIAA	1.42	25.02	20.22	9.23	1.39	9.03	0.83	2.55	672	128	14.6474	gi|20269055|emb|CAC84708.3|	159	3e-38	aux/IAA protein [Populus tremula x Populus tremuloides]	sp|Q9M1R4|IAA32_ARATH	140	9e-33	Auxin-responsive protein IAA30 OS=Arabidopsis thaliana GN=IAA30 PE=2 SV=3	--	--	--	--	--	--	--	--	--	--	-	-	-
Unigene25046	AUXIAA	69.02	14.02	24.54	15.36	26.9	248.65	11.88	46.53	173	16	7.112	gi|225458994|ref|XP_002285589.4|	85.5	2e-16	PREDICTED: Aux/IAA protein [Vitis vinifera]	sp|Q38826|IAA11_ARATH	79	9e-15	Auxin-responsive protein IAA8 OS=Arabidopsis thaliana GN=IAA8 PE=2 SV=4	--	--	--	--	--	--	--	--	--	--	GO:0010468//regulation of gene expression;GO:0009758//hormone-mediated signaling pathway	GO:0005518//protein binding	GO:0043234//intracellular membrane-bounded organelle
Unigene3942	AUXIAA	1.58	0.86	0	0.44	0.46	22.81	2.32	2.55	403	13	2.4806	gi|169643254|emb|CAQ16125.11|	93.2	8e-19	aux/IAA protein [Populus alba]	sp|Q9M1R4|IAA40_ARATH	80.9	2e-15	Auxin-responsive protein IAA30 OS=Arabidopsis thaliana GN=IAA30 PE=2 SV=11	--	--	--	--	--	--	--	--	--	--	GO:0009646//response to absence of light;GO:0009987//cellular process;GO:0009725//response to hormone stimulus;GO:0010051//xylem and phloem pattern formation;GO:0009606//tropism;GO:0048513//organ development;GO:0010467//gene expression;GO:0009803//embryon ઺ ઺ ઻ ઻ ઻ ઻ ઼ ઼ ઼ ઼	-	GO:0043241//intracellular membrane-bounded organelle
Unigene66669	AUXIAA	76.79	40.03	22.38	53.45	31.37	211.05	92.93	75.4	736	530	55.3756	gi|20269051|emb|CAC84706.2|	259	3e-68	aux/IAA protein [Populus tremula x Populus tremuloides]	sp|Q38826|IAA9_ARATH	195	3e-49	Auxin-responsive protein IAA8 OS=Arabidopsis thaliana GN=IAA8 PE=2 SV=2	--	--	--	--	--	--	--	--	--	--	GO:0009988//cellular process	-	-
Unigene31851	AUXIAA	48	190.72	205.68	181.65	279.74	50.81	82.64	21.52	199	394	152.252	gi|226506116|ref|NP_001150626.4|	94.7	3e-19	IAA30 - auxin-responsive Aux/IAA family member [Zea mays] >gi|195640668|gb|ACG39802.1| IAA33 - auxin-responsive Aux/IAA family member [Zea mays]	sp|P0C132|IAA33_ORYSJ	94.7	2e-19	Auxin-responsive protein IAA30 OS=Oryza sativa subsp. japonica GN=IAA30 PE=2 SV=4	--	--	--	--	--	--	--	--	--	--	GO:0010468//regulation of gene expression;GO:0009758//hormone-mediated signaling pathway	GO:0005518//protein binding	GO:0043234//intracellular membrane-bounded organelle
Unigene5640	BESBZR	5.25	0.86	0	0.29	5.22	37.92	1.23	11.02	606	58	7.36	gi|18412073|ref|NP_565187.2|	240	1e-62	brassinosteroid signalling positive regulator-related [Arabidopsis thaliana] >gi|61211694|sp|Q9ZV88.1|BEH4_ARATH RecName: Full=BES1/BZR1 homolog protein 4 >gi|3834322|gb|AAC83038.1| EST gb|R30300 comes from this gene [Arabidopsis thaliana] >gi|15215803|gb䃀ѹ䁰ѹH 䐀 䂴ѹ䃀ѹ䁰ѹ ᆁ ᆁ ᆂ ᆂ ᆂ ᆂ ᆃ ᆃ ᆃ ᆃ ᆄ ᆄ ᆄ ᆄ ᆅ ᆅ ᆅ ᆅ ᆆ ᆆ ᆆ ᆆ ᆇ ᆇ ᆇ ᆇ 䪠ֲ	sp|Q9ZV88|BEH5_ARATH	240	6e-63	BES1/BZR1 homolog protein 4 OS=Arabidopsis thaliana GN=BEH4 PE=1 SV=2	--	--	--	--	--	--	--	--	--	--	-	-	-
Unigene68452	BESBZR	30.95	25.51	21.75	51.77	33.47	21.07	7.35	12.7	890	272	23.5017	gi|18412073|ref|NP_565187.2|	176	3e-43	brassinosteroid signalling positive regulator-related [Arabidopsis thaliana] >gi|61211694|sp|Q9ZV88.1|BEH4_ARATH RecName: Full=BES1/BZR1 homolog protein 4 >gi|3834322|gb|AAC83038.1| EST gb|R30300 comes from this gene [Arabidopsis thaliana] >gi|15215803|gb⛀Ţ♰Ţ ⚴Ţ⛀Ţ♰Ţ ᝺ ᝺ ᝻ ᝻ ᝻ ᝻ ᝼ ᝼ ᝼ ᝼ ᝽ ᝽ ᝽ ᝽ ᝾ ᝾ ᝾ ᝾ ᝿ ᝿ ᝿ ᝿ ក ក ក ក na	sp|Q9ZV88|BEH5_ARATH	176	2e-43	BES1/BZR1 homolog protein 4 OS=Arabidopsis thaliana GN=BEH4 PE=1 SV=2	--	--	--	--	--	--	--	--	--	--	-	-	-
Unigene23688	bHLH	26.53	1.03	1.01	3.16	0	8.75	0	1.02	168	2	0.9155	gi|30689711|ref|NP_849712.3|	67	6e-11	KDR (KIDARI); transcription regulator [Arabidopsis thaliana] >gi|28416803|gb|AAO42932.1| At1g26950 [Arabidopsis thaliana]	sp|Q9CA64|BH137_ARATH	61.6	1e-09	Transcription factor bHLH135 OS=Arabidopsis thaliana GN=BHLH135 PE=4 SV=3	--	--	--	--	--	--	--	--	--	--	GO:0010468//regulation of gene expression;GO:0009316//response to radiation	-	GO:0009538//plastid
Unigene17123	bHLH	0.61	73.05	92.89	13.36	0.29	2.97	0.14	0	1300	383	22.6556	gi|224994136|dbj|BAH28881.1|	525	1e-148	bHLH transcription factor LjTT8 [Lotus japonicus]	sp|Q9FT81|TT8_ARATH	306	3e-82	Transcription factor TT8 OS=Arabidopsis thaliana GN=TT8 PE=1 SV=2	--	--	--	--	--	K13422	2e-23	107	vvi:100250607	transcription factor MYC2	-	-	-
Unigene22109	bHLH	4.91	161.53	182.42	25.16	0	5.67	0	0	162	269	127.69	gi|224994136|dbj|BAH28881.1|	64.3	4e-10	bHLH transcription factor LjTT8 [Lotus japonicus]	--	--	--	--	--	--	--	--	--	--	--	--	--	--	-	-	-
Unigene32757	bHLH	5.49	126.35	117.96	28.81	30.27	45.28	10.13	25.31	203	38	14.3949	gi|30689711|ref|NP_849712.5|	95.5	2e-19	KDR (KIDARI); transcription regulator [Arabidopsis thaliana] >gi|28416803|gb|AAO42932.1| At1g26952 [Arabidopsis thaliana]	sp|Q9CA64|BH139_ARATH	80.5	3e-15	Transcription factor bHLH135 OS=Arabidopsis thaliana GN=BHLH135 PE=4 SV=5	--	--	--	--	--	--	--	--	--	--	GO:0048506;GO:0009725//response to hormone stimulus;GO:0010468//regulation of gene expression;GO:0000902//cell morphogenesis;GO:0009643//response to red or far red light	-	GO:0009540//plastid
Unigene46442	bHLH	5.69	105.22	27.9	8.23	0	8.53	11.35	6.73	280	58	15.9291	gi|297789201|ref|XP_002862591.1|	70.5	6e-12	transcription factor/ transcription regulator [Arabidopsis lyrata subsp. lyrata] >gi|297828465|ref|XP_002882115.1| transcription factor/ transcription regulator [Arabidopsis lyrata subsp. lyrata] >gi|297308212|gb|EFH38849.1| transcription factor/ transcription regulator [Arabidopsis lyrata subsp. lyrata] >gi|297327954|gb|EFH58374.1| transcription factor/ transcription regulator [Arabidopsis lyrat…	sp|O22901|BH151_ARATH	69.3	7e-12	Transcription factor bHLH151 OS=Arabidopsis thaliana GN=BHLH151 PE=2 SV=1	--	--	--	--	--	--	--	--	--	--	-	-	-
Unigene58292	bHLH	1.84	114.47	127.08	17.19	0.43	5.52	0	0.4	433	270	47.9508	gi|224994136|dbj|BAH28881.1|	186	7e-47	bHLH transcription factor LjTT8 [Lotus japonicus]	sp|Q9FT81|TT8_ARATH	101	1e-21	Transcription factor TT8 OS=Arabidopsis thaliana GN=TT8 PE=1 SV=2	--	--	--	--	--	K13422	2e-17	84.3	pop:POPTR_676550	transcription factor MYC2	-	-	-
Unigene59020	bHLH	23.86	65.13	79.79	47.97	21.66	7.81	12.54	6.13	447	361	62.104	gi|256002927|gb|ACU52707.1|	72.4	2e-12	bHLH transcription factor PTF1 [Glycine max]	--	--	--	--	--	--	--	--	--	--	--	--	--	--	-	-	-
Unigene63733	bHLH	1.91	46.07	64.38	10.03	0.32	3.47	0.32	0	583	178	23.4786	gi|224994136|dbj|BAH28881.1|	127	8e-29	bHLH transcription factor LjTT8 [Lotus japonicus]	sp|Q9FT81|TT8_ARATH	82.8	1e-15	Transcription factor TT8 OS=Arabidopsis thaliana GN=TT8 PE=1 SV=2	--	--	--	--	--	--	--	--	--	--	-	-	-
Unigene11381	bHLH	4.07	0.34	0.33	5.57	17.56	3.61	0	0	509	14	2.1151	gi|145329589|ref|NP_001077944.1|	72.8	4e-27	basic helix-loop-helix (bHLH) family protein [Arabidopsis thaliana] >gi|122237712|sp|Q1PF17.1|BH018_ARATH RecName: Full=Transcription factor bHLH18; AltName: Full=Transcription factor EN 28; AltName: Full=bHLH transcription factor bHLH018; AltName: Full=Basic helix-loop-helix protein 18; Short=bHLH 18; Short=AtbHLH18 >gi|91806240|gb|ABE65848.1| basic helix-loop-helix family protein [Arabidopsis t…	sp|Q1PF17|BH018_ARATH	72.8	2e-27	Transcription factor bHLH18 OS=Arabidopsis thaliana GN=BHLH18 PE=2 SV=1	--	--	--	--	--	K13422	3e-11	53.5	osa:4349484	transcription factor MYC2	-	-	-
Unigene7407	bHLH	45.67	54.55	58.75	67.39	141.01	28.93	48.1	41.56	610	630	79.4202	gi|18390998|ref|NP_563839.1|	119	2e-26	transcription factor [Arabidopsis thaliana] >gi|75278846|sp|O80482.1|BH149_ARATH RecName: Full=Transcription factor bHLH149; AltName: Full=Transcription factor EN 144; AltName: Full=bHLH transcription factor bHLH149; AltName: Full=Basic helix-loop-helix protein 149; Short=bHLH 149; Short=AtbHLH149 >gi|3249098|gb|AAC24081.1| ESTs gb|T04610, gb|N38459, gb|T45174, gb|R30481 and gb|N64971 come from t…	sp|O80482|BH149_ARATH	119	1e-26	Transcription factor bHLH149 OS=Arabidopsis thaliana GN=BHLH149 PE=2 SV=1	--	--	--	--	--	--	--	--	--	--	GO:0010468//regulation of gene expression	-	GO:0043231//intracellular membrane-bounded organelle
Unigene12632	bHLH	3.34	3.3	1.29	1.01	6.03	26.61	1.78	9.79	525	35	5.1266	gi|297824055|ref|XP_002879910.1|	119	2e-26	basic helix-loop-helix family protein [Arabidopsis lyrata subsp. lyrata] >gi|297325749|gb|EFH56169.1| basic helix-loop-helix family protein [Arabidopsis lyrata subsp. lyrata]	sp|O80674|BH106_ARATH	119	1e-26	Transcription factor bHLH106 OS=Arabidopsis thaliana GN=BHLH106 PE=2 SV=1	--	--	--	--	--	K13422	5e-08	53.9	rcu:RCOM_0864470	transcription factor MYC2	-	-	-
Unigene14437	bHLH	5.39	10.97	8.17	4.26	3.48	38.99	7.83	13.28	1122	189	12.9536	gi|297838649|ref|XP_002887206.1|	152	1e-73	basic helix-loop-helix family protein [Arabidopsis lyrata subsp. lyrata] >gi|297333047|gb|EFH63465.1| basic helix-loop-helix family protein [Arabidopsis lyrata subsp. lyrata]	sp|Q9LS08|BH032_ARATH	154	3e-65	Transcription factor AIG1 OS=Arabidopsis thaliana GN=BHLH32 PE=1 SV=1	--	--	--	--	--	K12126	8e-08	55.1	ath:AT1G09530	phytochrome-interacting factor 3	-	-	-
Unigene2053	bHLH	0	0	0	0	0	29.12	0	0	202	3	1.1421	gi|79536804|ref|NP_200133.2|	68.9	2e-11	SPCH (SPEECHLESS); DNA binding / transcription factor [Arabidopsis thaliana] >gi|75294400|sp|Q700C7.1|SPCH_ARATH RecName: Full=Transcription factor SPEECHLESS; AltName: Full=Transcription factor EN 19; AltName: Full=bHLH transcription factor bHLH098; AltName: Full=Basic helix-loop-helix protein 98; Short=bHLH 98; Short=AtbHLH98 >gi|45935051|gb|AAS79560.1| basic helix-loop-helix family protein [Ar…	sp|Q700C7|SPCH_ARATH	68.9	9e-12	Transcription factor SPEECHLESS OS=Arabidopsis thaliana GN=SPCH PE=1 SV=1	--	--	--	--	--	--	--	--	--	--	-	-	-
Unigene32574	bHLH	0.79	0.86	2.52	14.04	25.81	80.99	0	6.78	202	27	10.2786	gi|223702418|gb|ACN21640.1|	52.4	2e-06	putative basic helix-loop-helix protein BHLH19 [Lotus japonicus]	--	--	--	--	--	--	--	--	--	--	--	--	--	--	-	-	-
Unigene40628	bHLH	0	0	0.7	0	3.06	99.1	0	0	243	8	2.5317	gi|79536804|ref|NP_200133.2|	133	7e-31	SPCH (SPEECHLESS); DNA binding / transcription factor [Arabidopsis thaliana] >gi|75294400|sp|Q700C7.1|SPCH_ARATH RecName: Full=Transcription factor SPEECHLESS; AltName: Full=Transcription factor EN 19; AltName: Full=bHLH transcription factor bHLH098; AltName: Full=Basic helix-loop-helix protein 98; Short=bHLH 98; Short=AtbHLH98 >gi|45935051|gb|AAS79560.1| basic helix-loop-helix family protein [Ar…	sp|Q700C7|SPCH_ARATH	133	4e-31	Transcription factor SPEECHLESS OS=Arabidopsis thaliana GN=SPCH PE=1 SV=1	--	--	--	--	--	K13422	3e-06	46.6	osa:4349484	transcription factor MYC2	-	-	-
Unigene40667	bHLH	0.66	0	0	0	2.3	5.3	0	2.11	243	8	2.5317	gi|223702426|gb|ACN21644.1|	97.1	6e-20	putative basic helix-loop-helix protein BHLH14 [Lotus japonicus]	--	--	--	--	--	--	--	--	--	--	--	--	--	--	-	-	-
Unigene4782	bHLH	4.49	8.39	3.77	9.29	6.01	48.55	2.26	10.36	496	55	8.5271	gi|124359713|gb|ABD32380.2|	182	2e-45	Helix-loop-helix DNA-binding [Medicago truncatula]	sp|Q9C7T4|BH096_ARATH	97.8	3e-20	Transcription factor bHLH96 OS=Arabidopsis thaliana GN=BHLH96 PE=2 SV=1	--	--	--	--	--	--	--	--	--	--	GO:0010468//regulation of gene expression	GO:0003676//nucleic acid binding	GO:0043231//intracellular membrane-bounded organelle
Unigene5050	bHLH	4.6	1.5	0.49	16.13	23.68	88.2	0	0.25	692	95	10.5569	gi|115455061|ref|NP_001051131.1|	155	5e-37	Os03g0725800 [Oryza sativa Japonica Group] >gi|108710844|gb|ABF98639.1| Helix-loop-helix DNA-binding domain containing protein, expressed [Oryza sativa (japonica cultivar-group)] >gi|113549602|dbj|BAF13045.1| Os03g0725800 [Oryza sativa Japonica Group]	sp|Q9T072|BH025_ARATH	147	6e-35	Transcription factor bHLH25 OS=Arabidopsis thaliana GN=BHLH25 PE=2 SV=2	--	--	--	--	--	K13422	2e-14	76.3	pop:POPTR_836925	transcription factor MYC2	-	-	-
Unigene61487	bHLH	10.66	41.96	14.71	18.14	8.8	261.27	5.89	13.15	508	126	19.0733	gi|162280539|gb|ABX82930.7|	142	1e-33	transcription factor style2.1 [Solanum lycopersicum] >gi|162280541|gb|ABX82931.1| transcription factor style2.1 [Solanum pennellii] >gi|162280543|gb|ABX82932.1| transcription factor style2.1 [Solanum lycopersicum] >gi|162280545|gb|ABX82933.7| transcriptio Ꮟ Ꮟ Ꮠ Ꮠ Ꮠ Ꮠ Ꭿ Ꮛ & & Ꭿ Ꮛ	sp|Q9CA64|BH141_ARATH	114	3e-25	Transcription factor bHLH135 OS=Arabidopsis thaliana GN=BHLH135 PE=4 SV=7	--	--	--	--	--	--	--	--	--	--	GO:0048506;GO:0009725//response to hormone stimulus;GO:0010468//regulation of gene expression;GO:0000902//cell morphogenesis;GO:0009645//response to red or far red light	-	GO:0009542//plastid
Unigene63401	bHLH	22.27	2.42	1.78	34.08	31.9	72.63	2.61	5.99	572	135	18.1492	gi|225470922|ref|XP_002264409.5|	214	5e-55	PREDICTED: Myc6 bHLH protein [Vitis vinifera]	sp|Q9LNJ5|BH017_ARATH	206	8e-53	Transcription factor bHLH13 OS=Arabidopsis thaliana GN=BHLH13 PE=2 SV=5	--	--	--	--	--	K13426	2e-16	82	osa:4349488	transcription factor MYC6	GO:0010468//regulation of gene expression;GO:0009725//response to hormone stimulus;GO:0006954//response to stress	GO:0016495//oxidoreductase activity	GO:0043235//intracellular membrane-bounded organelle
Unigene8338	bHLH	0.72	0.78	0	0	2.52	27.33	4.21	0	222	5	1.732	gi|162280539|gb|ABX82930.5|	71.2	1e-17	transcription factor style2.1 [Solanum lycopersicum] >gi|162280541|gb|ABX82931.1| transcription factor style2.1 [Solanum pennellii] >gi|162280543|gb|ABX82932.1| transcription factor style2.1 [Solanum lycopersicum] >gi|162280545|gb|ABX82933.5| transcriptio ᦿ ᦿ ᧀ ᧀ ᧀ ᧀ ᧁ ᧁ ᧁ ᧁ	sp|Q9CA64|BH139_ARATH	59.7	5e-09	Transcription factor bHLH135 OS=Arabidopsis thaliana GN=BHLH135 PE=4 SV=5	--	--	--	--	--	--	--	--	--	--	GO:0048506;GO:0009725//response to hormone stimulus;GO:0010468//regulation of gene expression;GO:0000902//cell morphogenesis;GO:0009643//response to red or far red light	-	GO:0009540//plastid
Unigene43617	bHLH	30	129.98	96.68	56.57	60.15	24.04	28.75	40.84	260	169	49.9843	gi|18401374|ref|NP_566567.1|	82.8	1e-15	transcription factor [Arabidopsis thaliana] >gi|30684372|ref|NP_850601.1| transcription factor [Arabidopsis thaliana] >gi|75274014|sp|Q9LSN7.1|BH147_ARATH RecName: Full=Transcription factor bHLH147; AltName: Full=Transcription factor EN 142; AltName: Full=bHLH transcription factor bHLH147; AltName: Full=Basic helix-loop-helix protein 147; Short=bHLH 147; Short=AtbHLH147 >gi|15010766|gb|AAK74042.1…	sp|Q9LSN7|BH147_ARATH	82.8	6e-16	Transcription factor bHLH147 OS=Arabidopsis thaliana GN=BHLH147 PE=2 SV=1	--	--	--	--	--	--	--	--	--	--	GO:0010468//regulation of gene expression	-	-
Unigene45879	bHLH	15	106.12	111.38	62.92	61.39	4.66	1.35	0.62	276	238	66.3114	gi|115456009|ref|NP_001051605.1|	65.1	2e-10	Os03g0802900 [Oryza sativa Japonica Group] >gi|113550076|dbj|BAF13519.1| Os03g0802900 [Oryza sativa Japonica Group]	sp|Q8GY61|BH063_ARATH	57.4	3e-08	Transcription factor bHLH63 OS=Arabidopsis thaliana GN=BHLH63 PE=2 SV=1	--	--	--	--	--	--	--	--	--	--	-	-	-
Unigene53447	bHLH	67.39	288.51	330.02	185.26	185.65	47	74.86	78.34	352	710	155.109	gi|15239706|ref|NP_200279.1|	127	3e-29	ILR3 (iaa-leucine resistant3); DNA binding / transcription factor [Arabidopsis thaliana] >gi|75309075|sp|Q9FH37.1|ILR3_ARATH RecName: Full=Transcription factor ILR3; AltName: Full=Transcription factor EN 133; AltName: Full=Protein IAA-LEUCINE RESISTANT 3; AltName: Full=bHLH transcription factor bHLH105; AltName: Full=Basic helix-loop-helix protein 105; Short=bHLH 105; Short=AtbHLH105 >gi|15451010…	sp|Q9FH37|ILR3_ARATH	127	2e-29	Transcription factor ILR3 OS=Arabidopsis thaliana GN=ILR3 PE=1 SV=1	--	--	--	--	--	--	--	--	--	--	GO:0010468//regulation of gene expression	-	GO:0043231//intracellular membrane-bounded organelle
Unigene18200	bHLH	19.94	1.25	2.71	27.84	73.21	63.63	3.79	7.07	1381	476	26.5053	gi|225470922|ref|XP_002264409.5|	323	5e-91	PREDICTED: Myc6 bHLH protein [Vitis vinifera]	sp|Q9LNJ5|BH017_ARATH	219	3e-56	Transcription factor bHLH13 OS=Arabidopsis thaliana GN=BHLH13 PE=2 SV=5	--	--	--	--	--	K13426	7e-39	158	osa:4349488	transcription factor MYC6	GO:0009725//response to hormone stimulus;GO:0006950//response to stress;GO:0008156//metabolic process	-	GO:0043235//intracellular membrane-bounded organelle
Unigene108	bHLH	4.4	4.25	4.17	28.81	27.98	32.42	0	0.53	652	89	10.4969	gi|145329589|ref|NP_001077944.1|	105	4e-28	basic helix-loop-helix (bHLH) family protein [Arabidopsis thaliana] >gi|122237712|sp|Q1PF17.1|BH018_ARATH RecName: Full=Transcription factor bHLH18; AltName: Full=Transcription factor EN 28; AltName: Full=bHLH transcription factor bHLH018; AltName: Full=Basic helix-loop-helix protein 18; Short=bHLH 18; Short=AtbHLH18 >gi|91806240|gb|ABE65848.1| basic helix-loop-helix family protein [Arabidopsis t…	sp|Q1PF17|BH018_ARATH	105	2e-28	Transcription factor bHLH18 OS=Arabidopsis thaliana GN=BHLH18 PE=2 SV=1	--	--	--	--	--	K13422	2e-13	72.8	rcu:RCOM_0864470	transcription factor MYC2	-	-	-
Unigene10992	bHLH	29.81	40.93	63.6	49.39	43.97	27.77	17.49	20.04	470	261	42.7034	gi|15228207|ref|NP_190348.1|	105	2e-22	basic helix-loop-helix (bHLH) family protein [Arabidopsis thaliana] >gi|75313641|sp|Q9SN74.1|BH047_ARATH RecName: Full=Transcription factor bHLH47; AltName: Full=Transcription factor EN 139; AltName: Full=bHLH transcription factor bHLH047; AltName: Full=Basic helix-loop-helix protein 47; Short=bHLH 47; Short=AtbHLH47	sp|Q9SN74|BH047_ARATH	105	1e-22	Transcription factor bHLH47 OS=Arabidopsis thaliana GN=BHLH47 PE=2 SV=1	--	--	--	--	--	--	--	--	--	--	-	-	-
Unigene1162	bHLH	16.92	32.11	43.5	34.28	20.29	7.01	5.09	4.2	367	100	20.9534	gi|256002927|gb|ACU52707.1|	159	9e-39	bHLH transcription factor PTF1 [Glycine max]	sp|Q8VZ02|BH048_ARATH	122	5e-28	Transcription factor bHLH48 OS=Arabidopsis thaliana GN=BHLH48 PE=2 SV=1	--	--	--	--	--	K12126	1e-06	48.1	ath:AT1G09530	phytochrome-interacting factor 3	GO:0010468//regulation of gene expression	-	GO:0043231//intracellular membrane-bounded organelle
Unigene15322	bHLH	3.15	9.42	15.67	10.8	0.92	16.66	0	1.69	607	94	11.9086	gi|15229725|ref|NP_190602.1|	108	4e-23	HEC2 (HECATE 2); DNA binding / transcription factor [Arabidopsis thaliana] >gi|75313649|sp|Q9SND4.1|HEC2_ARATH RecName: Full=Transcription factor HEC2; AltName: Full=Protein HECATE 2; AltName: Full=Transcription factor EN 117; AltName: Full=bHLH transcription factor bHLH037; AltName: Full=Basic helix-loop-helix protein 37; Short=bHLH 37; Short=AtbHLH37 >gi|37202028|gb|AAQ89629.1| At3g50330 [Arabi…	sp|Q9SND4|HEC2_ARATH	108	3e-23	Transcription factor HEC2 OS=Arabidopsis thaliana GN=HEC2 PE=1 SV=1	--	--	--	--	--	--	--	--	--	--	-	-	-
Unigene22702	bHLH	53.39	63.4	60.06	44.3	60.17	31.39	20.51	14.62	164	61	28.6026	gi|15233452|ref|NP_194639.2|	51.2	4e-06	ethylene-responsive family protein [Arabidopsis thaliana] >gi|75159400|sp|Q8S3D1.2|BH068_ARATH RecName: Full=Transcription factor bHLH68; AltName: Full=Transcription factor EN 60; AltName: Full=bHLH transcription factor bHLH069; AltName: Full=Basic helix- ԟ ԟ Ԡ Ԡ Ԡ Ԡ ԡ ԡ ԡ ԡ Ԣ Ԣ Ԣ Ԣ	sp|Q8S3D1|BH069_ARATH	51.2	2e-06	Transcription factor bHLH68 OS=Arabidopsis thaliana GN=BHLH68 PE=2 SV=3	--	--	--	--	--	--	--	--	--	--	GO:0010469//regulation of gene expression	-	GO:0043232//intracellular membrane-bounded organelle
Unigene25949	bHLH	12.59	8.81	12.47	67.08	77.84	58.16	0	0	177	54	23.4607	gi|145329589|ref|NP_001077944.1|	57.4	5e-08	basic helix-loop-helix (bHLH) family protein [Arabidopsis thaliana] >gi|122237712|sp|Q1PF17.1|BH018_ARATH RecName: Full=Transcription factor bHLH18; AltName: Full=Transcription factor EN 28; AltName: Full=bHLH transcription factor bHLH018; AltName: Full=Basic helix-loop-helix protein 18; Short=bHLH 18; Short=AtbHLH18 >gi|91806240|gb|ABE65848.1| basic helix-loop-helix family protein [Arabidopsis t…	sp|Q1PF17|BH018_ARATH	57.4	3e-08	Transcription factor bHLH18 OS=Arabidopsis thaliana GN=BHLH18 PE=2 SV=1	--	--	--	--	--	--	--	--	--	--	GO:0010468//regulation of gene expression	-	GO:0043231//intracellular membrane-bounded organelle
Unigene29930	bHLH	34	101.09	43.34	38.76	43.64	13.4	14.6	21.41	192	95	38.0489	gi|115452643|ref|NP_001049922.1|	76.3	1e-13	Os03g0311600 [Oryza sativa Japonica Group] >gi|108707789|gb|ABF95584.1| expressed protein [Oryza sativa (japonica cultivar-group)] >gi|113548393|dbj|BAF11836.1| Os03g0311600 [Oryza sativa Japonica Group]	sp|Q9LSN7|BH147_ARATH	72	1e-12	Transcription factor bHLH147 OS=Arabidopsis thaliana GN=BHLH147 PE=2 SV=1	--	--	--	--	--	--	--	--	--	--	-	-	-
Unigene30013	bHLH	0	0	0	2.75	1.93	4.76	0	0	193	3	1.1953	gi|223702410|gb|ACN21636.1|	68.6	2e-11	putative basic helix-loop-helix protein BHLH12 [Lotus japonicus]	--	--	--	--	--	--	--	--	--	--	--	--	--	--	-	-	-
Unigene30297	bHLH	1.64	0	0	0	0	0.95	0	0	194	3	1.1892	gi|255555701|ref|XP_002518886.1|	63.5	7e-10	bhlh transcription factor, putative [Ricinus communis] >gi|223541873|gb|EEF43419.1| bhlh transcription factor, putative [Ricinus communis]	--	--	--	--	--	--	--	--	--	--	--	--	--	--	-	-	-
Unigene43868	bHLH	46.18	64.16	95.29	59.52	108.72	32.28	30.67	31.38	262	342	100.379	gi|15228207|ref|NP_190348.1|	76.3	1e-13	basic helix-loop-helix (bHLH) family protein [Arabidopsis thaliana] >gi|75313641|sp|Q9SN74.1|BH047_ARATH RecName: Full=Transcription factor bHLH47; AltName: Full=Transcription factor EN 139; AltName: Full=bHLH transcription factor bHLH047; AltName: Full=Basic helix-loop-helix protein 47; Short=bHLH 47; Short=AtbHLH47	sp|Q9SN74|BH047_ARATH	76.3	6e-14	Transcription factor bHLH47 OS=Arabidopsis thaliana GN=BHLH47 PE=2 SV=1	--	--	--	--	--	--	--	--	--	--	GO:0010468//regulation of gene expression	-	GO:0043231//intracellular membrane-bounded organelle
Unigene46307	bHLH	37.09	44.72	50.52	37.47	56.72	28.33	16.08	15.96	279	103	28.3892	gi|124359631|gb|ABN06010.1|	75.9	1e-13	Helix-loop-helix DNA-binding [Medicago truncatula]	sp|Q8S3D1|BH068_ARATH	75.9	7e-14	Transcription factor bHLH68 OS=Arabidopsis thaliana GN=BHLH68 PE=2 SV=2	--	--	--	--	--	--	--	--	--	--	-	-	-
Unigene60497	bHLH	44.92	70.11	69.41	46.32	44.42	45.39	18.22	20.26	482	277	44.1929	gi|124359631|gb|ABN06010.1|	59.7	1e-08	Helix-loop-helix DNA-binding [Medicago truncatula]	sp|Q8S3D1|BH068_ARATH	56.6	7e-08	Transcription factor bHLH68 OS=Arabidopsis thaliana GN=BHLH68 PE=2 SV=2	--	--	--	--	--	--	--	--	--	--	-	-	-
Unigene61342	bHLH	128.56	1.72	2.02	48.17	72.03	130.58	13.72	21.07	504	140	21.3608	gi|122232377|sp|Q2HIV9.1|BH035_ARATH	197	4e-50	RecName: Full=Transcription factor bHLH35; AltName: Full=Transcription factor EN 41; AltName: Full=bHLH transcription factor bHLH035; AltName: Full=Basic helix-loop-helix protein 35; Short=bHLH 35; Short=AtbHLH35 >gi|87116578|gb|ABD19653.1| At5g57150 [Arabidopsis thaliana]	sp|Q2HIV9|BH035_ARATH	197	2e-50	Transcription factor bHLH35 OS=Arabidopsis thaliana GN=BHLH35 PE=2 SV=1	--	--	--	--	--	K13422	7e-15	76.6	vvi:100250607	transcription factor MYC2	GO:0010468//regulation of gene expression	GO:0016628//oxidoreductase activity, acting on the CH-CH group of donors, NAD or NADP as acceptor	GO:0043231//intracellular membrane-bounded organelle
Unigene30320	BTBPOZ	9.03	0.89	0	0.91	0.96	0.95	1.93	2.65	194	4	1.5855	gi|145360678|ref|NP_565845.2|	82.4	1e-15	ubiquitin-protein ligase [Arabidopsis thaliana]	sp|Q8S8F2|FBL11_ARATH	82.4	8e-16	LRR and BTB/POZ domain-containing protein FBL11 OS=Arabidopsis thaliana GN=FBL11 PE=2 SV=2	--	--	--	--	--	--	--	--	--	--	-	-	-
Unigene16872	BTBPOZ	12.22	56.68	84.42	29.92	16.6	26.15	7.39	6.57	1694	728	33.0475	gi|297821707|ref|XP_002878736.1|	753	0	potassium channel tetramerization domain-containing protein [Arabidopsis lyrata subsp. lyrata] >gi|297324575|gb|EFH54995.1| potassium channel tetramerization domain-containing protein [Arabidopsis lyrata subsp. lyrata]	sp|Q7L273|KCTD9_HUMAN	59.3	8e-08	BTB/POZ domain-containing protein KCTD9 OS=Homo sapiens GN=KCTD9 PE=2 SV=1	--	--	--	--	--	--	--	--	--	--	GO:0030001//metal ion transport	GO:0005488//binding;GO:0005267//potassium channel activity	GO:0005887//integral to plasma membrane
Unigene46057	BTBPOZ	22.41	44.42	52.12	47.98	2.69	1.99	11.47	11.75	277	54	14.9911	gi|297853292|ref|XP_002894527.1|	81.6	2e-15	BTB/POZ domain-containing protein [Arabidopsis lyrata subsp. lyrata] >gi|297340369|gb|EFH70786.1| BTB/POZ domain-containing protein [Arabidopsis lyrata subsp. lyrata]	--	--	--	--	--	--	--	--	--	--	--	--	--	--	-	-	-
Unigene69344	BTBPOZ	59.76	132.69	163.26	150.63	52.32	11.68	40.46	39.29	1007	1103	84.2299	gi|15222771|ref|NP_175972.1|	399	1e-110	BTB/POZ domain-containing protein [Arabidopsis thaliana] >gi|63147370|gb|AAY34158.1| At1g55760 [Arabidopsis thaliana]	sp|Q94420|MEL26_CAEEL	75.1	7e-13	Protein maternal effect lethal 26 OS=Caenorhabditis elegans GN=mel-26 PE=1 SV=2	--	--	--	--	--	--	--	--	--	--	-	-	-
Unigene28612	BTBPOZ	0	0	0	0.95	2.99	0	0	0	187	2	0.8224	gi|124360049|gb|ABN08065.4|	90.5	5e-18	BTB/POZ; Superoxide dismutase, copper/zinc binding; NPH6 [Medicago truncatula]	sp|Q9S9Q9|Y1047_ARATH	85.5	9e-17	BTB/POZ domain-containing protein At1g30440 OS=Arabidopsis thaliana GN=At1g30440 PE=1 SV=5	--	--	--	--	--	--	--	--	--	--	GO:0009317//response to radiation	GO:0060089//molecular transducer activity;GO:0005491//binding	-
Unigene44219	BTBPOZ	0	0	0	4.7	9.87	0.7	0	0	264	12	3.4954	gi|15242687|ref|NP_195945.4|	159	9e-39	phototropic-responsive NPH3 family protein [Arabidopsis thaliana] >gi|7413602|emb|CAB86092.1| photoreceptor-interacting protein-like [Arabidopsis thaliana] >gi|9757776|dbj|BAB08385.1| non-phototropic hypocotyl-like protein [Arabidopsis thaliana] >gi|110741901|dbj|BAE98892.1| photoreceptor-interacting like protein [Arabidopsis thaliana]	sp|Q9S9Q9|Y1047_ARATH	139	4e-33	BTB/POZ domain-containing protein At1g30440 OS=Arabidopsis thaliana GN=At1g30440 PE=1 SV=5	--	--	--	--	--	--	--	--	--	--	GO:0009317//response to radiation	GO:0060089//molecular transducer activity;GO:0005491//binding	-
Unigene45419	BTBPOZ	0	0	0	1.95	4.77	0	0	0	273	7	1.9718	gi|15242687|ref|NP_195945.1|	96.3	1e-19	phototropic-responsive NPH3 family protein [Arabidopsis thaliana] >gi|7413602|emb|CAB86092.1| photoreceptor-interacting protein-like [Arabidopsis thaliana] >gi|9757776|dbj|BAB08385.1| non-phototropic hypocotyl-like protein [Arabidopsis thaliana] >gi|110741901|dbj|BAE98892.1| photoreceptor-interacting like protein [Arabidopsis thaliana]	sp|Q9S9Q9|Y1044_ARATH	71.2	2e-12	BTB/POZ domain-containing protein At1g30440 OS=Arabidopsis thaliana GN=At1g30440 PE=1 SV=2	--	--	--	--	--	--	--	--	--	--	-	-	-
Unigene5197	BTBPOZ	0	1.28	1.88	0.98	37.86	0	0	0	541	50	7.1071	gi|15242687|ref|NP_195945.1|	212	2e-54	phototropic-responsive NPH3 family protein [Arabidopsis thaliana] >gi|7413602|emb|CAB86092.1| photoreceptor-interacting protein-like [Arabidopsis thaliana] >gi|9757776|dbj|BAB08385.1| non-phototropic hypocotyl-like protein [Arabidopsis thaliana] >gi|110741901|dbj|BAE98892.1| photoreceptor-interacting like protein [Arabidopsis thaliana]	sp|Q9S9Q9|Y1044_ARATH	202	1e-51	BTB/POZ domain-containing protein At1g30440 OS=Arabidopsis thaliana GN=At1g30440 PE=1 SV=2	--	--	--	--	--	--	--	--	--	--	-	-	-
Unigene8021	BTBPOZ	0	0	0.52	0.54	11.35	0	0	0	328	9	2.11	gi|297845978|ref|XP_002890870.5|	146	6e-35	phototropic-responsive NPH3 family protein [Arabidopsis lyrata subsp. lyrata] >gi|297336712|gb|EFH67129.1| phototropic-responsive NPH7 family protein [Arabidopsis lyrata subsp. lyrata]	sp|Q9S9Q9|Y1048_ARATH	144	1e-34	BTB/POZ domain-containing protein At1g30440 OS=Arabidopsis thaliana GN=At1g30440 PE=1 SV=6	--	--	--	--	--	--	--	--	--	--	GO:0009318//response to radiation	GO:0060089//molecular transducer activity;GO:0005492//binding	GO:0016024//membrane
Unigene811	BTBPOZ	0	0	0	0	4.5	0	0	0	207	2	0.743	gi|15242687|ref|NP_195945.1|	63.9	5e-10	phototropic-responsive NPH3 family protein [Arabidopsis thaliana] >gi|7413602|emb|CAB86092.1| photoreceptor-interacting protein-like [Arabidopsis thaliana] >gi|9757776|dbj|BAB08385.1| non-phototropic hypocotyl-like protein [Arabidopsis thaliana] >gi|110741901|dbj|BAE98892.1| photoreceptor-interacting like protein [Arabidopsis thaliana]	sp|Q9S9Q9|Y1044_ARATH	60.1	4e-09	BTB/POZ domain-containing protein At1g30440 OS=Arabidopsis thaliana GN=At1g30440 PE=1 SV=2	--	--	--	--	--	--	--	--	--	--	-	-	-
Unigene15441	BTBPOZ	0.78	0.43	0.42	1.31	1.83	22.19	0.46	6.75	406	10	1.8941	gi|115463745|ref|NP_001055472.1|	119	2e-30	Os05g0398100 [Oryza sativa Japonica Group] >gi|113579023|dbj|BAF17386.1| Os05g0398100 [Oryza sativa Japonica Group]	sp|O08764|ABTB2_RAT	53.5	4e-07	Ankyrin repeat and BTB/POZ domain-containing protein 2 OS=Rattus norvegicus GN=Abtb2 PE=2 SV=1	--	--	--	--	--	--	--	--	--	--	-	-	-
Unigene29589	BTBPOZ	4.17	0	0	1.86	0.97	20.21	3.91	0.9	191	5	2.0131	gi|297797641|ref|XP_002866705.1|	95.1	2e-19	signal transducer [Arabidopsis lyrata subsp. lyrata] >gi|297312540|gb|EFH42964.1| signal transducer [Arabidopsis lyrata subsp. lyrata]	sp|Q9FKB6|Y5880_ARATH	79.3	7e-15	BTB/POZ domain-containing protein At5g48800 OS=Arabidopsis thaliana GN=At5g48800 PE=1 SV=1	--	--	--	--	--	--	--	--	--	--	-	-	-
Unigene54950	BTBPOZ	3.41	2.32	2.72	1.9	0	13.76	0.5	3.66	374	33	6.7852	gi|240255303|ref|NP_187469.4|	170	5e-42	protein binding / signal transducer [Arabidopsis thaliana]	sp|Q9FKB6|Y5880_ARATH	141	1e-33	BTB/POZ domain-containing protein At5g48800 OS=Arabidopsis thaliana GN=At5g48800 PE=1 SV=1	--	--	--	--	--	--	--	--	--	--	-	-	-
Unigene9781	BTBPOZ	4.22	4.24	3.47	2.89	0.38	13.51	1.14	3.5	490	15	2.354	gi|115487030|ref|NP_001066002.1|	75.9	4e-27	Os12g0117600 [Oryza sativa Japonica Group] >gi|113648509|dbj|BAF29021.1| Os12g0117600 [Oryza sativa Japonica Group]	sp|Q9FKB6|Y5880_ARATH	58.5	1e-21	BTB/POZ domain-containing protein At5g48800 OS=Arabidopsis thaliana GN=At5g48800 PE=1 SV=1	--	--	--	--	--	--	--	--	--	--	-	-	-
Unigene35992	BTBPOZ	17.61	33.54	47.74	19.6	11.15	8.47	14.64	7.89	217	96	34.0198	gi|297845166|ref|XP_002890464.1|	77.8	3e-14	BTB/POZ domain-containing protein [Arabidopsis lyrata subsp. lyrata] >gi|297336306|gb|EFH66723.1| BTB/POZ domain-containing protein [Arabidopsis lyrata subsp. lyrata]	--	--	--	--	--	--	--	--	--	--	--	--	--	--	-	GO:0005488//binding	GO:0031461//cullin-RING ubiquitin ligase complex
Unigene14090	BTBPOZ	1.98	3.01	4.64	20.01	15.94	6.39	1.62	2.76	806	109	10.3995	gi|15232347|ref|NP_190951.1|	340	9e-93	regulator of chromosome condensation (RCC1) family protein / UVB-resistance protein-related [Arabidopsis thaliana]	sp|Q5RCZ7|RCBT2_PONAB	129	2e-29	RCC1 and BTB domain-containing protein 2 OS=Pongo abelii GN=RCBTB2 PE=2 SV=1	SPAC10F6.04	80.1	4e-15	COG5184	Alpha-tubulin suppressor and related RCC1 domain-containing proteins	K10615	2e-13	73.2	cme:CMB070C	E3 ubiquitin-protein ligase HERC4 [EC:6.3.2.19]	-	-	-
Unigene17187	BTBPOZ	22.74	13.42	11.86	12.71	8.63	23.69	6.41	6.2	1575	389	18.9928	gi|297797741|ref|XP_002866755.1|	521	1e-146	phototropic-responsive NPH3 family protein [Arabidopsis lyrata subsp. lyrata] >gi|297312590|gb|EFH43014.1| phototropic-responsive NPH3 family protein [Arabidopsis lyrata subsp. lyrata]	sp|Q9S9Q9|Y1044_ARATH	366	2e-100	BTB/POZ domain-containing protein At1g30440 OS=Arabidopsis thaliana GN=At1g30440 PE=1 SV=2	--	--	--	--	--	--	--	--	--	--	-	-	-
Unigene26634	BTBPOZ	55.14	95.85	125.24	97.02	59.29	19.51	15.66	29.66	179	236	101.386	gi|15219092|ref|NP_173597.1|	70.9	4e-12	BTB/POZ domain-containing protein [Arabidopsis thaliana] >gi|145323970|ref|NP_001077574.1| BTB/POZ domain-containing protein [Arabidopsis thaliana] >gi|5263330|gb|AAD41432.1|AC007727_21 Contains similarity to gb|AJ000644 SPOP (speckle-type POZ protein) from Homo sapiens and contains a PF|00651 BTB/POZ domain. ESTs gb|T75841, gb|R89974, gb|R30221, gb|N96386, gb|T76457, gb|AI100013 and gb|T76456 co…	--	--	--	--	--	--	--	--	--	--	--	--	--	--	-	-	-
Unigene61997	BTBPOZ	19.44	33.73	36.3	34.49	16.7	7.72	10.34	9.15	524	145	21.2793	gi|297845166|ref|XP_002890464.1|	205	2e-52	BTB/POZ domain-containing protein [Arabidopsis lyrata subsp. lyrata] >gi|297336306|gb|EFH66723.1| BTB/POZ domain-containing protein [Arabidopsis lyrata subsp. lyrata]	--	--	--	--	--	--	--	--	--	--	--	--	--	--	-	GO:0005488//binding	GO:0031461//cullin-RING ubiquitin ligase complex
Unigene65053	BTBPOZ	75.5	75.7	99.62	111.68	81.04	16.06	16.62	30.73	641	445	53.3853	gi|297845166|ref|XP_002890464.1|	217	1e-55	BTB/POZ domain-containing protein [Arabidopsis lyrata subsp. lyrata] >gi|297336306|gb|EFH66723.1| BTB/POZ domain-containing protein [Arabidopsis lyrata subsp. lyrata]	sp|Q94420|MEL26_CAEEL	50.4	9e-06	Protein maternal effect lethal 26 OS=Caenorhabditis elegans GN=mel-26 PE=1 SV=2	--	--	--	--	--	--	--	--	--	--	-	GO:0005488//binding	GO:0031461//cullin-RING ubiquitin ligase complex
Unigene14046	bZIP	7.05	19.4	17.13	11.77	7.79	1.36	2.76	5.27	813	169	15.9851	gi|15450411|gb|AAK96499.1|	88.6	8e-17	At1g52320/F19K6_7 [Arabidopsis thaliana] >gi|23308427|gb|AAN18183.1| At1g52320/F19K6_7 [Arabidopsis thaliana] >gi|62320232|dbj|BAD94485.1| bZIP protein [Arabidopsis thaliana]	--	--	--	--	--	--	--	--	--	--	--	--	--	--	-	-	-
Unigene31539	bZIP	0.8	65.64	100.36	66.23	21.63	0	7.55	22.49	198	33	12.8165	gi|113367188|gb|ABI34651.4|	120	4e-27	bZIP transcription factor bZIP76A [Glycine max]	sp|P24068|OCS4_MAIZE	49.7	6e-06	Ocs element-binding factor 1 OS=Zea mays GN=OBF1 PE=2 SV=5	--	--	--	--	--	K04374	6e-11	62.4	vvi:100254086	extracellular signal-regulated kinase 1/2 [EC:2.7.11.27]	GO:0006354//transcription, DNA-dependent	GO:0042802//identical protein binding;GO:0003677//DNA binding;GO:0046986//protein dimerization activity	GO:0043234//intracellular membrane-bounded organelle
Unigene47108	bZIP	17.26	139.97	115.8	69.39	44.92	0	21.56	44.32	286	341	91.6871	gi|986969|gb|AAA75414.1|	172	1e-42	TGACG-motif-binding protein [Glycine max] >gi|113367176|gb|ABI34645.1| bZIP transcription factor bZIP52 [Glycine max]	sp|Q39162|TGA4_ARATH	144	1e-34	Transcription factor TGA4 OS=Arabidopsis thaliana GN=TGA4 PE=1 SV=2	--	--	--	--	--	K09060	9e-36	144	ath:AT5G10030	plant G-box-binding factor	-	-	-
Unigene53300	bZIP	15.01	170.83	131.99	91.13	24.47	1.05	21.89	62.15	350	559	122.819	gi|986969|gb|AAA75414.2|	162	1e-39	TGACG-motif-binding protein [Glycine max] >gi|113367176|gb|ABI34645.1| bZIP transcription factor bZIP53 [Glycine max]	sp|Q39237|TGA2_ARATH	105	9e-23	Transcription factor TGA1 OS=Arabidopsis thaliana GN=TGA1 PE=1 SV=3	--	--	--	--	--	K09061	9e-23	101	ath:AT5G10031	plant G-box-binding factor	GO:0006351//transcription, DNA-dependent;GO:0006953//defense response	GO:0003677//DNA binding;GO:0005516//protein binding	GO:0043232//intracellular membrane-bounded organelle
Unigene70409	bZIP	0.13	32.61	45.63	4.22	0	0	0	0	1217	287	18.1347	gi|18407786|ref|NP_566870.5|	230	3e-59	DPBF2; DNA binding / transcription activator/ transcription activator binding / transcription factor [Arabidopsis thaliana] >gi|75247700|sp|Q8RYD6.1|AI5L1_ARATH RecName: Full=ABSCISIC ACID-INSENSITIVE 5-like protein 1; AltName: Full=Dc7 promoter-binding f㗀ő㕰ő 㖴ő㗀ő㕰ő 㖴ő㗀ő㕰ő 㖴ő㗀ő㕰ő 㖴ő㗀ő㕰ő 㖴ő㗀ő㕰ő ᠆ ᠆ ᠆ ᠆ ᠇ ᠇ ᠇ ᠇ ᠈ ᠈ ᠈ ᠈ ᠉ ᠉ ᠉ ᠉ ៲ ᠉ & & ᠫ ᠫ ᠫ ᠫ ᠊ ᠨ & & ᠊ ᠨ & & ᠊ ᠨ & &	sp|Q8RYD6|AI5L5_ARATH	230	2e-59	ABSCISIC ACID-INSENSITIVE 5-like protein 1 OS=Arabidopsis thaliana GN=DPBF2 PE=1 SV=5	--	--	--	--	--	--	--	--	--	--	-	-	-
Unigene62790	bZIP	45.16	13.55	12.66	9.99	119.83	58.49	8.83	11.21	550	132	18.4557	gi|113367188|gb|ABI34651.3|	216	2e-55	bZIP transcription factor bZIP75A [Glycine max]	sp|P24068|OCS3_MAIZE	70.5	6e-12	Ocs element-binding factor 1 OS=Zea mays GN=OBF1 PE=2 SV=4	--	--	--	--	--	K04373	4e-17	84.3	vvi:100254085	extracellular signal-regulated kinase 1/2 [EC:2.7.11.26]	-	-	-
Unigene69161	bZIP	3.09	1.42	1.73	24.98	147.39	0.56	0.76	5.77	979	350	27.4919	gi|145652381|gb|ABP88245.1|	146	4e-34	transcription factor bZIP63 [Glycine max]	sp|Q69IL4|RF2A_ORYSJ	61.2	1e-08	Transcription factor RF2a OS=Oryza sativa subsp. japonica GN=RF2a PE=1 SV=1	--	--	--	--	--	--	--	--	--	--	-	GO:0003677//DNA binding	GO:0043231//intracellular membrane-bounded organelle
Unigene45556	bZIP	1.16	0	0.62	0	0.68	12.08	0	4.38	274	10	2.8065	gi|297720017|ref|NP_001172370.1|	93.2	8e-19	Os01g0500550 [Oryza sativa Japonica Group] >gi|56201797|dbj|BAD73247.1| bZIP protein-like [Oryza sativa Japonica Group] >gi|255673275|dbj|BAH91100.1| Os01g0500550 [Oryza sativa Japonica Group]	--	--	--	--	--	--	--	--	--	--	--	--	--	--	-	-	-
Unigene49177	bZIP	0.52	3.42	2.23	1.75	0.61	8.47	0	2.25	304	17	4.3003	gi|145652363|gb|ABP88236.1|	126	9e-29	transcription factor bZIP106 [Glycine max]	--	--	--	--	--	--	--	--	--	--	--	--	--	--	-	-	-
Unigene58470	bZIP	77.77	62.8	64.66	74.78	116.15	283.33	30.43	135.92	436	328	57.8505	gi|113367218|gb|ABI34666.2|	172	1e-42	bZIP transcription factor bZIP125 [Glycine max]	sp|P24068|OCS2_MAIZE	82.4	9e-16	Ocs element-binding factor 1 OS=Zea mays GN=OBF1 PE=2 SV=3	--	--	--	--	--	K04372	1e-44	174	vvi:100254084	extracellular signal-regulated kinase 1/2 [EC:2.7.11.25]	-	-	-
Unigene63833	bZIP	1.35	1.77	0	1.51	1.27	35.64	1.27	17.19	588	74	9.6778	gi|15450411|gb|AAK96499.1|	265	3e-70	At1g52320/F19K6_7 [Arabidopsis thaliana] >gi|23308427|gb|AAN18183.1| At1g52320/F19K6_7 [Arabidopsis thaliana] >gi|62320232|dbj|BAD94485.1| bZIP protein [Arabidopsis thaliana]	--	--	--	--	--	--	--	--	--	--	--	--	--	--	-	-	-
Unigene11986	bZIP	25.14	49.97	36.14	13.79	4.69	10.1	11.12	1.57	437	86	15.1334	gi|113367228|gb|ABI34671.2|	172	1e-42	bZIP transcription factor bZIP70 [Glycine max]	sp|Q8W192|HYH_ARATH	138	1e-32	Transcription factor HY5-like OS=Arabidopsis thaliana GN=HYH PE=1 SV=2	--	--	--	--	--	--	--	--	--	--	GO:0006351//transcription, DNA-dependent;GO:0009412//response to UV	GO:0003677//DNA binding;GO:0005516//protein binding	GO:0043232//intracellular membrane-bounded organelle
Unigene9329	bZIP	15.75	8.32	9.98	5.21	3.46	3.24	2.2	1.85	1021	144	10.8457	gi|156901569|gb|ABU96774.1|	326	3e-88	bZIP transcription factor [Brassica juncea]	sp|Q39234|TGA3_ARATH	320	1e-86	Transcription factor TGA3 OS=Arabidopsis thaliana GN=TGA3 PE=1 SV=1	--	--	--	--	--	K09060	6e-81	297	ath:AT5G10030	plant G-box-binding factor	-	-	-
Unigene12883	bZIP	12.61	32.38	27.48	52.32	55.28	2.76	1.09	1.86	1199	487	31.2342	gi|18395068|ref|NP_564156.1|	353	2e-96	TGA3; DNA binding / calmodulin binding / protein binding / transcription factor [Arabidopsis thaliana] >gi|44888358|sp|Q39234.1|TGA3_ARATH RecName: Full=Transcription factor TGA3; AltName: Full=bZIP transcription factor 22; Short=AtbZIP22 >gi|304113|gb|AAA32873.1| transcription factor [Arabidopsis thaliana] >gi|109946423|gb|ABG48390.1| At1g22070 [Arabidopsis thaliana]	sp|Q39234|TGA3_ARATH	353	1e-96	Transcription factor TGA3 OS=Arabidopsis thaliana GN=TGA3 PE=1 SV=1	--	--	--	--	--	K09060	1e-91	333	ath:AT5G10030	plant G-box-binding factor	-	-	-
Unigene21786	bZIP	0	35.74	22.29	46.52	47.71	4.6	2.34	14.99	160	53	25.4728	gi|113367174|gb|ABI34644.1|	76.3	1e-13	bZIP transcription factor bZIP50 [Glycine max]	--	--	--	--	--	--	--	--	--	--	--	--	--	--	GO:0006351//transcription, DNA-dependent	GO:0030528//transcription regulator activity;GO:0003677//DNA binding;GO:0005515//protein binding	GO:0043231//intracellular membrane-bounded organelle
Unigene23973	bZIP	1.88	23.59	40.2	7.34	48.47	0	2.21	2.03	169	118	53.6927	gi|13430400|gb|AAK25822.1|AF350505_1	53.1	9e-07	bZip transcription factor [Phaseolus vulgaris]	--	--	--	--	--	--	--	--	--	--	--	--	--	--	-	GO:0003677//DNA binding	-
Unigene57347	bZIP	1.53	27.08	28.17	34.08	28.64	2.65	0.9	13.18	416	207	38.2646	gi|113367140|gb|ABI34627.1|	59.7	1e-08	bZIP transcription factor bZIP49 [Glycine max]	--	--	--	--	--	--	--	--	--	--	--	--	--	--	-	GO:0030528//transcription regulator activity;GO:0003677//DNA binding	GO:0043231//intracellular membrane-bounded organelle
Unigene62412	bZIP	0.89	15.14	21.47	10.54	31.84	0.68	0.35	0.32	538	100	14.2935	gi|113367166|gb|ABI34640.3|	215	3e-55	bZIP transcription factor bZIP37 [Glycine max]	sp|Q99090|CPRF4_PETCR	67.8	4e-11	Light-inducible protein CPRF2 OS=Petroselinum crispum GN=CPRF2 PE=2 SV=4	--	--	--	--	--	K04373	2e-16	82.4	vvi:100254085	extracellular signal-regulated kinase 1/2 [EC:2.7.11.26]	GO:0006353//transcription, DNA-dependent	GO:0042802//identical protein binding;GO:0003677//DNA binding;GO:0046985//protein dimerization activity	GO:0043233//intracellular membrane-bounded organelle
Unigene64193	bZIP	5.28	12.65	23.38	20.57	24.7	3.05	2.79	5.97	603	147	18.7465	gi|289540923|gb|ADD09595.1|	143	2e-33	bZIP transcription factor [Trifolium repens]	--	--	--	--	--	--	--	--	--	--	--	--	--	--	-	-	-
Unigene7730	bZIP	0	14.44	12.03	5.91	5.43	0	2.34	4.28	240	7	2.2429	gi|113367190|gb|ABI34652.1|	60.1	1e-14	bZIP transcription factor bZIP73B [Glycine max]	--	--	--	--	--	--	--	--	--	--	--	--	--	--	-	-	-
Unigene13978	bZIP	49.18	33.76	35.13	68.87	45.77	70.94	21.67	14.78	1078	313	22.3278	gi|113367232|gb|ABI34673.2|	125	1e-27	bZIP transcription factor bZIP42 [Glycine max]	sp|P24068|OCS2_MAIZE	73.6	2e-12	Ocs element-binding factor 1 OS=Zea mays GN=OBF1 PE=2 SV=3	--	--	--	--	--	K04372	2e-16	83.6	vvi:100254084	extracellular signal-regulated kinase 1/2 [EC:2.7.11.25]	-	-	-
Unigene53828	bZIP	35.68	35.92	35.2	69.49	61.54	44.28	5.76	14.39	357	360	77.5451	gi|193237559|dbj|BAG50056.1|	69.3	1e-11	transcription factor bZIP [Lotus japonicus]	--	--	--	--	--	--	--	--	--	--	--	--	--	--	-	GO:0005488//binding	-
Unigene59653	bZIP	386.29	449.01	576.04	416.15	362.69	177.07	38.02	78.23	462	1783	296.776	gi|22597162|gb|AAN03468.2|	182	2e-45	bZIP transcription factor ATB3 [Glycine max]	sp|P24068|OCS2_MAIZE	85.9	9e-17	Ocs element-binding factor 1 OS=Zea mays GN=OBF1 PE=2 SV=3	--	--	--	--	--	K04372	8e-36	145	vvi:100254084	extracellular signal-regulated kinase 1/2 [EC:2.7.11.25]	-	-	-
Unigene56824	C2H2	7.45	57.62	58.15	56.74	23.85	24.45	14.73	14.77	406	206	39.0177	gi|15222333|ref|NP_177700.1|	209	8e-54	zinc finger (C2H2 type) family protein [Arabidopsis thaliana] >gi|9369383|gb|AAF87132.1|AC006434_28 F10A5.10 [Arabidopsis thaliana]	--	--	--	--	--	--	--	--	--	--	--	--	--	--	-	-	-
Unigene58198	C2H2	21.05	121.83	114.27	123.75	47.95	39.24	21.25	39.74	431	353	62.9822	gi|15222333|ref|NP_177700.1|	129	1e-29	zinc finger (C2H2 type) family protein [Arabidopsis thaliana] >gi|9369383|gb|AAF87132.1|AC006434_28 F10A5.10 [Arabidopsis thaliana]	--	--	--	--	--	--	--	--	--	--	--	--	--	--	-	-	-
Unigene17269	C2H2	4.03	2.51	0.77	12.18	39.73	1.33	2.87	6.66	1106	170	11.8199	gi|15228303|ref|NP_187658.1|	252	7e-66	zinc finger (C2H2 type) family protein [Arabidopsis thaliana]	sp|Q70GP4|STATB_DICDI	48.9	2e-08	Signal transducer and activator of transcription B OS=Dictyostelium discoideum GN=dstB PE=1 SV=1	--	--	--	--	--	--	--	--	--	--	-	GO:0005488//binding	-
Unigene70163	C2H2	20.26	11.47	14.46	9.6	8.48	44.89	13.18	13.11	1163	516	34.1185	gi|15242250|ref|NP_200014.2|	201	1e-50	zinc finger (C2H2 type) family protein [Arabidopsis thaliana] >gi|14517514|gb|AAK62647.1| AT5g52010/MSG15_9 [Arabidopsis thaliana] >gi|22136578|gb|AAM91075.1| AT5g52010/MSG15_10 [Arabidopsis thaliana]	sp|Q55CW3|SAMKC_DICDI	63.5	3e-09	Probable serine/threonine-protein kinase samkC OS=Dictyostelium discoideum GN=samkC PE=3 SV=3	slr0600	52.8	1e-06	COG0516	Serine/threonine protein kinase	K03007	2e-07	53.5	sbi:SORBI_07g003681	DNA-directed RNA polymerase II subunit A [EC:2.7.7.7]	-	-	-
Unigene24772	C2H2	16.66	58.44	52.33	41.21	55.2	11.76	3.26	11.95	172	65	29.0606	gi|18402112|ref|NP_565684.1|	52.8	1e-06	zinc finger (C2H2 type) family protein [Arabidopsis thaliana] >gi|3582332|gb|AAC35229.1| expressed protein [Arabidopsis thaliana] >gi|30725570|gb|AAP37807.1| At2g29660 [Arabidopsis thaliana]	--	--	--	--	--	--	--	--	--	--	--	--	--	--	GO:0010468//regulation of gene expression	GO:0046914//transition metal ion binding	GO:0031224//intrinsic to membrane
Unigene58684	C2H2	27.86	159.12	147.83	98.27	142.6	34.26	6.8	31.92	440	654	114.3	gi|18402112|ref|NP_565684.1|	214	3e-55	zinc finger (C2H2 type) family protein [Arabidopsis thaliana] >gi|3582332|gb|AAC35229.1| expressed protein [Arabidopsis thaliana] >gi|30725570|gb|AAP37807.1| At2g29660 [Arabidopsis thaliana]	--	--	--	--	--	--	--	--	--	--	--	--	--	--	-	-	-
Unigene63951	C2H2	34.1	62.83	63.01	100.4	96.07	31.62	3.78	17.62	593	424	54.9834	gi|193237571|dbj|BAG50062.1|	220	1e-56	transcription factor C2H2 [Lotus japonicus]	sp|Q67YE6|SAP12_ARATH	158	2e-38	Zinc finger AN1 domain-containing stress-associated protein 12 OS=Arabidopsis thaliana GN=SAP12 PE=2 SV=2	--	--	--	--	--	--	--	--	--	--	-	-	-
Unigene16450	C2H2	7.51	9.89	8.85	10.33	2.54	12.09	3.48	2.55	806	79	7.5372	gi|87162706|gb|ABD28501.1|	387	1e-107	Zinc finger, C2H2-type [Medicago truncatula]	sp|Q9FFH3|NUC_ARATH	125	4e-28	Zinc finger protein NUTCRACKER OS=Arabidopsis thaliana GN=NUC PE=2 SV=1	--	--	--	--	--	K03540	5e-11	65.1	ath:AT1G25250	ribonuclease P subunit RPR2 [EC:3.1.26.5]	-	-	-
Unigene35642	C2H2	38.33	65.79	66.05	105.01	91.37	43.4	7.79	16.65	216	634	225.713	gi|193237571|dbj|BAG50062.3|	94.7	3e-19	transcription factor C2H4 [Lotus japonicus]	sp|Q67YE6|SAP14_ARATH	83.6	3e-16	Zinc finger AN1 domain-containing stress-associated protein 12 OS=Arabidopsis thaliana GN=SAP12 PE=2 SV=4	--	--	--	--	--	--	--	--	--	--	GO:0009725//response to hormone stimulus;GO:0009745//response to carbohydrate stimulus	GO:0046916//transition metal ion binding	GO:0044466//cell part
Unigene54731	C3H	6.44	24.76	24.72	12.9	9.03	0.5	3.02	9.23	371	110	22.8002	gi|193237583|dbj|BAG50068.1|	51.6	3e-06	transcription factor C3H [Lotus japonicus]	sp|Q84W40|ATL1N_ARATH	50.8	2e-06	RING-H2 finger protein ATL1N OS=Arabidopsis thaliana GN=ATL1N PE=2 SV=2	--	--	--	--	--	--	--	--	--	--	-	-	-
Unigene31899	C3H	291.2	114.08	145.94	415.84	339.62	1398.58	15.96	131.69	199	436	168.482	gi|295913530|gb|ADG58013.4|	129	1e-29	transcription factor [Lycoris longituba]	sp|Q9LUZ4|C3H69_ARATH	122	5e-28	Zinc finger CCCH domain-containing protein 66 OS=Arabidopsis thaliana GN=At5g58620 PE=2 SV=4	--	--	--	--	--	--	--	--	--	--	GO:0010468//regulation of gene expression;GO:0009746//response to carbohydrate stimulus	GO:0046917//transition metal ion binding	-
Unigene32273	C3H	0	1.72	0.84	0	0.93	6.4	0	2.56	201	10	3.8258	gi|18395319|ref|NP_027420.1|	73.2	9e-13	zinc finger (CCCH-type) family protein [Arabidopsis thaliana] >gi|75268039|sp|Q9ZUM0.1|C3H17_ARATH RecName: Full=Zinc finger CCCH domain-containing protein 17; Short=AtC3H17 >gi|4038036|gb|AAC97218.1| expressed protein [Arabidopsis thaliana]	sp|Q9ZUM0|C3H17_ARATH	73.2	5e-13	Zinc finger CCCH domain-containing protein 17 OS=Arabidopsis thaliana GN=At2g02160 PE=1 SV=1	--	--	--	--	--	--	--	--	--	--	-	GO:0046914//transition metal ion binding	-
Unigene51973	C3H	17.64	11.42	17.29	22.81	12.26	222.91	32.45	87.69	334	52	11.9723	gi|15224852|ref|NP_179571.1|	77.4	5e-14	zinc finger (CCCH-type) family protein [Arabidopsis thaliana] >gi|75220226|sp|O82199.1|C3H20_ARATH RecName: Full=Zinc finger CCCH domain-containing protein 20; Short=AtC3H20	sp|O82199|C3H20_ARATH	77.4	2e-14	Zinc finger CCCH domain-containing protein 20 OS=Arabidopsis thaliana GN=At2g19810 PE=2 SV=1	--	--	--	--	--	--	--	--	--	--	-	-	-
Unigene61766	C3H	246.96	119.33	123.19	350.63	239.84	1235.25	13.01	119.27	517	1126	167.482	gi|171452362|dbj|BAG15872.7|	228	3e-59	transcription factor [Bruguiera gymnorhiza]	sp|Q9XEE6|C3H35_ARATH	202	7e-52	Zinc finger CCCH domain-containing protein 29 OS=Arabidopsis thaliana GN=At2g40140 PE=2 SV=7	--	--	--	--	--	--	--	--	--	--	GO:0010468//regulation of gene expression;GO:0006952//defense response;GO:0009749//response to carbohydrate stimulus	GO:0005494//binding	-
Unigene6197	C3H	1.76	1.92	2.12	4.17	5.93	30.04	1.81	0.47	722	81	8.6272	gi|297791433|ref|XP_002863601.1|	248	5e-65	zinc finger (CCCH-type) family protein [Arabidopsis lyrata subsp. lyrata] >gi|297309436|gb|EFH39860.1| zinc finger (CCCH-type) family protein [Arabidopsis lyrata subsp. lyrata]	sp|Q9FKW2|C3H61_ARATH	246	8e-65	Zinc finger CCCH domain-containing protein 61 OS=Arabidopsis thaliana GN=At5g44260 PE=2 SV=1	--	--	--	--	--	--	--	--	--	--	GO:0010029//regulation of seed germination;GO:0010468//regulation of gene expression;GO:0010260//organ senescence	GO:0003676//nucleic acid binding;GO:0046914//transition metal ion binding	GO:0043231//intracellular membrane-bounded organelle
Unigene69300	C3H	29.93	26	32.61	46.78	36.68	421.7	60.17	170.25	1000	1076	82.7432	gi|15224852|ref|NP_179571.1|	298	5e-80	zinc finger (CCCH-type) family protein [Arabidopsis thaliana] >gi|75220226|sp|O82199.1|C3H20_ARATH RecName: Full=Zinc finger CCCH domain-containing protein 20; Short=AtC3H20	sp|O82199|C3H20_ARATH	298	3e-80	Zinc finger CCCH domain-containing protein 20 OS=Arabidopsis thaliana GN=At2g19810 PE=2 SV=1	--	--	--	--	--	--	--	--	--	--	GO:0010468//regulation of gene expression;GO:0010260//organ senescence	GO:0046914//transition metal ion binding	GO:0043231//intracellular membrane-bounded organelle
Unigene70579	C3H	74.22	56.68	49.54	53.49	80.94	176.6	58.18	83.22	1272	1658	100.235	gi|297816042|ref|XP_002875904.2|	411	1e-114	zinc finger (CCCH-type) family protein [Arabidopsis lyrata subsp. lyrata] >gi|297321742|gb|EFH52163.2| zinc finger (CCCH-type) family protein [Arabidopsis lyrata subsp. lyrata]	sp|Q9STM4|C3H44_ARATH	409	2e-113	Zinc finger CCCH domain-containing protein 43 OS=Arabidopsis thaliana GN=At3g48440 PE=1 SV=2	--	--	--	--	--	K08853	3e-07	53.5	olu:OSTLU_48806	serine/threonine-protein kinase/endoribonuclease IRE1 [EC:2.7.11.1 3.1.27.-]	-	-	-
Unigene58226	C3H	180.57	83.84	96.32	238.73	384	619.57	22.06	97.53	432	570	101.464	gi|217071478|gb|ACJ84099.1|	62.8	1e-09	unknown [Medicago truncatula]	sp|Q5T200|ZC3HD_HUMAN	49.7	6e-06	Zinc finger CCCH domain-containing protein 13 OS=Homo sapiens GN=ZC3H13 PE=1 SV=1	--	--	--	--	--	K12811	5e-07	50.1	rcu:RCOM_0075460	ATP-dependent RNA helicase DDX46/PRP5 [EC:3.6.4.13]	-	-	-
Unigene38068	C3H	207.86	155.9	152.04	299.46	165.86	284.98	24.48	81.53	229	503	168.909	gi|171452362|dbj|BAG15872.3|	109	1e-23	transcription factor [Bruguiera gymnorhiza]	sp|Q93ZS9|C3H49_ARATH	108	1e-23	Zinc finger CCCH domain-containing protein 47 OS=Arabidopsis thaliana GN=At3g55980 PE=2 SV=3	--	--	--	--	--	--	--	--	--	--	GO:0010468//regulation of gene expression;GO:0006952//defense response;GO:0009745//response to carbohydrate stimulus	GO:0046916//transition metal ion binding	-
Unigene63586	C3H	14.32	22.49	30.56	55.18	47.35	22.26	4.85	2.67	578	299	39.7799	gi|193237583|dbj|BAG50068.1|	147	1e-34	transcription factor C3H [Lotus japonicus]	sp|Q84W40|ATL1N_ARATH	133	7e-31	RING-H2 finger protein ATL1N OS=Arabidopsis thaliana GN=ATL1N PE=2 SV=2	ECU07g0330	56.6	3e-08	COG5540	RING-finger-containing ubiquitin ligase	K11982	5e-09	57.8	pop:POPTR_734690	E3 ubiquitin-protein ligase RNF115/126 [EC:6.3.2.19]	-	-	-
Unigene53973	C4HC4	12.42	3.38	1.89	0.99	4.15	1.02	4.68	0.95	359	31	6.6403	gi|18404466|ref|NP_565865.1|	90.1	7e-18	zinc finger (C3HC4-type RING finger) family protein [Arabidopsis thaliana] >gi|68565090|sp|O80927.2|ATL2J_ARATH RecName: Full=RING-H2 finger protein ATL2J >gi|20197250|gb|AAC23649.2| Expressed protein [Arabidopsis thaliana] >gi|89111920|gb|ABD60732.1| At2g37580 [Arabidopsis thaliana]	sp|O80927|ATL2J_ARATH	90.1	4e-18	RING-H2 finger protein ATL2J OS=Arabidopsis thaliana GN=ATL2J PE=2 SV=2	ECU07g0330	55.5	2e-08	COG5540	RING-finger-containing ubiquitin ligase	K11982	9e-13	68.6	sbi:SORBI_03g011120	E3 ubiquitin-protein ligase RNF115/126 [EC:6.3.2.19]	-	GO:0016491//oxidoreductase activity;GO:0046914//transition metal ion binding	-
Unigene439	C4HC4	34.22	98.6	96.04	73.12	35.95	7.4	30.72	10.24	870	413	36.5049	gi|18423810|ref|NP_568834.1|	351	6e-96	zinc finger (C3HC4-type RING finger) family protein [Arabidopsis thaliana] >gi|30696669|ref|NP_851197.1| zinc finger (C3HC4-type RING finger) family protein [Arabidopsis thaliana]	sp|Q93Z92|RING4_ARATH	96.3	2e-19	E3 ubiquitin-protein ligase At4g11680 OS=Arabidopsis thaliana GN=At4g11680 PE=2 SV=1	--	--	--	--	--	K13148	1e-17	87	rcu:RCOM_0598050	integrator complex subunit 11 [EC:3.1.27.-]	-	GO:0046914//transition metal ion binding	GO:0044464//cell part
Unigene48487	C4HC4	36.86	99.44	93.47	60.65	41.86	6.79	8.15	12.07	298	113	29.1596	gi|18400621|ref|NP_566498.1|	50.8	5e-06	zinc finger (C3HC4-type RING finger) family protein [Arabidopsis thaliana] >gi|14326493|gb|AAK60292.1|AF385699_1 AT3g15070/K15M2_22 [Arabidopsis thaliana] >gi|23506055|gb|AAN28887.1| At3g15070/K15M2_22 [Arabidopsis thaliana]	--	--	--	--	--	--	--	--	--	K11982	3e-06	46.6	vvi:100262515	E3 ubiquitin-protein ligase RNF115/126 [EC:6.3.2.19]	-	GO:0046914//transition metal ion binding	-
Unigene52877	C4HC4	89.98	254.17	323.92	235.24	134.91	37.83	31.42	61.56	345	444	98.9655	gi|15219544|ref|NP_177517.1|	62.8	1e-09	zinc finger (C3HC4-type RING finger) family protein [Arabidopsis thaliana]	--	--	--	--	--	--	--	--	--	--	--	--	--	--	-	-	-
Unigene55031	C4HC4	5.08	41.94	56.01	31.1	17.33	8.31	0.99	13.67	376	234	47.8573	gi|15239414|ref|NP_200879.1|	90.9	4e-18	zinc finger (C3HC4-type RING finger) family protein [Arabidopsis thaliana] >gi|9759335|dbj|BAB09844.1| retroelement pol polyprotein-like [Arabidopsis thaliana]	--	--	--	--	--	--	--	--	--	--	--	--	--	--	-	-	-
Unigene68677	C4HC4	8.52	44.84	53.21	35.79	17.48	3.01	6.32	20.38	916	809	67.9162	gi|28558782|gb|AAO45753.1|	198	7e-50	RING/C3HC4/PHD zinc finger-like protein [Cucumis melo]	sp|Q84W40|ATL1N_ARATH	193	2e-48	RING-H2 finger protein ATL1N OS=Arabidopsis thaliana GN=ATL1N PE=2 SV=2	ECU07g0330	56.6	6e-08	COG5540	RING-finger-containing ubiquitin ligase	K11982	4e-10	62.4	ath:AT2G40830	E3 ubiquitin-protein ligase RNF115/126 [EC:6.3.2.19]	-	-	-
Unigene12863	C4HC4	1.24	0	0.44	3.68	32.88	0.48	0	2.22	385	50	9.9869	gi|15231396|ref|NP_187368.1|	77.8	3e-14	zinc finger (C3HC4-type RING finger) family protein [Arabidopsis thaliana] >gi|56381891|gb|AAV85664.1| At3g07120 [Arabidopsis thaliana] >gi|58531344|gb|AAW78594.1| At3g07120 [Arabidopsis thaliana]	--	--	--	--	--	--	--	--	--	--	--	--	--	--	-	-	-
Unigene2209	C4HC4	0	0	0.36	2.24	43.9	0.39	0	0	475	44	7.1233	gi|15236701|ref|NP_193526.1|	52.8	2e-15	zinc finger (C3HC4-type RING finger) family protein [Arabidopsis thaliana] >gi|68565085|sp|O49691.1|ATL4I_ARATH RecName: Full=Putative RING-H2 finger protein ATL4I	sp|O64763|ATL2G_ARATH	50.4	5e-12	RING-H2 finger protein ATL2G OS=Arabidopsis thaliana GN=ATL2G PE=2 SV=1	--	--	--	--	--	--	--	--	--	--	-	-	-
Unigene4430	C4HC4	0.74	0	0	2.46	23.27	0	0	0	216	7	2.4921	gi|15231396|ref|NP_187368.1|	94	5e-19	zinc finger (C3HC4-type RING finger) family protein [Arabidopsis thaliana] >gi|56381891|gb|AAV85664.1| At3g07120 [Arabidopsis thaliana] >gi|58531344|gb|AAW78594.1| At3g07120 [Arabidopsis thaliana]	--	--	--	--	--	--	--	--	--	--	--	--	--	--	-	-	-
Unigene53219	C4HC4	0.46	0	0	1.52	28.27	0	1.07	0	349	20	4.4068	gi|15231396|ref|NP_187368.1|	57	6e-08	zinc finger (C3HC4-type RING finger) family protein [Arabidopsis thaliana] >gi|56381891|gb|AAV85664.1| At3g07120 [Arabidopsis thaliana] >gi|58531344|gb|AAW78594.1| At3g07120 [Arabidopsis thaliana]	--	--	--	--	--	--	--	--	--	--	--	--	--	--	-	-	-
Unigene55935	C4HC4	0.82	0.44	0	3.18	18.62	2.83	0.96	1.32	390	47	9.2673	gi|15231396|ref|NP_187368.1|	89	2e-17	zinc finger (C3HC4-type RING finger) family protein [Arabidopsis thaliana] >gi|56381891|gb|AAV85664.1| At3g07120 [Arabidopsis thaliana] >gi|58531344|gb|AAW78594.1| At3g07120 [Arabidopsis thaliana]	--	--	--	--	--	--	--	--	--	--	--	--	--	--	-	GO:0005515//protein binding;GO:0046872//metal ion binding	-
Unigene7861	C4HC4	0	0	0.32	1.68	40.35	0	0	0	526	63	9.2103	gi|15231396|ref|NP_187368.1|	80.5	9e-15	zinc finger (C3HC4-type RING finger) family protein [Arabidopsis thaliana] >gi|56381891|gb|AAV85664.1| At3g07120 [Arabidopsis thaliana] >gi|58531344|gb|AAW78594.1| At3g07120 [Arabidopsis thaliana]	--	--	--	--	--	--	--	--	--	--	--	--	--	--	-	GO:0005515//protein binding;GO:0046872//metal ion binding	-
Unigene16099	C4HC4	5.64	4.6	3.38	2.74	1.65	14.64	2.07	4.55	452	41	6.9753	gi|18411876|ref|NP_567110.1|	62.4	2e-09	zinc finger (C3HC4-type RING finger) family protein [Arabidopsis thaliana]	sp|Q8LDB8|RING2_ARATH	54.3	3e-07	E3 ubiquitin-protein ligase At1g63170 OS=Arabidopsis thaliana GN=At1g63170 PE=2 SV=2	--	--	--	--	--	--	--	--	--	--	-	GO:0005488//binding	-
Unigene42484	C4HC4	1.89	0	0	0	0	15.99	0.74	0	253	8	2.4316	gi|15239865|ref|NP_199155.1|	51.6	3e-06	zinc finger (C3HC4-type RING finger) family protein [Arabidopsis thaliana] >gi|68565310|sp|Q9LSW9.1|ATL5K_ARATH RecName: Full=RING-H2 finger protein ATL5K; AltName: Full=RING-H2 finger protein ATL16 >gi|30725342|gb|AAP37693.1| At5g43420 [Arabidopsis thaliana]	sp|Q9LSW9|ATL5K_ARATH	51.6	1e-06	RING-H2 finger protein ATL5K OS=Arabidopsis thaliana GN=ATL5K PE=2 SV=1	--	--	--	--	--	--	--	--	--	--	-	-	-
Unigene4696	C4HC4	4.99	0.45	3.1	3.7	10.21	36.48	1.95	8.94	383	47	9.4367	gi|15239865|ref|NP_199155.1|	104	3e-22	zinc finger (C3HC4-type RING finger) family protein [Arabidopsis thaliana] >gi|68565310|sp|Q9LSW9.1|ATL5K_ARATH RecName: Full=RING-H2 finger protein ATL5K; AltName: Full=RING-H2 finger protein ATL16 >gi|30725342|gb|AAP37693.1| At5g43420 [Arabidopsis thaliana]	sp|Q9LSW9|ATL5K_ARATH	104	2e-22	RING-H2 finger protein ATL5K OS=Arabidopsis thaliana GN=ATL5K PE=2 SV=1	--	--	--	--	--	--	--	--	--	--	-	GO:0046914//transition metal ion binding	-
Unigene50775	C4HC4	4.48	5.96	3.18	4.98	5.82	32.74	3.5	14.45	320	29	6.969	gi|15220366|ref|NP_176889.1|	69.3	1e-11	zinc finger (C3HC4-type RING finger) family protein / BRCT domain-containing protein [Arabidopsis thaliana] >gi|4204282|gb|AAD10663.1| Hypothetical protein [Arabidopsis thaliana]	--	--	--	--	--	--	--	--	--	--	--	--	--	--	-	GO:0046872//metal ion binding	-
Unigene56398	C4HC4	1.2	2.18	1.28	1.78	1.4	35.56	0.94	0.43	398	20	3.8643	gi|15239865|ref|NP_199155.1|	60.5	6e-09	zinc finger (C3HC4-type RING finger) family protein [Arabidopsis thaliana] >gi|68565310|sp|Q9LSW9.1|ATL5K_ARATH RecName: Full=RING-H2 finger protein ATL5K; AltName: Full=RING-H2 finger protein ATL16 >gi|30725342|gb|AAP37693.1| At5g43420 [Arabidopsis thaliana]	sp|Q9LSW9|ATL5K_ARATH	60.5	3e-09	RING-H2 finger protein ATL5K OS=Arabidopsis thaliana GN=ATL5K PE=2 SV=1	--	--	--	--	--	--	--	--	--	--	-	-	-
Unigene64785	C4HC4	7.83	1.1	1.62	6.75	22.76	66.53	3.26	15.5	630	125	15.2577	gi|15239865|ref|NP_199155.1|	195	4e-49	zinc finger (C3HC4-type RING finger) family protein [Arabidopsis thaliana] >gi|68565310|sp|Q9LSW9.1|ATL5K_ARATH RecName: Full=RING-H2 finger protein ATL5K; AltName: Full=RING-H2 finger protein ATL16 >gi|30725342|gb|AAP37693.1| At5g43420 [Arabidopsis thaliana]	sp|Q9LSW9|ATL5K_ARATH	195	2e-49	RING-H2 finger protein ATL5K OS=Arabidopsis thaliana GN=ATL5K PE=2 SV=1	ECU07g0330	63.2	3e-10	COG5540	RING-finger-containing ubiquitin ligase	K11982	5e-09	57.8	vvi:100262515	E3 ubiquitin-protein ligase RNF115/126 [EC:6.3.2.19]	-	-	-
Unigene51007	C4HC4	34.61	83.42	65.4	36.87	26.6	7.99	15.09	6.38	322	339	80.9588	gi|115448033|ref|NP_001047796.1|	69.7	9e-12	Os02g0692000 [Oryza sativa Japonica Group] >gi|41052984|dbj|BAD07893.1| zinc finger (C3HC4-type RING finger)-like [Oryza sativa Japonica Group] >gi|41053267|dbj|BAD07693.1| zinc finger (C3HC4-type RING finger)-like [Oryza sativa Japonica Group] >gi|113537327|dbj|BAF09710.1| Os02g0692000 [Oryza sativa Japonica Group]	sp|Q9LF64|ATL5G_ARATH	65.1	1e-10	Probable RING-H2 finger protein ATL5G OS=Arabidopsis thaliana GN=ATL5G PE=2 SV=1	--	--	--	--	--	--	--	--	--	--	-	-	-
Unigene26175	C4HC4	46.51	143.12	111.63	95.57	66.94	26.85	32.55	46.19	178	129	55.7301	gi|18412419|ref|NP_567261.1|	51.6	3e-06	tyrosine specific protein phosphatase family protein [Arabidopsis thaliana] >gi|17981661|gb|AAL51114.1|AF458342_1 AT4g03960/T24M8_4 [Arabidopsis thaliana] >gi|15810022|gb|AAL06938.1| AT4g03960/T24M8_4 [Arabidopsis thaliana] >gi|21555065|gb|AAM63767.1| contains similarity to C3HC4-type zinc fingers [Arabidopsis thaliana]	--	--	--	--	--	--	--	--	--	--	--	--	--	--	-	-	-
Unigene31912	C4HC4	51.2	194.2	204.83	149.6	113.21	12.93	61.04	17.21	199	504	194.759	gi|18423810|ref|NP_568834.1|	100	4e-21	zinc finger (C3HC4-type RING finger) family protein [Arabidopsis thaliana] >gi|30696669|ref|NP_851197.1| zinc finger (C3HC4-type RING finger) family protein [Arabidopsis thaliana]	sp|Q9LN71|RING1_ARATH	70.1	4e-12	E3 ubiquitin-protein ligase At1g12760 OS=Arabidopsis thaliana GN=At1g12760 PE=2 SV=1	ECU07g0330	50.8	6e-07	COG5540	RING-finger-containing ubiquitin ligase	K13148	3e-11	63.5	vvi:100261060	integrator complex subunit 11 [EC:3.1.27.-]	-	GO:0046914//transition metal ion binding	GO:0009536//plastid
Unigene70821	C4HC4	6.5	12.22	15.76	15.13	14.65	4.64	1.94	2.92	1347	195	11.1324	gi|22325409|ref|NP_671763.1|	283	5e-75	zinc finger (C3HC4-type RING finger) family protein [Arabidopsis thaliana] >gi|79316317|ref|NP_001030936.1| zinc finger (C3HC4-type RING finger) family protein [Arabidopsis thaliana] >gi|46931308|gb|AAT06458.1| At2g01275 [Arabidopsis thaliana]	sp|Q9DBD2|MARH8_MOUSE	60.5	3e-08	E3 ubiquitin-protein ligase MARCH8 OS=Mus musculus GN=March8 PE=2 SV=1	ECU06g0830	55.8	2e-07	COG5183	Protein involved in mRNA turnover and stability	K10661	2e-08	57.8	ppp:PHYPADRAFT_317	E3 ubiquitin-protein ligase MARCH6 [EC:6.3.2.19]	-	-	-
Unigene71602	C4HC4	4.1	27.65	41.99	21.47	22.86	5.95	1.02	10.61	1824	674	28.4155	gi|15239414|ref|NP_200879.1|	590	1e-167	zinc finger (C3HC4-type RING finger) family protein [Arabidopsis thaliana] >gi|9759335|dbj|BAB09844.1| retroelement pol polyprotein-like [Arabidopsis thaliana]	sp|Q55874|Y103_SYNY3	87	4e-16	Uncharacterized protein sll0103 OS=Synechocystis sp. (strain PCC 6803) GN=sll0103 PE=4 SV=1	sll0103	87	1e-16	COG2304	Uncharacterized protein containing a von Willebrand factor type A (vWA) domain	--	--	--	--	--	-	-	-
Unigene69337	C4HC4	6.8	9.47	10.47	11.63	25.72	36.55	4.09	10.39	1006	240	18.3457	gi|18409246|ref|NP_564959.1|	310	2e-83	zinc finger (C3HC4-type RING finger) family protein [Arabidopsis thaliana] >gi|19699330|gb|AAL91275.1| At1g69330/F10D13.3 [Arabidopsis thaliana] >gi|23505825|gb|AAN28772.1| At1g69330/F10D13.3 [Arabidopsis thaliana]	--	--	--	--	--	--	--	--	--	--	--	--	--	--	-	GO:0046914//transition metal ion binding	-
Unigene11877	C4HC4	17.69	11.97	7.14	6.39	3.35	5.52	2.24	0.51	333	28	6.466	gi|30690409|ref|NP_850456.1|	58.5	2e-08	zinc finger (C3HC4-type RING finger) family protein [Arabidopsis thaliana]	--	--	--	--	--	--	--	--	--	--	--	--	--	--	-	GO:0005488//binding;GO:0003824//catalytic activity	-
Unigene13051	C4HC4	14.02	19.85	19.77	23.46	14.79	6.9	6.56	4.54	1624	547	25.9013	gi|225428592|ref|XP_002281140.1|	383	1e-105	PREDICTED: similar to zinc finger (C3HC4-type RING finger) family protein [Vitis vinifera]	sp|Q67YI6|ATL3G_ARATH	323	2e-87	RING-H2 finger protein ATL3G OS=Arabidopsis thaliana GN=ATL3G PE=2 SV=2	ECU07g0330	54.3	6e-07	COG5540	RING-finger-containing ubiquitin ligase	K11982	3e-07	53.9	rcu:RCOM_1031870	E3 ubiquitin-protein ligase RNF115/126 [EC:6.3.2.19]	-	-	-
Unigene35083	C4HC4	2.24	3.25	3.19	2.5	4.37	0	0.88	0.8	213	18	6.4985	gi|42563995|ref|NP_187692.2|	58.9	2e-08	zinc finger (C3HC4-type RING finger) family protein [Arabidopsis thaliana] >gi|145651778|gb|ABP88114.1| At3g10810 [Arabidopsis thaliana]	sp|Q8MP30|Y7791_DICDI	63.5	4e-10	Uncharacterized histidine-rich protein DDB_G0274557 OS=Dictyostelium discoideum GN=DDB_G0274557 PE=4 SV=1	PA1297	50.4	8e-07	COG1230	Co/Zn/Cd efflux system component	K03189	6e-06	45.8	vvi:100243473	urease accessory protein	-	-	-
Unigene3901	C4HC4	29.34	44.63	44.62	33.36	33.83	56.95	18.32	19.48	765	752	75.5921	gi|15228322|ref|NP_190386.1|	127	2e-28	hypoxia-responsive family protein / zinc finger (C3HC4-type RING finger) family protein [Arabidopsis thaliana] >gi|68565188|sp|Q7X843.2|ATL3I_ARATH RecName: Full=RING-H2 finger protein ATL3I; AltName: Full=YGHL1-C3HC4 RING fusion protein >gi|30038524|dbj|BAC75820.1| YGHL1-C3HC4 RING fusion protein [Arabidopsis thaliana]	sp|Q7X843|ATL3I_ARATH	127	1e-28	RING-H2 finger protein ATL3I OS=Arabidopsis thaliana GN=ATL3I PE=2 SV=2	--	--	--	--	--	--	--	--	--	--	-	GO:0046914//transition metal ion binding	GO:0031224//intrinsic to membrane
Unigene43257	C4HC4	60.09	124.08	157.94	92.39	60.85	4.29	19.63	6.66	257	181	54.1584	gi|102139798|gb|ABF69983.1|	147	5e-35	zinc finger (C3HC4 type RING finger) family protein [Musa acuminata]	--	--	--	--	--	--	--	--	--	K10661	2e-07	50.8	rcu:RCOM_0812390	E3 ubiquitin-protein ligase MARCH6 [EC:6.3.2.19]	-	GO:0046914//transition metal ion binding	GO:0043231//intracellular membrane-bounded organelle
Unigene49415	C4HC4	8.32	15.29	27.2	10.42	7.91	0	0.61	1.12	306	27	6.7852	gi|18414148|ref|NP_568111.1|	53.5	7e-07	zinc finger (C3HC4-type RING finger) family protein [Arabidopsis thaliana] >gi|15809868|gb|AAL06862.1| AT5g03180/F15A17_210 [Arabidopsis thaliana] >gi|21655303|gb|AAM65363.1| AT5g03180/F15A17_210 [Arabidopsis thaliana]	--	--	--	--	--	--	--	--	--	--	--	--	--	--	-	-	-
Unigene56975	C4HC4	22.19	24.15	15.36	7.37	10.01	28.32	5.03	5.44	409	62	11.657	gi|115488108|ref|NP_001066541.1|	110	4e-24	Os12g0267900 [Oryza sativa Japonica Group] >gi|77554239|gb|ABA97035.1| Zinc finger, C3HC4 type family protein, expressed [Oryza sativa (japonica cultivar-group)] >gi|113649048|dbj|BAF29560.1| Os12g0267900 [Oryza sativa Japonica Group]	sp|Q7T308|RN168_DANRE	75.1	1e-13	E3 ubiquitin-protein ligase RNF168 OS=Danio rerio GN=rnf168 PE=2 SV=1	SPAC6B12.07c	50.4	9e-07	COG5574	RING-finger-containing E3 ubiquitin ligase	--	--	--	--	--	-	-	-
Unigene58026	C4HC4	12.65	8.1	7.94	7.87	10.88	12.46	3.93	4.8	428	48	8.6242	gi|297606355|ref|NP_001058355.2|	108	2e-23	Os06g0677300 [Oryza sativa Japonica Group] >gi|52076620|dbj|BAD45521.1| zinc finger (C3HC4-type RING finger) protein-like [Oryza sativa Japonica Group] >gi|52076906|dbj|BAD45918.1| zinc finger (C3HC4-type RING finger) protein-like [Oryza sativa Japonica Group] >gi|255677320|dbj|BAF20269.2| Os06g0677300 [Oryza sativa Japonica Group]	--	--	--	--	--	--	--	--	--	--	--	--	--	--	-	-	-
Unigene17211	CCAAT	30.57	2.1	0.88	3.68	5.8	1.91	4.85	2.37	578	81	10.7765	gi|15233475|ref|NP_193190.1|	147	4e-37	NF-YB3 (NUCLEAR FACTOR Y, SUBUNIT B3); transcription factor [Arabidopsis thaliana] >gi|75219213|sp|O23310.1|NFYB3_ARATH RecName: Full=Nuclear transcription factor Y subunit B-3; Short=AtNF-YB-3; AltName: Full=Transcriptional activator HAP3C >gi|2244810|emb|CAB10233.1| CCAAT-binding transcription factor subunit A(CBF-A) [Arabidopsis thaliana] >gi|7268160|emb|CAB78496.1| CCAAT-binding transcription…	sp|O23310|NFYB3_ARATH	147	2e-37	Nuclear transcription factor Y subunit B-3 OS=Arabidopsis thaliana GN=NFYB3 PE=2 SV=1	SPAC23C11.08	104	1e-22	COG2036	Histones H3 and H4	K02326	4e-08	54.7	osa:4347894	DNA polymerase epsilon subunit 3 [EC:2.7.7.7]	GO:0006351//transcription, DNA-dependent	GO:0003677//DNA binding	GO:0043231//intracellular membrane-bounded organelle
Unigene56105	CCAAT	11.34	3.09	1.73	4.06	0.47	0.47	0.95	1.31	393	21	4.1091	gi|148595724|emb|CAM12541.1|	151	3e-36	YA3 [Antirrhinum majus]	sp|Q9LXV5|NFYA1_ARATH	126	4e-29	Nuclear transcription factor Y subunit A-1 OS=Arabidopsis thaliana GN=NFYA1 PE=2 SV=1	YGL237c	86.3	1e-17	COG5224	CCAAT-binding factor, subunit B	K08064	2e-29	124	osa:4331796	nuclear transcription factor Y, alpha	-	-	-
Unigene4754	CCAAT	0	0	0	0.85	27.62	0	0	0	627	17	2.085	gi|15225440|ref|NP_178981.1|	93.6	2e-45	NF-YB7 (NUCLEAR FACTOR Y, SUBUNIT B7); transcription factor [Arabidopsis thaliana] >gi|75265909|sp|Q9SIT9.1|NFYB7_ARATH RecName: Full=Nuclear transcription factor Y subunit B-7; Short=AtNF-YB-7 >gi|91806158|gb|ABE65807.1| CCAAT-box binding transcription factor [Arabidopsis thaliana] >gi|94442483|gb|ABF19029.1| At2g13570 [Arabidopsis thaliana]	sp|Q9SIT9|NFYB7_ARATH	93.6	1e-45	Nuclear transcription factor Y subunit B-7 OS=Arabidopsis thaliana GN=NFYB7 PE=2 SV=1	SPAC23C11.08	57.4	2e-16	COG2036	Histones H3 and H4	--	--	--	--	--	GO:0006351//transcription, DNA-dependent	GO:0003677//DNA binding	GO:0043231//intracellular membrane-bounded organelle
Unigene5651	CCAAT	0	0	0	0	5.72	0	0	0	228	3	1.0118	gi|6729485|emb|CAB67641.1|	65.5	2e-11	transcription factor NF-Y, CCAAT-binding-like protein [Arabidopsis thaliana]	sp|Q67XJ2|NFYBA_ARATH	65.5	1e-11	Nuclear transcription factor Y subunit B-10 OS=Arabidopsis thaliana GN=NFYB10 PE=2 SV=1	--	--	--	--	--	--	--	--	--	--	-	-	-
Unigene57025	CCAAT	1.55	0.85	2.07	1.73	2.72	79.81	0.46	11.28	410	48	9.0028	gi|15239815|ref|NP_199139.1|	133	7e-31	NF-YC13 (NUCLEAR FACTOR Y, SUBUNIT C13); DNA binding / transcription factor [Arabidopsis thaliana]	sp|Q9FMV5|NFYC4_ARATH	56.2	6e-08	Nuclear transcription factor Y subunit C-4 OS=Arabidopsis thaliana GN=NFYC4 PE=2 SV=1	YOR358w	50.1	1e-06	COG5208	CCAAT-binding factor, subunit C	K03506	1e-09	58.9	ath:AT1G07980	DNA polymerase epsilon subunit 4 [EC:2.7.7.7]	GO:0010468//regulation of gene expression;GO:0006351//transcription, DNA-dependent	GO:0003677//DNA binding	GO:0043231//intracellular membrane-bounded organelle
Unigene61955	CCAAT	102.89	60.64	61.7	53.19	90.06	253.42	59.31	66.81	523	891	131.007	gi|87240537|gb|ABD32395.1|	340	4e-93	Histone-fold/TFIID-TAF/NF-Y [Medicago truncatula]	sp|Q8L4B2|NFYC9_ARATH	258	1e-68	Nuclear transcription factor Y subunit C-9 OS=Arabidopsis thaliana GN=NFYC9 PE=2 SV=1	YOR358w	132	2e-31	COG5208	CCAAT-binding factor, subunit C	K03506	3e-07	51.6	olu:OSTLU_19031	DNA polymerase epsilon subunit 4 [EC:2.7.7.7]	GO:0006351//transcription, DNA-dependent	GO:0003677//DNA binding	GO:0043231//intracellular membrane-bounded organelle;GO:0031224//intrinsic to membrane
Unigene39376	CSD	0	0	0	3.75	0	0	0	0	236	4	1.3034	gi|15233440|ref|NP_195326.1|	73.6	7e-13	CSDP1 (cold shock domain protein 1); RNA binding / double-stranded DNA binding / nucleic acid binding / single-stranded DNA binding [Arabidopsis thaliana] >gi|3036806|emb|CAA18496.1| glycine-rich protein [Arabidopsis thaliana] >gi|7270554|emb|CAB81511.1| glycine-rich protein [Arabidopsis thaliana] >gi|110741941|dbj|BAE98911.1| glycine-rich protein [Arabidopsis thaliana]	sp|Q8T8R1|Y3800_DROME	97.4	2e-20	CCHC-type zinc finger protein CG3800 OS=Drosophila melanogaster GN=CG3800 PE=1 SV=1	SPAC13D6.02c	64.3	5e-11	COG5082	Arginine methyltransferase-interacting protein, contains RING Zn-finger	K09250	3e-14	73.6	ath:AT4G36020	cellular nucleic acid-binding protein	GO:0009987//cellular process	GO:0003677//DNA binding	GO:0043231//intracellular membrane-bounded organelle
Unigene29970	EIL	92.87	160.66	154.8	157.82	47.51	22.98	54.51	52.63	192	266	106.537	gi|261157176|gb|ACX54782.2|	112	2e-24	ethylene insensitive-like protein 2 [Medicago truncatula]	sp|Q9SLH0|EIL2_ARATH	108	1e-23	ETHYLENE INSENSITIVE 3-like 1 protein OS=Arabidopsis thaliana GN=EIL1 PE=1 SV=2	--	--	--	--	--	--	--	--	--	--	-	-	-
Unigene53885	EIL	73.82	145.71	129.51	140.57	54.09	37.48	40.72	58.85	358	409	87.8538	gi|18643341|gb|AAL76272.1|AF467784_2	246	7e-65	transcription factor EIL2 [Vigna radiata]	sp|O24606|EIN4_ARATH	229	3e-60	Protein ETHYLENE INSENSITIVE 3 OS=Arabidopsis thaliana GN=EIN3 PE=1 SV=2	--	--	--	--	--	--	--	--	--	--	-	-	GO:0043232//intracellular membrane-bounded organelle
Unigene3571	FHA	7.95	40.8	38.37	13.7	14.17	1.31	1.11	4.68	841	293	26.7912	gi|79584231|ref|NP_683496.2|	114	1e-24	oxidoreductase, acting on NADH or NADPH [Arabidopsis thaliana]	sp|Q4JK59|TET2_MOUSE	53.1	2e-06	Probable methylcytosine dioxygenase TET2 OS=Mus musculus GN=Tet2 PE=2 SV=3	PA0081	49.3	8e-06	COG3456	Uncharacterized conserved protein, contains FHA domain	--	--	--	--	--	-	-	-
Unigene50444	GIF	67.3	65.06	79.83	68.76	48.16	222.68	58.95	85.37	317	454	110.133	gi|18411458|ref|NP_567194.1|	99.8	9e-21	GIF3 (GRF1-INTERACTING FACTOR 3); protein binding / transcription coactivator [Arabidopsis thaliana] >gi|14190377|gb|AAK55669.1|AF378866_1 AT4g00850/A_TM018A10_22 [Arabidopsis thaliana] >gi|15450537|gb|AAK96446.1| AT4g00850/A_TM018A10_22 [Arabidopsis thaliana] >gi|21539894|gb|AAM52883.1| GRF1-interacting factor 3 [Arabidopsis thaliana]	--	--	--	--	--	--	--	--	--	--	--	--	--	--	GO:0048827//phyllome development	GO:0005488//binding	GO:0043231//intracellular membrane-bounded organelle
Unigene68111	GRAS	51.82	119.32	120.32	107.48	52.98	47.79	24.29	30.08	854	948	85.3632	gi|224106445|ref|XP_002314168.1|	352	4e-96	GRAS family transcription factor [Populus trichocarpa] >gi|222850576|gb|EEE88123.1| GRAS family transcription factor [Populus trichocarpa]	sp|Q9XE58|SCL14_ARATH	305	3e-82	Scarecrow-like protein 14 OS=Arabidopsis thaliana GN=SCL14 PE=2 SV=2	--	--	--	--	--	--	--	--	--	--	-	-	-
Unigene68179	GRAS	34.43	92.49	93.21	91.49	21.87	29.28	12.39	23.7	860	590	52.7562	gi|224106445|ref|XP_002314168.1|	97.1	3e-19	GRAS family transcription factor [Populus trichocarpa] >gi|222850576|gb|EEE88123.1| GRAS family transcription factor [Populus trichocarpa]	sp|Q9XE58|SCL14_ARATH	71.2	8e-12	Scarecrow-like protein 14 OS=Arabidopsis thaliana GN=SCL14 PE=2 SV=2	--	--	--	--	--	--	--	--	--	--	-	-	-
Unigene71358	GRAS	93.78	37.23	31.41	92.57	77.21	279.06	18.85	49.49	1606	1577	75.5103	gi|224126261|ref|XP_002319796.2|	572	1e-162	GRAS family transcription factor [Populus trichocarpa] >gi|222858172|gb|EEE95719.2| GRAS family transcription factor [Populus trichocarpa]	sp|Q69VG1|CIGR2_ORYSJ	434	7e-121	Chitin-inducible gibberellin-responsive protein 1 OS=Oryza sativa subsp. japonica GN=CIGR1 PE=2 SV=2	--	--	--	--	--	--	--	--	--	--	GO:0010468//gene expression	-	-
Unigene219	GRAS	36.63	42.36	27.76	29.6	14.28	4.61	8.84	4.54	1395	370	20.3961	gi|224059478|ref|XP_002299866.1|	524	1e-151	GRAS family transcription factor [Populus trichocarpa] >gi|222847124|gb|EEE84671.1| GRAS family transcription factor [Populus trichocarpa]	sp|Q9XE58|SCL14_ARATH	457	4e-131	Scarecrow-like protein 14 OS=Arabidopsis thaliana GN=SCL14 PE=2 SV=2	--	--	--	--	--	--	--	--	--	--	-	-	-
Unigene31950	GRAS	45.37	128.24	109.54	101.89	80.99	37.69	23.36	23.98	200	226	86.8957	gi|224106451|ref|XP_002314170.1|	82.4	1e-15	GRAS family transcription factor [Populus trichocarpa] >gi|222850578|gb|EEE88125.1| GRAS family transcription factor [Populus trichocarpa]	sp|Q9SNB8|SCL30_ARATH	72	1e-12	Scarecrow-like protein 30 OS=Arabidopsis thaliana GN=SCL30 PE=2 SV=1	--	--	--	--	--	--	--	--	--	--	GO:0010468//regulation of gene expression	-	-
Unigene33940	GRAS	18.37	41.66	46.54	65.6	85.03	1.77	5.39	4.12	208	78	28.8371	gi|224079692|ref|XP_002305914.1|	79	2e-14	GRAS family transcription factor [Populus trichocarpa] >gi|222848878|gb|EEE86425.1| GRAS family transcription factor [Populus trichocarpa]	sp|Q9FYR7|SCL8_ARATH	70.5	3e-12	Scarecrow-like protein 8 OS=Arabidopsis thaliana GN=SCL8 PE=2 SV=1	--	--	--	--	--	--	--	--	--	--	GO:0010468//regulation of gene expression	-	-
Unigene34273	GRAS	67.03	163.35	176.34	183.98	89.08	56.29	27.72	45.07	209	328	120.683	gi|115454703|ref|NP_001050952.1|	114	4e-25	Os03g0690600 [Oryza sativa Japonica Group] >gi|108710493|gb|ABF98288.1| GRAS family transcription factor containing protein, expressed [Oryza sativa (japonica cultivar-group)] >gi|108710494|gb|ABF98289.1| GRAS family transcription factor containing protein, expressed [Oryza sativa (japonica cultivar-group)] >gi|113549423|dbj|BAF12866.1| Os03g0690600 [Oryza sativa Japonica Group]	sp|O80933|SCL9_ARATH	103	2e-22	Scarecrow-like protein 9 OS=Arabidopsis thaliana GN=SCL9 PE=2 SV=1	--	--	--	--	--	--	--	--	--	--	GO:0010468//regulation of gene expression	-	-
Unigene51689	GRAS	0.96	6.83	10.29	3.76	3.95	0	1.7	2.6	330	21	4.8936	gi|224140467|ref|XP_002323604.1|	122	1e-27	GRAS family transcription factor [Populus trichocarpa] >gi|222868234|gb|EEF05365.1| GRAS family transcription factor [Populus trichocarpa]	--	--	--	--	--	--	--	--	--	--	--	--	--	--	GO:0010467//gene expression	-	-
Unigene63728	GRAS	25.12	87.1	112.16	138.3	88.46	11.35	13.46	18.8	583	621	81.9112	gi|89474476|gb|ABD72965.1|	120	8e-27	GRAS10 [Solanum lycopersicum]	sp|Q9FYR7|SCL8_ARATH	89.4	1e-17	Scarecrow-like protein 8 OS=Arabidopsis thaliana GN=SCL8 PE=2 SV=1	--	--	--	--	--	--	--	--	--	--	-	-	-
Unigene67400	GRAS	15.94	49.64	51.23	72.32	72.21	7.22	7.82	7.6	789	880	85.7681	gi|224134707|ref|XP_002327470.1|	290	2e-77	GRAS family transcription factor [Populus trichocarpa] >gi|222836024|gb|EEE74445.1| GRAS family transcription factor [Populus trichocarpa]	sp|Q9FYR7|SCL8_ARATH	262	2e-69	Scarecrow-like protein 8 OS=Arabidopsis thaliana GN=SCL8 PE=2 SV=1	--	--	--	--	--	--	--	--	--	--	-	-	-
Unigene27487	GRAS	105.26	36.93	32.48	92.96	155.66	283.28	19.4	74.88	183	151	63.4521	gi|224117378|ref|XP_002317558.2|	109	8e-24	GRAS family transcription factor [Populus trichocarpa] >gi|222860623|gb|EEE98170.2| GRAS family transcription factor [Populus trichocarpa]	sp|Q8GVE1|CIGR3_ORYSJ	101	2e-21	Chitin-inducible gibberellin-responsive protein 2 OS=Oryza sativa subsp. japonica GN=CIGR2 PE=2 SV=2	--	--	--	--	--	--	--	--	--	--	-	-	-
Unigene15137	GRAS	62.65	107.44	104.83	76.9	111.91	14.37	24.68	22.62	371	169	35.0294	gi|75097765|sp|O23210.2|SCL15_ARATH	147	3e-35	RecName: Full=Scarecrow-like protein 15; Short=AtSCL15; AltName: Full=GRAS family protein 25; Short=AtGRAS-25 >gi|4006896|emb|CAB16826.1| SCARECROW-like protein [Arabidopsis thaliana] >gi|7270619|emb|CAB80337.1| SCARECROW-like protein [Arabidopsis thaliana]	sp|O23210|SCL15_ARATH	147	1e-35	Scarecrow-like protein 15 OS=Arabidopsis thaliana GN=SCL15 PE=2 SV=2	--	--	--	--	--	--	--	--	--	--	-	-	-
Unigene25595	GRAS	93.7	52.49	53.38	143.79	80.86	75.63	16.02	19.57	175	105	46.1393	gi|89474462|gb|ABD72958.1|	79.7	9e-15	GRAS1 [Solanum lycopersicum]	--	--	--	--	--	--	--	--	--	--	--	--	--	--	GO:0010468//regulation of gene expression	-	-
Unigene51336	GRAS	80.58	42	46.89	122.3	133.07	50.19	14.33	19.44	326	177	41.7519	gi|89474462|gb|ABD72958.1|	68.6	2e-11	GRAS1 [Solanum lycopersicum]	sp|Q8H125|SCL5_ARATH	55.1	1e-07	Scarecrow-like protein 5 OS=Arabidopsis thaliana GN=SCL5 PE=2 SV=1	--	--	--	--	--	--	--	--	--	--	-	-	-
Unigene57352	GRAS	73.48	29.99	39.19	85.19	68.03	56.56	8.09	15.65	416	269	49.7255	gi|224137264|ref|XP_002322514.2|	152	8e-37	GRAS family transcription factor [Populus trichocarpa] >gi|222867144|gb|EEF04275.2| GRAS family transcription factor [Populus trichocarpa]	sp|Q9LDL7|PAT2_ARATH	129	4e-30	Scarecrow-like transcription factor PAT1 OS=Arabidopsis thaliana GN=PAT1 PE=2 SV=2	--	--	--	--	--	--	--	--	--	--	GO:0010468//regulation of gene expression;GO:0009640//response to red or far red light	GO:0060090//molecular transducer activity	GO:0044425//intracellular part
Unigene58930	GRAS	56.76	78.49	76.16	99.33	96.01	18.96	23.88	31.11	446	367	63.2778	gi|224134707|ref|XP_002327470.1|	124	5e-28	GRAS family transcription factor [Populus trichocarpa] >gi|222836024|gb|EEE74445.1| GRAS family transcription factor [Populus trichocarpa]	sp|Q9FYR7|SCL8_ARATH	117	3e-26	Scarecrow-like protein 8 OS=Arabidopsis thaliana GN=SCL8 PE=2 SV=1	--	--	--	--	--	--	--	--	--	--	-	-	-
Unigene58957	GRAS	103.16	55.95	61.31	131.51	88.92	93.15	26.4	27.65	446	575	99.1409	gi|224137264|ref|XP_002322514.1|	53.9	6e-07	GRAS family transcription factor [Populus trichocarpa] >gi|222867144|gb|EEF04275.1| GRAS family transcription factor [Populus trichocarpa]	--	--	--	--	--	--	--	--	--	--	--	--	--	--	-	-	-
Unigene59904	GRAS	59.87	79.24	88.55	90.87	176.24	8.25	17.97	21.59	468	559	91.8515	gi|224133860|ref|XP_002327698.1|	150	7e-36	GRAS family transcription factor [Populus trichocarpa] >gi|222836783|gb|EEE75176.1| GRAS family transcription factor [Populus trichocarpa]	sp|O23210|SCL15_ARATH	123	5e-28	Scarecrow-like protein 15 OS=Arabidopsis thaliana GN=SCL15 PE=2 SV=2	--	--	--	--	--	--	--	--	--	--	-	-	-
Unigene64051	GRAS	154.93	61.83	74.25	203.02	220.17	111.78	18.78	36.72	597	1242	159.981	gi|89474462|gb|ABD72958.1|	323	6e-88	GRAS1 [Solanum lycopersicum]	sp|Q9M0M5|SCL13_ARATH	292	9e-79	Scarecrow-like protein 13 OS=Arabidopsis thaliana GN=SCL13 PE=2 SV=1	--	--	--	--	--	--	--	--	--	--	-	-	-
Unigene17247	GRF	3.87	0.6	2.36	0	2.91	66.38	0.32	11.89	576	47	6.2747	gi|15227652|ref|NP_181181.1|	219	2e-56	AtGRF3 (GROWTH-REGULATING FACTOR 3); transcription activator [Arabidopsis thaliana] >gi|21539884|gb|AAM52878.1| transcription activator [Arabidopsis thaliana] >gi|111074412|gb|ABH04579.1| At2g36400 [Arabidopsis thaliana]	--	--	--	--	--	--	--	--	--	--	--	--	--	--	GO:0048827//phyllome development	GO:0030528//transcription regulator activity	GO:0043231//intracellular membrane-bounded organelle
Unigene17611	GRF	7.49	0.72	4.23	1.23	6.95	101.45	0.78	15.4	723	63	6.7007	gi|15227652|ref|NP_181181.1|	113	3e-24	AtGRF3 (GROWTH-REGULATING FACTOR 3); transcription activator [Arabidopsis thaliana] >gi|21539884|gb|AAM52878.1| transcription activator [Arabidopsis thaliana] >gi|111074412|gb|ABH04579.1| At2g36400 [Arabidopsis thaliana]	--	--	--	--	--	--	--	--	--	--	--	--	--	--	GO:0048827//phyllome development	-	-
Unigene8886	GRF	4.55	0.52	1.28	1.07	4.2	122.18	0.84	40.7	665	105	12.1419	gi|30682907|ref|NP_188012.2|	176	3e-43	AtGRF5 (GROWTH-REGULATING FACTOR 5); transcription activator [Arabidopsis thaliana] >gi|21539888|gb|AAM52880.1| transcription activator [Arabidopsis thaliana]	--	--	--	--	--	--	--	--	--	--	--	--	--	--	-	-	-
Unigene59609	HMG	0	0	0	14.22	0.4	1.6	0	0	461	25	4.1702	gi|224002190|ref|XP_002290767.1|	97.1	7e-20	structure specific recognition protein 1 [Thalassiosira pseudonana CCMP1335] >gi|220974189|gb|EED92519.1| structure specific recognition protein 1 [Thalassiosira pseudonana CCMP1335]	sp|Q24537|HMG2_DROME	231	2e-60	High mobility group protein DSP1 OS=Drosophila melanogaster GN=Dsp1 PE=2 SV=1	YPR052c	80.5	1e-15	COG5648	Chromatin-associated proteins containing the HMG domain	K09272	3e-18	87.8	olu:OSTLU_18991	structure-specific recognition protein 1	-	-	-
Unigene12370	HMG	0	0.19	0.37	4.77	43.94	0	0.2	0	928	124	10.2753	gi|22328940|ref|NP_194324.2|	162	2e-61	epsin N-terminal homology (ENTH) domain-containing protein [Arabidopsis thaliana] >gi|46395919|sp|Q8VYT2.1|CAP6_ARATH RecName: Full=Putative clathrin assembly protein At4g25940	sp|Q8S9J8|CAP1_ARATH	55.1	2e-10	Probable clathrin assembly protein At4g32285 OS=Arabidopsis thaliana GN=At4g32285 PE=1 SV=1	YKL032c	56.6	6e-08	COG5648	Chromatin-associated proteins containing the HMG domain	K04498	6e-06	48.5	ath:AT1G79000	E1A/CREB-binding protein [EC:2.3.1.48]	-	-	-
Unigene44170	HMG	5.43	5.25	1.93	7.38	21.16	1.39	1.42	4.54	264	16	4.6605	gi|75218951|sp|O04235.1|SSRP3_VICFA	154	4e-37	RecName: Full=FACT complex subunit SSRP1; AltName: Full=Facilitates chromatin transcription complex subunit SSRP1; AltName: Full=Recombination signal sequence recognition protein 1 >gi|2104679|emb|CAA66480.3| transcription factor [Vicia faba var. minor]	sp|O04235|SSRP3_VICFA	154	2e-37	FACT complex subunit SSRP1 OS=Vicia faba GN=SSRP1 PE=2 SV=3	YBR091c-a	102	2e-22	COG5650	Chromatin-associated proteins containing the HMG domain	K09274	2e-36	147	rcu:RCOM_0855032	structure-specific recognition protein 3	GO:0006259//DNA metabolic process;GO:0010468//regulation of gene expression;GO:0033554//cellular response to stress;GO:0003008//reproductive developmental process	GO:0003676//nucleic acid binding;GO:0016630//oxidoreductase activity, acting on the CH-CH group of donors, NAD or NADP as acceptor	GO:0000790//nuclear chromatin;GO:0008025//transcription elongation factor complex
Unigene68365	HMG	0	0	0	5.64	43.37	0.42	0	0	880	121	10.5736	gi|224060381|ref|XP_002300171.1|	227	2e-58	high mobility group family [Populus trichocarpa] >gi|222847429|gb|EEE84976.1| high mobility group family [Populus trichocarpa]	sp|O04235|SSRP1_VICFA	63.5	2e-09	FACT complex subunit SSRP1 OS=Vicia faba GN=SSRP1 PE=2 SV=1	ECU06g1270	61.2	2e-09	COG5648	Chromatin-associated proteins containing the HMG domain	K09272	1e-11	67.4	olu:OSTLU_18991	structure-specific recognition protein 1	-	-	-
Unigene10618	HMG	0.3	0.33	0.32	1	1.41	42.05	0.35	20.07	529	46	6.6869	gi|140052431|gb|ABE80131.2|	208	2e-53	HMG-I and HMG-Y, DNA-binding [Medicago truncatula]	sp|Q9S7C9|ESCA_ARATH	83.6	6e-16	Putative DNA-binding protein ESCAROLA OS=Arabidopsis thaliana GN=ESC PE=2 SV=1	--	--	--	--	--	--	--	--	--	--	-	GO:0003676//nucleic acid binding	GO:0043231//intracellular membrane-bounded organelle
Unigene266	HMG	192.82	94.12	118.59	216.15	228.71	477.01	105.52	112.96	232	64	21.2135	gi|1813329|dbj|BAA19156.1|	77.4	5e-14	HMG-1 [Canavalia gladiata]	sp|P40619|HMGL_IPONI	60.8	2e-09	HMG1/2-like protein OS=Ipomoea nil PE=2 SV=1	--	--	--	--	--	K10802	6e-09	55.8	vvi:100256381	high mobility group protein B1	-	-	-
Unigene31273	HMG	21.01	4.4	2.59	12.59	12.29	333.13	0	86.94	197	74	28.8859	gi|1813329|dbj|BAA19156.1|	72	2e-12	HMG-1 [Canavalia gladiata]	--	--	--	--	--	--	--	--	--	--	--	--	--	--	-	GO:0003676//nucleic acid binding	GO:0043231//intracellular membrane-bounded organelle
Unigene43130	HMG	51.41	24.95	27.09	28.96	54.33	612.29	14.54	271.92	257	509	152.302	gi|899367|emb|CAA61747.1|	137	5e-32	HMGI/Y [Pisum sativum] >gi|1435175|emb|CAA67752.1| HMG-I/Y [Pisum sativum]	sp|Q00423|HMGYA_SOYBN	77.4	3e-14	HMG-Y-related protein A OS=Glycine max PE=2 SV=1	--	--	--	--	--	--	--	--	--	--	GO:0006351//transcription, DNA-dependent;GO:0034728	GO:0003676//nucleic acid binding	GO:0043231//intracellular membrane-bounded organelle;GO:0000785//chromatin
Unigene44886	HMG	36.69	14.17	28.41	19.76	41.53	721.65	14.59	212.03	269	237	67.7511	gi|899367|emb|CAA61747.1|	93.2	8e-19	HMGI/Y [Pisum sativum] >gi|1435175|emb|CAA67752.1| HMG-I/Y [Pisum sativum]	sp|Q00423|HMGYA_SOYBN	82.8	6e-16	HMG-Y-related protein A OS=Glycine max PE=2 SV=1	--	--	--	--	--	--	--	--	--	--	GO:0006351//transcription, DNA-dependent;GO:0034728	GO:0003676//nucleic acid binding	GO:0043231//intracellular membrane-bounded organelle;GO:0000785//chromatin
Unigene57581	HMG	15.54	4.95	2.83	10.55	24.82	190.39	1.78	92.17	420	183	33.5059	gi|224097317|ref|XP_002310906.1|	147	3e-35	high mobility group family [Populus trichocarpa] >gi|222853809|gb|EEE91356.1| high mobility group family [Populus trichocarpa]	sp|P40619|HMGL_IPONI	61.2	2e-09	HMG1/2-like protein OS=Ipomoea nil PE=2 SV=1	--	--	--	--	--	K10802	7e-11	62.8	vvi:100257544	high mobility group protein B1	-	-	-
Unigene60805	HMG	15.92	5.66	1.73	14.83	31.16	404.05	1.53	103.47	490	327	51.3182	gi|1813329|dbj|BAA19156.1|	136	9e-32	HMG-1 [Canavalia gladiata]	sp|P40620|HMGL_VICFA	124	4e-28	HMG1/2-like protein OS=Vicia faba PE=2 SV=1	--	--	--	--	--	K10802	1e-30	129	vvi:100257544	high mobility group protein B1	-	-	-
Unigene61716	HMG	0.62	0.67	0	0.69	3.98	74.25	3.99	31.93	515	55	8.2125	gi|140052431|gb|ABE80131.2|	132	2e-30	HMG-I and HMG-Y, DNA-binding [Medicago truncatula]	--	--	--	--	--	--	--	--	--	--	--	--	--	--	-	-	-
Unigene53608	HMG	0	0	0	13.52	2.63	1.04	0	0	354	10	2.1723	--	--	--	--	sp|Q23794|HMGA1_CHITE	51.6	1e-06	High mobility group protein I OS=Chironomus tentans PE=1 SV=1	--	--	--	--	--	--	--	--	--	--	-	-	-
Unigene47393	HMG	0	0	0	3.69	0	0.64	0	0	288	10	2.6701	gi|209483445|gb|ACI47263.1|	53.9	5e-07	high mobility group protein A1 [Physcomitrella patens]	sp|Q23794|HMGA1_CHITE	58.5	1e-08	High mobility group protein I OS=Chironomus tentans PE=1 SV=1	--	--	--	--	--	K03262	6e-06	45.8	pop:POPTR_584639	translation initiation factor eIF-5	-	-	-
Unigene22414	HOMEOBOX	18.56	8.51	6.25	3.26	6.85	1.13	2.29	0	163	11	5.1895	gi|177667009|gb|ACB73218.1|	98.2	3e-20	homeodomain protein GL2-like 1 [Gossypium hirsutum]	sp|Q9M2E8|HDG1_ARATH	91.3	2e-18	Homeobox-leucine zipper protein HDG1 OS=Arabidopsis thaliana GN=HDG1 PE=2 SV=1	--	--	--	--	--	K09338	1e-19	91.3	ath:AT3G61150	homeobox-leucine zipper protein	GO:0010468//regulation of gene expression;GO:0006351//transcription, DNA-dependent	GO:0003677//DNA binding	GO:0043231//intracellular membrane-bounded organelle
Unigene5899	HOMEOBOX	20.25	1.96	2.96	6.91	10.12	2.26	4.02	6.32	975	174	13.7235	gi|225431419|ref|XP_002279961.1|	253	3e-66	PREDICTED: similar to HB2 homeodomain protein isoform 2 [Vitis vinifera]	sp|Q5QMM3|WOX8_ORYSJ	230	1e-59	WUSCHEL-related homeobox 8 OS=Oryza sativa subsp. japonica GN=WOX8 PE=2 SV=1	--	--	--	--	--	--	--	--	--	--	GO:0010468//regulation of gene expression;GO:0006351//transcription, DNA-dependent	GO:0003677//DNA binding	GO:0043231//intracellular membrane-bounded organelle
Unigene13824	HOMEOBOX	0.48	1.05	6.69	10.74	1.13	0	0	0	330	22	5.1266	gi|124360469|gb|ABN08479.1|	171	2e-42	Homeodomain-related [Medicago truncatula]	sp|Q0D3I7|WOX11_ORYSJ	132	5e-31	WUSCHEL-related homeobox 11 OS=Oryza sativa subsp. japonica GN=WOX11 PE=2 SV=1	--	--	--	--	--	--	--	--	--	--	-	-	-
Unigene37487	HOMEOBOX	27.59	339.67	218.14	95.29	73.64	75.17	53.16	57.09	225	181	61.8609	gi|1234900|emb|CAA63222.1|	122	1e-27	homeobox-leucine zipper protein [Glycine max]	sp|P46602|HAT3_ARATH	114	2e-25	Homeobox-leucine zipper protein HAT3 OS=Arabidopsis thaliana GN=HAT3 PE=2 SV=2	--	--	--	--	--	K09338	2e-26	114	ath:AT3G60390	homeobox-leucine zipper protein	-	-	-
Unigene42864	HOMEOBOX	2.5	47.57	57.94	22.24	0.73	1.44	0	0	255	20	6.0313	gi|163860158|gb|ABY41242.1|	59.7	1e-08	homeodomain protein HOX1 [Gossypium arboreum]	sp|Q6EPF0|ROC5_ORYSJ	50.1	4e-06	Homeobox-leucine zipper protein ROC5 OS=Oryza sativa subsp. japonica GN=ROC5 PE=2 SV=1	--	--	--	--	--	K09338	1e-06	47.8	ath:AT3G61150	homeobox-leucine zipper protein	-	-	-
Unigene44698	HOMEOBOX	0	5.19	10.81	25.88	1.39	0	0	0	267	36	10.3684	gi|124360469|gb|ABN08479.1|	139	1e-32	Homeodomain-related [Medicago truncatula]	--	--	--	--	--	--	--	--	--	--	--	--	--	--	-	-	-
Unigene51617	HOMEOBOX	37.15	221.09	188.36	155.19	72.22	25.07	80.98	6.23	330	744	173.372	gi|15228530|ref|NP_189534.2|	121	3e-27	AtHB34 (ARABIDOPSIS THALIANA HOMEOBOX PROTEIN 35); DNA binding / transcription factor [Arabidopsis thaliana]	sp|Q9SB61|Y4467_ARATH	60.5	3e-09	ZF-HD homeobox protein At4g24660 OS=Arabidopsis thaliana GN=At4g24660 PE=1 SV=2	--	--	--	--	--	--	--	--	--	--	GO:0010468//regulation of gene expression;GO:0009725//response to hormone stimulus;GO:0006351//transcription	GO:0003677//nucleic acid binding	-
Unigene52042	HOMEOBOX	0.48	13.49	31.02	40.85	3.9	0	0	0	334	61	14.0444	gi|124360469|gb|ABN08479.1|	132	2e-30	Homeodomain-related [Medicago truncatula]	sp|Q0D3I7|WOX11_ORYSJ	91.7	1e-18	WUSCHEL-related homeobox 11 OS=Oryza sativa subsp. japonica GN=WOX11 PE=2 SV=1	--	--	--	--	--	--	--	--	--	--	-	-	-
Unigene55678	HOMEOBOX	4.54	79.47	107.36	21.12	0.48	2.86	0.48	0	386	179	35.6604	gi|124359623|gb|ABN06007.1|	65.9	1e-10	Homeodomain-related [Medicago truncatula]	--	--	--	--	--	--	--	--	--	--	--	--	--	--	-	-	-
Unigene58090	HOMEOBOX	6.68	200.77	256.53	65.68	1.3	5.14	0.44	0.4	429	396	70.9836	gi|124359623|gb|ABN06007.1|	271	1e-72	Homeodomain-related [Medicago truncatula]	sp|P46607|HGL2_ARATH	168	9e-42	Homeobox-leucine zipper protein GLABRA 2 OS=Arabidopsis thaliana GN=GL2 PE=2 SV=3	--	--	--	--	--	K09338	1e-42	168	ath:AT1G79840	homeobox-leucine zipper protein	-	-	-
Unigene59019	HOMEOBOX	6.41	157.02	207.45	57.88	0.83	5.76	0	0.38	447	390	67.093	gi|22475195|gb|AAM97321.1|	258	2e-68	homeodomain protein GhHOX1 [Gossypium hirsutum]	sp|P46607|HGL2_ARATH	231	2e-60	Homeobox-leucine zipper protein GLABRA 2 OS=Arabidopsis thaliana GN=GL2 PE=2 SV=3	--	--	--	--	--	K09338	2e-61	231	ath:AT1G79840	homeobox-leucine zipper protein	-	-	-
Unigene62511	HOMEOBOX	32.96	113.4	124.94	49.13	14.8	12.57	23.49	40.52	541	451	64.1061	gi|297799318|ref|XP_002867543.1|	67.4	9e-11	hydroxyproline-rich glycoprotein family protein [Arabidopsis lyrata subsp. lyrata] >gi|297313379|gb|EFH43802.1| hydroxyproline-rich glycoprotein family protein [Arabidopsis lyrata subsp. lyrata]	sp|Q54I65|HBX13_DICDI	56.2	1e-07	Homeobox protein 13 OS=Dictyostelium discoideum GN=hbx13 PE=3 SV=1	--	--	--	--	--	K12199	1e-09	59.3	ath:AT4G26750	vacuolar protein sorting-associated protein VTA1	-	-	-
Unigene63925	HOMEOBOX	4.57	178.28	220.04	57.47	0.31	5.28	0.32	0.29	592	632	82.0948	gi|163860158|gb|ABY41242.1|	332	2e-90	homeodomain protein HOX1 [Gossypium arboreum]	sp|P46607|HGL2_ARATH	253	8e-67	Homeobox-leucine zipper protein GLABRA 2 OS=Arabidopsis thaliana GN=GL2 PE=2 SV=3	--	--	--	--	--	K09338	8e-68	253	ath:AT1G79840	homeobox-leucine zipper protein	-	-	-
Unigene66584	HOMEOBOX	44.21	198.19	144.51	103.02	67.24	3.02	57.26	49.44	731	1127	118.557	gi|5042434|gb|AAD38273.1|AC006193_29	215	4e-55	Hypothetical protein [Arabidopsis thaliana]	sp|P25386|USO1_YEAST	70.1	1e-11	Intracellular protein transport protein USO1 OS=Saccharomyces cerevisiae GN=USO1 PE=1 SV=2	PAB0812	68.2	1e-11	COG0419	ATPase involved in DNA repair	K09313	6e-08	54.7	ppp:PHYPADRAFT_111119	homeobox protein cut-like	-	-	-
Unigene10417	HOMEOBOX	10.58	0	0.56	1.47	29.07	3.66	0	0	602	33	4.2154	gi|132424661|gb|ABO33483.1|	246	3e-81	class I KNOX homeobox transcription factor [Medicago truncatula]	sp|P46608|HSBH1_SOYBN	188	6e-59	Homeobox protein SBH1 OS=Glycine max GN=H1 PE=2 SV=1	--	--	--	--	--	--	--	--	--	--	GO:0010468//regulation of gene expression;GO:0006351//transcription, DNA-dependent	GO:0003677//DNA binding	GO:0043231//intracellular membrane-bounded organelle
Unigene28348	HOMEOBOX	22.25	4.66	0.91	3.81	74.07	10.87	3.01	1.84	186	19	7.8553	gi|3426304|gb|AAC32262.1|	117	3e-26	Knox class 1 protein [Pisum sativum] >gi|3462612|gb|AAC33008.1| knotted1-like class I homeodomain protein [Pisum sativum]	sp|P46608|HSBH1_SOYBN	109	4e-24	Homeobox protein SBH1 OS=Glycine max GN=H1 PE=2 SV=1	--	--	--	--	--	--	--	--	--	--	GO:0010468//regulation of gene expression;GO:0006351//transcription, DNA-dependent	GO:0003677//DNA binding	GO:0043231//intracellular membrane-bounded organelle
Unigene34587	HOMEOBOX	0	0	0.81	0.84	6.21	0	0	0.82	210	3	1.0986	gi|124360524|gb|ABN08534.1|	116	9e-26	Homeodomain-related [Medicago truncatula]	--	--	--	--	--	--	--	--	--	--	--	--	--	--	GO:0010468//regulation of gene expression	GO:0003676//nucleic acid binding	GO:0043231//intracellular membrane-bounded organelle
Unigene3708	HOMEOBOX	2.29	0	0	0	8.91	1.76	0	0	209	9	3.3114	gi|33285288|emb|CAD58040.1|	67.8	4e-11	homeodomain protein vaamana [Arabidopsis thaliana]	sp|Q9LZM8|BLH9_ARATH	67.8	2e-11	BEL1-like homeodomain protein 9 OS=Arabidopsis thaliana GN=BLH9 PE=1 SV=1	--	--	--	--	--	--	--	--	--	--	-	-	-
Unigene47106	HOMEOBOX	8.35	0	0.59	2.48	30.6	1.29	0	0	286	16	4.302	gi|290782318|gb|ADD62367.1|	147	5e-35	KNOX6 variant b [Medicago truncatula]	sp|O22299|LET6_SOLLC	114	2e-25	Homeobox protein knotted-1-like LET6 OS=Solanum lycopersicum GN=LET6 PE=2 SV=1	--	--	--	--	--	--	--	--	--	--	-	-	-
Unigene52891	HOMEOBOX	46.61	29.64	36.92	96.05	205.07	30.37	41.17	67.52	345	194	43.2417	gi|219560134|gb|ACL27275.2|	121	2e-27	homeodomain leucine-zipper 2 [Capsicum annuum]	sp|P46604|HAT23_ARATH	120	3e-27	Homeobox-leucine zipper protein HAT22 OS=Arabidopsis thaliana GN=HAT22 PE=1 SV=2	--	--	--	--	--	K09339	2e-28	120	ath:AT4G37791	homeobox-leucine zipper protein	GO:0010468//regulation of gene expression;GO:0009725//response to hormone stimulus;GO:0006352//transcription, DNA-dependent	GO:0003678//DNA binding	GO:0043232//intracellular membrane-bounded organelle
Unigene58429	HOMEOBOX	41.99	5.96	1.95	8.13	96.51	7.17	2.57	0.79	436	60	10.5824	gi|3426304|gb|AAC32262.1|	309	6e-84	Knox class 1 protein [Pisum sativum] >gi|3462612|gb|AAC33008.1| knotted1-like class I homeodomain protein [Pisum sativum]	sp|P46608|HSBH1_SOYBN	281	1e-75	Homeobox protein SBH1 OS=Glycine max GN=H1 PE=2 SV=1	--	--	--	--	--	--	--	--	--	--	-	-	-
Unigene64511	HOMEOBOX	11.35	6.74	6.88	42.51	125.53	60.18	0.61	9.44	617	269	33.5264	gi|124360471|gb|ABN08481.1|	102	2e-21	Homeodomain-related [Medicago truncatula]	--	--	--	--	--	--	--	--	--	--	--	--	--	--	-	-	-
Unigene68061	HOMEOBOX	40.69	15.92	14.8	34.86	89.91	10.61	23.33	14.32	849	376	34.0565	gi|132424657|gb|ABO33481.1|	315	6e-85	class II KNOX homeobox transcription factor [Medicago truncatula]	sp|P46606|HD1_BRANA	271	4e-72	Homeobox protein HD1 OS=Brassica napus GN=HD1 PE=2 SV=1	--	--	--	--	--	--	--	--	--	--	-	-	-
Unigene1167	HOMEOBOX	13.53	20.59	20.04	36.67	27.98	95.6	3.09	0	1271	467	28.2547	gi|15220448|ref|NP_172015.1|	556	1e-157	HDG2 (HOMEODOMAIN GLABROUS 2); DNA binding / transcription factor [Arabidopsis thaliana] >gi|30679181|ref|NP_849596.1| HDG2 (HOMEODOMAIN GLABROUS 2); DNA binding / transcription factor [Arabidopsis thaliana] >gi|75332091|sp|Q94C37.1|HDG2_ARATH RecName: Full=Homeobox-leucine zipper protein HDG2; AltName: Full=Homeodomain transcription factor HDG2; AltName: Full=HD-ZIP protein HDG2; AltName: Full=P…	sp|Q94C37|HDG2_ARATH	556	9e-158	Homeobox-leucine zipper protein HDG2 OS=Arabidopsis thaliana GN=HDG2 PE=2 SV=1	--	--	--	--	--	K09338	4e-143	504	ath:AT4G04890	homeobox-leucine zipper protein	-	-	-
Unigene13076	HOMEOBOX	6.53	1.48	3.19	6.06	1.91	21.05	6.71	9.08	585	48	6.3097	gi|109729907|tpg|DAA05767.1|	118	4e-26	TPA: TPA_inf: class III HD-Zip protein CNA1 [Medicago truncatula]	sp|Q9ZU11|ATB15_ARATH	115	2e-25	Homeobox-leucine zipper protein ATHB-15 OS=Arabidopsis thaliana GN=ATHB-15 PE=1 SV=1	--	--	--	--	--	K09338	2e-26	115	ath:AT1G52150	homeobox-leucine zipper protein	-	-	-
Unigene14389	HOMEOBOX	4.02	13.42	10.2	3.78	1.62	37.61	1.92	0.41	1266	173	10.5083	gi|164562219|gb|ABY61024.1|	215	9e-55	zinc finger-homeodomain protein 2 [Saruma henryi]	sp|Q9SB61|Y4466_ARATH	145	6e-34	ZF-HD homeobox protein At4g24660 OS=Arabidopsis thaliana GN=At4g24660 PE=1 SV=1	--	--	--	--	--	--	--	--	--	--	-	-	-
Unigene15339	HOMEOBOX	0	0	0	0	0.3	55	0	0	615	33	4.1263	gi|12002853|gb|AAG43405.1|AF172931_1	130	5e-43	homeobox 1 [Picea abies]	sp|A2YR02|ROC7_ORYSI	128	6e-43	Homeobox-leucine zipper protein ROC7 OS=Oryza sativa subsp. indica GN=ROC7 PE=3 SV=1	--	--	--	--	--	K09338	1e-41	127	ath:AT4G04890	homeobox-leucine zipper protein	-	-	-
Unigene16432	HOMEOBOX	7.94	7.32	2.44	5.27	3.57	31.4	3.23	0	1042	133	9.8153	gi|22475197|gb|AAM97322.1|	368	1e-112	homeodomain protein GhHOX2 [Gossypium hirsutum]	sp|Q336P2|ROC3_ORYSJ	341	4e-99	Homeobox-leucine zipper protein ROC3 OS=Oryza sativa subsp. japonica GN=ROC3 PE=2 SV=1	--	--	--	--	--	K09338	5e-72	251	ath:AT4G17710	homeobox-leucine zipper protein	GO:0010468//regulation of gene expression;GO:0006350//transcription	GO:0003677//DNA binding	-
Unigene16731	HOMEOBOX	8.57	18.36	17.39	26.63	6.83	56.67	1.88	0	1690	338	15.3798	gi|1173622|gb|AAB37230.1|	577	1e-163	homeobox protein [Phalaenopsis sp. SM9108]	sp|Q94C37|HDG2_ARATH	564	8e-160	Homeobox-leucine zipper protein HDG2 OS=Arabidopsis thaliana GN=HDG2 PE=2 SV=1	ECU03g1170	52	3e-06	COG5576	Homeodomain-containing transcription factor	K09338	2e-154	542	ath:AT4G04890	homeobox-leucine zipper protein	GO:0010468//regulation of gene expression;GO:0006351//transcription, DNA-dependent	GO:0003677//DNA binding	GO:0043231//intracellular membrane-bounded organelle
Unigene18067	HOMEOBOX	6.63	18.98	37.19	15.63	17.5	79.45	1.27	13.61	1032	356	26.5271	gi|297718718|gb|ADI50270.1|	265	9e-70	type II homeodomain-leucine zipper protein [Medicago sativa]	sp|P46665|HAT14_ARATH	264	7e-70	Homeobox-leucine zipper protein HAT14 OS=Arabidopsis thaliana GN=HAT14 PE=2 SV=3	SPAC32A11.03c	63.5	6e-10	COG5576	Homeodomain-containing transcription factor	K09338	6e-71	264	ath:AT5G06710	homeobox-leucine zipper protein	GO:0010468//regulation of gene expression;GO:0006351//transcription, DNA-dependent	GO:0003677//DNA binding	GO:0043231//intracellular membrane-bounded organelle
Unigene20826	HOMEOBOX	0	1.1	0	0	0	16.39	0	1.09	157	2	0.9796	gi|89514873|gb|ABD75311.1|	79	2e-14	class III homeodomain-leucine zipper protein C3HDZ1 [Taxus globosa]	sp|O04291|ATB14_ARATH	69.7	5e-12	Homeobox-leucine zipper protein ATHB-14 OS=Arabidopsis thaliana GN=ATHB-14 PE=1 SV=1	--	--	--	--	--	K09338	4e-13	69.7	ath:AT2G34710	homeobox-leucine zipper protein	GO:0010468//regulation of gene expression;GO:0006351//transcription, DNA-dependent	GO:0003677//DNA binding	GO:0043231//intracellular membrane-bounded organelle
Unigene2744	HOMEOBOX	3.25	1.57	1.93	0.4	0.42	14.59	1.27	0.78	441	20	3.4875	gi|13374061|emb|CAC34447.1|	127	3e-29	ZF-HD homeobox protein [Flaveria bidentis]	sp|Q9SB61|Y4466_ARATH	116	4e-26	ZF-HD homeobox protein At4g24660 OS=Arabidopsis thaliana GN=At4g24660 PE=1 SV=1	--	--	--	--	--	--	--	--	--	--	-	-	-
Unigene30913	HOMEOBOX	1.62	0	0	0	0	36.58	0	0	196	3	1.177	gi|51872287|gb|AAU12247.1|	128	2e-29	homeodomain protein HOX3 [Gossypium hirsutum]	sp|Q69T58|ROC8_ORYSJ	125	6e-29	Homeobox-leucine zipper protein ROC8 OS=Oryza sativa subsp. japonica GN=ROC8 PE=2 SV=2	--	--	--	--	--	K09338	8e-29	121	ath:AT1G73360	homeobox-leucine zipper protein	GO:0010468//regulation of gene expression;GO:0006351//transcription, DNA-dependent;GO:0000904//cell morphogenesis involved in differentiation	GO:0003677//DNA binding	GO:0043231//intracellular membrane-bounded organelle
Unigene3229	HOMEOBOX	7.25	20.07	25.26	16.58	3.48	56.44	9.07	0.26	1977	405	15.7532	gi|1173622|gb|AAB37230.1|	651	0	homeobox protein [Phalaenopsis sp. SM9108]	sp|Q94C37|HDG2_ARATH	627	1e-178	Homeobox-leucine zipper protein HDG2 OS=Arabidopsis thaliana GN=HDG2 PE=2 SV=1	SPBC21B10.13c	55.8	3e-07	COG5576	Homeodomain-containing transcription factor	K09338	3e-179	625	ath:AT4G04890	homeobox-leucine zipper protein	-	-	-
Unigene36999	HOMEOBOX	0	0	0	0.79	0	11.54	0	3.84	223	4	1.3794	gi|115474639|ref|NP_001060916.1|	52	2e-06	Os08g0129600 [Oryza sativa Japonica Group] >gi|29467527|dbj|BAC66716.1| proline-rich protein family-like [Oryza sativa Japonica Group] >gi|113622885|dbj|BAF22830.1| Os08g0129600 [Oryza sativa Japonica Group]	sp|O73590|ZFHX4_CHICK	49.7	5e-06	Zinc finger homeobox protein 4 OS=Gallus gallus GN=ZFHX4 PE=2 SV=2	--	--	--	--	--	--	--	--	--	--	-	-	-
Unigene37446	HOMEOBOX	0.71	0.77	0.75	0.79	3.31	75.98	0.83	0	225	8	2.7342	gi|51872287|gb|AAU12247.1|	81.6	2e-15	homeodomain protein HOX3 [Gossypium hirsutum]	sp|Q9FX31|HDG11_ARATH	66.6	4e-11	Homeobox-leucine zipper protein HDG11 OS=Arabidopsis thaliana GN=HDG11 PE=2 SV=1	--	--	--	--	--	K09338	3e-12	66.6	ath:AT1G73360	homeobox-leucine zipper protein	-	-	-
Unigene37743	HOMEOBOX	4.21	3.82	1.5	3.9	0.82	27.53	3.29	0	227	17	5.7589	gi|164708731|gb|ABY67263.1|	89.7	9e-18	homeodomain protein HOX2 [Gossypium arboreum]	sp|Q9FJS2|HDG5_ARATH	84.3	2e-16	Homeobox-leucine zipper protein HDG5 OS=Arabidopsis thaliana GN=HDG5 PE=2 SV=2	--	--	--	--	--	K09338	2e-14	74.3	ath:AT4G04890	homeobox-leucine zipper protein	-	-	-
Unigene39143	HOMEOBOX	0	0	0	0	0	46.94	0	0	235	6	1.9634	gi|22328861|ref|NP_193906.2|	127	3e-29	ATML1 (MERISTEM LAYER 1); DNA binding / sequence-specific DNA binding / transcription factor [Arabidopsis thaliana] >gi|79325215|ref|NP_001031692.1| ATML1 (MERISTEM LAYER 1); DNA binding / sequence-specific DNA binding / transcription factor [Arabidopsis thaliana] >gi|75330714|sp|Q8RWU4.1|ATML1_ARATH RecName: Full=Homeobox-leucine zipper protein MERISTEM L1; AltName: Full=Homeodomain transcriptio…	sp|Q8RWU4|ATML1_ARATH	127	2e-29	Homeobox-leucine zipper protein MERISTEM L1 OS=Arabidopsis thaliana GN=ATML1 PE=2 SV=1	--	--	--	--	--	K09338	3e-29	123	ath:AT4G04890	homeobox-leucine zipper protein	-	-	-
Unigene43918	HOMEOBOX	1.82	0.66	0	0.68	0	15.44	2.85	2.61	262	12	3.5221	gi|60327627|gb|AAX19053.1|	155	1e-37	class III HD-Zip protein 4 [Populus trichocarpa]	sp|Q6AST1|HOX32_ORYSJ	127	2e-29	Homeobox-leucine zipper protein HOX32 OS=Oryza sativa subsp. japonica GN=HOX32 PE=2 SV=1	--	--	--	--	--	K09338	1e-30	127	osa:4333544	homeobox-leucine zipper protein	GO:0010468//regulation of gene expression;GO:0006351//transcription, DNA-dependent	GO:0003677//DNA binding	GO:0043231//intracellular membrane-bounded organelle
Unigene46543	HOMEOBOX	1.13	0.62	0.6	0.63	3.31	12.43	0.67	4.27	281	12	3.2839	gi|124360874|gb|ABN08846.1|	87.8	3e-17	Homeodomain-related [Medicago truncatula]	--	--	--	--	--	--	--	--	--	--	--	--	--	--	-	-	-
Unigene46913	HOMEOBOX	6.17	21.97	28.11	17.47	4.59	62.14	9.87	0.6	284	123	33.3048	gi|186478150|ref|NP_001117231.1|	167	4e-41	HDG2 (HOMEODOMAIN GLABROUS 2); DNA binding / transcription factor [Arabidopsis thaliana]	sp|Q94C37|HDG2_ARATH	167	2e-41	Homeobox-leucine zipper protein HDG2 OS=Arabidopsis thaliana GN=HDG2 PE=2 SV=1	--	--	--	--	--	K09338	4e-36	145	ath:AT4G04890	homeobox-leucine zipper protein	-	-	-
Unigene48232	HOMEOBOX	4.86	4.7	1.73	4.81	2.52	10.59	2.53	4.64	295	22	5.7348	gi|109729907|tpg|DAA05767.1|	201	3e-51	TPA: TPA_inf: class III HD-Zip protein CNA1 [Medicago truncatula]	sp|Q9ZU11|ATB15_ARATH	184	2e-46	Homeobox-leucine zipper protein ATHB-15 OS=Arabidopsis thaliana GN=ATHB-15 PE=1 SV=1	--	--	--	--	--	K09338	1e-47	184	ath:AT1G52150	homeobox-leucine zipper protein	-	-	-
Unigene50740	HOMEOBOX	5.47	0.54	0.53	0	0.58	14.94	1.17	0	320	12	2.8837	gi|31323445|gb|AAP47024.1|AF375965_1	138	2e-32	bell-like homeodomain protein 1 [Solanum lycopersicum]	sp|Q1PFD1|BLH11_ARATH	131	1e-30	BEL1-like homeodomain protein 11 OS=Arabidopsis thaliana GN=BLH11 PE=2 SV=1	--	--	--	--	--	--	--	--	--	--	GO:0010468//regulation of gene expression;GO:0006351//transcription, DNA-dependent	GO:0003677//DNA binding	GO:0043231//intracellular membrane-bounded organelle
Unigene51935	HOMEOBOX	2.87	0	0.51	0	0.56	16.01	0.56	3.6	333	12	2.7711	gi|60327627|gb|AAX19053.1|	213	7e-55	class III HD-Zip protein 4 [Populus trichocarpa]	sp|Q6AST1|HOX32_ORYSJ	211	1e-54	Homeobox-leucine zipper protein HOX32 OS=Oryza sativa subsp. japonica GN=HOX32 PE=2 SV=1	--	--	--	--	--	K09338	8e-56	211	osa:4333544	homeobox-leucine zipper protein	-	-	-
Unigene51995	HOMEOBOX	4.77	2.08	1.02	0.53	0.56	13.21	0	0	334	15	3.4535	gi|164708731|gb|ABY67263.1|	150	3e-36	homeodomain protein HOX2 [Gossypium arboreum]	sp|Q336P2|ROC3_ORYSJ	139	7e-33	Homeobox-leucine zipper protein ROC3 OS=Oryza sativa subsp. japonica GN=ROC3 PE=2 SV=1	--	--	--	--	--	K09338	5e-31	129	ath:AT4G17710	homeobox-leucine zipper protein	-	-	-
Unigene53061	HOMEOBOX	2.75	6.99	8.32	1.02	4.29	68.34	18.85	0	347	29	6.4267	gi|124360540|gb|ABN08550.1|	119	1e-26	Homeodomain-related [Medicago truncatula]	--	--	--	--	--	--	--	--	--	--	--	--	--	--	GO:0010468//regulation of gene expression	GO:0003676//nucleic acid binding	GO:0043231//intracellular membrane-bounded organelle
Unigene56402	HOMEOBOX	2	1.74	1.71	2.23	0.94	5.08	2.35	0	398	16	3.0914	gi|164562211|gb|ABY61020.1|	164	4e-40	zinc finger-homeodomain protein 1 [Eschscholzia californica]	sp|Q9SB61|Y4466_ARATH	97.8	2e-20	ZF-HD homeobox protein At4g24660 OS=Arabidopsis thaliana GN=At4g24660 PE=1 SV=1	--	--	--	--	--	--	--	--	--	--	-	-	-
Unigene62827	HOMEOBOX	8.09	3.15	3.08	5.15	2.03	26.02	3.73	0	551	44	6.1407	gi|164708731|gb|ABY67263.1|	172	3e-42	homeodomain protein HOX2 [Gossypium arboreum]	sp|Q9FJS2|HDG5_ARATH	155	2e-37	Homeobox-leucine zipper protein HDG5 OS=Arabidopsis thaliana GN=HDG5 PE=2 SV=2	ECU03g1170	48.5	7e-06	COG5576	Homeodomain-containing transcription factor	K09338	3e-27	118	ath:AT4G04890	homeobox-leucine zipper protein	-	-	-
Unigene65726	HOMEOBOX	13.17	0	0.25	0.26	15.4	35.3	2.76	12.65	677	163	18.5148	gi|169667045|gb|ACA64095.1|	278	3e-74	WOX4 [Petunia x hybrida]	sp|Q6X7J9|WOX4_ARATH	220	6e-57	WUSCHEL-related homeobox 4 OS=Arabidopsis thaliana GN=WOX4 PE=2 SV=1	--	--	--	--	--	--	--	--	--	--	-	-	-
Unigene67852	HOMEOBOX	7.3	1.05	2.05	2.57	2.7	33.48	3.61	15.91	829	59	5.4729	gi|124360874|gb|ABN08846.1|	311	5e-84	Homeodomain-related [Medicago truncatula]	sp|Q9SAK5|APL_ARATH	156	2e-37	Myb family transcription factor APL OS=Arabidopsis thaliana GN=APL PE=2 SV=2	--	--	--	--	--	--	--	--	--	--	GO:0010468//regulation of gene expression	GO:0003676//nucleic acid binding	GO:0043231//intracellular membrane-bounded organelle
Unigene68670	HOMEOBOX	55.33	20.83	26.36	27.69	32.35	148.27	48.61	1.31	915	674	56.6446	gi|13374061|emb|CAC34447.1|	278	9e-74	ZF-HD homeobox protein [Flaveria bidentis]	sp|Q9SB61|Y4466_ARATH	240	1e-62	ZF-HD homeobox protein At4g24660 OS=Arabidopsis thaliana GN=At4g24660 PE=1 SV=1	--	--	--	--	--	--	--	--	--	--	-	-	-
Unigene7430	HOMEOBOX	12.93	31.31	39.72	34	23.47	85.74	15.18	0.24	714	280	30.1564	gi|1173622|gb|AAB37230.1|	310	1e-83	homeobox protein [Phalaenopsis sp. SM9108]	sp|Q94C37|HDG2_ARATH	309	1e-83	Homeobox-leucine zipper protein HDG2 OS=Arabidopsis thaliana GN=HDG2 PE=2 SV=1	--	--	--	--	--	K09338	1e-79	292	ath:AT4G04890	homeobox-leucine zipper protein	GO:0010468//regulation of gene expression;GO:0006351//transcription, DNA-dependent;GO:0000904//cell morphogenesis involved in differentiation	GO:0003677//DNA binding	GO:0043231//intracellular membrane-bounded organelle
Unigene9975	HOMEOBOX	5.65	3.38	1.81	4.4	8.91	23.79	0	1.21	564	75	10.2259	gi|56693546|gb|AAW22594.1|	152	2e-36	zinc finger homeodomain protein SZF-HD1 [Glycine max]	sp|Q9FKP8|Y5541_ARATH	90.1	8e-18	ZF-HD homeobox protein At5g65410 OS=Arabidopsis thaliana GN=At5g65410 PE=1 SV=1	--	--	--	--	--	--	--	--	--	--	GO:0010468//regulation of gene expression	GO:0003676//nucleic acid binding	GO:0031410//cytoplasmic vesicle
Unigene56294	HOMEOBOX	57.49	66.08	67.76	34.9	17.4	2.32	2.83	5.19	396	349	67.772	gi|297798220|ref|XP_002866994.1|	132	2e-30	homeobox-leucine zipper protein ATHB-40 [Arabidopsis lyrata subsp. lyrata] >gi|297312830|gb|EFH43253.1| homeobox-leucine zipper protein ATHB-40 [Arabidopsis lyrata subsp. lyrata]	sp|Q9ZU70|ATB21_ARATH	127	3e-29	Homeobox-leucine zipper protein ATHB-21 OS=Arabidopsis thaliana GN=ATHB-21 PE=2 SV=1	ECU03g1170	48.1	4e-06	COG5576	Homeodomain-containing transcription factor	K09338	3e-30	127	ath:AT2G18550	homeobox-leucine zipper protein	-	-	-
Unigene56605	HOMEOBOX	78.41	106.91	126.74	99.18	16.67	9.6	41.37	5.11	402	265	50.6921	gi|132424655|gb|ABO33480.1|	100	5e-21	class II KNOX homeobox transcription factor [Medicago truncatula]	sp|O04136|KNAP3_MALDO	97.8	2e-20	Homeobox protein knotted-1-like 3 OS=Malus domestica PE=2 SV=1	--	--	--	--	--	--	--	--	--	--	-	-	-
Unigene15599	HOMEOBOX	1.73	8.62	9.24	3.86	3.76	1.14	0	0.27	643	55	6.5777	gi|124359490|gb|ABN05928.1|	64.3	1e-09	MADF; Homeodomain-like [Medicago truncatula]	--	--	--	--	--	--	--	--	--	--	--	--	--	--	-	-	-
Unigene50321	HOMEOBOX	14.15	46.21	37.74	90.01	83.93	0.58	4.75	7.07	315	151	36.8626	gi|285804235|gb|ADC35598.1|	165	2e-40	class I KNOX homeobox transcription factor KNOPE6 [Prunus persica]	sp|Q7GDL5|KNOSA_ORYSJ	141	1e-33	Homeobox protein knotted-1-like 10 OS=Oryza sativa subsp. japonica GN=OSH71 PE=2 SV=1	--	--	--	--	--	--	--	--	--	--	GO:0010468//regulation of gene expression;GO:0006351//transcription, DNA-dependent	GO:0003677//DNA binding	GO:0043231//intracellular membrane-bounded organelle
Unigene67624	HOMEOBOX	13.79	55.55	35.94	101.32	79.96	1.37	5.78	8.48	808	485	46.1584	gi|284468451|gb|ADB90285.1|	146	3e-34	KNOX [Fragaria vesca]	sp|Q9FP29|KNOS1_ORYSJ	124	1e-27	Homeobox protein knotted-1-like 1 OS=Oryza sativa subsp. japonica GN=OSH6 PE=2 SV=1	--	--	--	--	--	--	--	--	--	--	GO:0010468//regulation of gene expression;GO:0006351//transcription, DNA-dependent	GO:0003677//DNA binding	GO:0043231//intracellular membrane-bounded organelle
Unigene67659	HOMEOBOX	24.12	151.74	61.91	98.86	107.54	12.9	25.55	36.49	812	853	80.7817	gi|134035510|gb|ABO47743.1|	306	1e-82	homeobox protein [Gossypium hirsutum]	sp|Q00466|HAT7_ARATH	258	3e-68	Homeobox-leucine zipper protein HAT7 OS=Arabidopsis thaliana GN=HAT7 PE=2 SV=4	ECU03g1170	50.8	3e-06	COG5576	Homeodomain-containing transcription factor	K09338	2e-69	258	ath:AT5G15150	homeobox-leucine zipper protein	GO:0010468//regulation of gene expression;GO:0006351//transcription, DNA-dependent	GO:0003677//DNA binding	GO:0043231//intracellular membrane-bounded organelle
Unigene26913	HOMEOBOX	17.59	91.92	148.25	215.38	281.84	102.58	10.32	4.73	181	91	38.6619	gi|226507689|ref|NP_001147103.1|	73.2	9e-13	zinc finger homeodomain protein 1 [Zea mays] >gi|195607236|gb|ACG25448.1| zinc finger homeodomain protein 1 [Zea mays]	sp|Q9SB61|Y4466_ARATH	62.4	8e-10	ZF-HD homeobox protein At4g24660 OS=Arabidopsis thaliana GN=At4g24660 PE=1 SV=1	--	--	--	--	--	--	--	--	--	--	-	GO:0003676//nucleic acid binding	-
Unigene2952	HOMEOBOX	10.02	6.86	3.97	4.78	9.71	1.65	1.68	0	556	91	12.586	gi|177667009|gb|ACB73218.1|	98.2	5e-20	homeodomain protein GL2-like 1 [Gossypium hirsutum]	sp|Q0WV12|ANL2_ARATH	97.4	5e-20	Homeobox-leucine zipper protein ANTHOCYANINLESS 2 OS=Arabidopsis thaliana GN=ANL2 PE=2 SV=1	--	--	--	--	--	K09338	2e-20	95.1	ath:AT3G61150	homeobox-leucine zipper protein	-	-	-
Unigene36038	HOMEOBOX	1.47	5.59	7.83	13.07	7.72	4.24	0	0	217	7	2.4806	gi|31323449|gb|AAP47026.1|AF375967_4	103	6e-22	bell-like homeodomain protein 7 [Solanum lycopersicum]	sp|P48731|ATH4_ARATH	100	4e-21	Homeobox protein ATH1 OS=Arabidopsis thaliana GN=ATH1 PE=1 SV=4	--	--	--	--	--	--	--	--	--	--	GO:0010468//regulation of gene expression;GO:0009887//organ morphogenesis;GO:0009686//gibberellin biosynthetic process;GO:0006351//transcription, DNA-dependent;GO:0003006//reproductive developmental process;GO:0008283//cell proliferation;GO:0009642//respo	GO:0003680//DNA binding	GO:0043234//intracellular membrane-bounded organelle
Unigene50199	HOMEOBOX	50.7	39.19	53.55	23.7	21.94	2.34	2.98	2.73	314	113	27.6738	gi|11231049|dbj|BAB18163.2|	97.1	6e-20	homeobox-leucine zipper protein [Zinnia elegans]	sp|O23208|ATB41_ARATH	84.3	2e-16	Homeobox-leucine zipper protein ATHB-40 OS=Arabidopsis thaliana GN=ATHB-40 PE=2 SV=3	--	--	--	--	--	K09339	1e-17	84.3	ath:AT4G36741	homeobox-leucine zipper protein	GO:0010468//regulation of gene expression;GO:0009725//response to hormone stimulus;GO:0006350//transcription;GO:0048514//organ development	GO:0003678//DNA binding	-
Unigene61427	HOMEOBOX	9.73	26.66	29.14	14.68	25.34	22.12	9.95	8.11	507	170	25.7846	gi|124359224|gb|ABN05735.1|	116	1e-25	Homeobox domain, ZF-HD class; ZF-HD homeobox protein Cys/His-rich dimerisation region; Homeodomain-like [Medicago truncatula] >gi|124360958|gb|ABN08930.1| Homeobox domain, ZF-HD class; ZF-HD homeobox protein Cys/His-rich dimerisation region; Homeodomain-like [Medicago truncatula]	sp|Q9FKP8|Y5541_ARATH	99.4	1e-20	ZF-HD homeobox protein At5g65410 OS=Arabidopsis thaliana GN=At5g65410 PE=1 SV=1	--	--	--	--	--	--	--	--	--	--	-	-	-
Unigene65258	HOMEOBOX	13.45	32.48	31.57	23.41	10.3	32.76	6.6	2.1	651	225	26.578	gi|255529749|gb|ACU12849.2|	282	3e-75	cutin deficient 3 [Solanum lycopersicum]	sp|Q7Y0V7|ROC7_ORYSJ	270	6e-72	Homeobox-leucine zipper protein ROC6 OS=Oryza sativa subsp. japonica GN=ROC6 PE=2 SV=3	SPBC21B10.14c	51.6	1e-06	COG5577	Homeodomain-containing transcription factor	K09339	3e-66	248	ath:AT3G61151	homeobox-leucine zipper protein	GO:0010468//regulation of gene expression;GO:0043479;GO:0048513//organ development;GO:0006352//transcription, DNA-dependent	GO:0003678//DNA binding	GO:0043232//intracellular membrane-bounded organelle
Unigene6534	HOMEOBOX	42.96	40.17	20.14	49.94	29.78	16.4	10.98	4.66	919	389	32.5502	gi|33285288|emb|CAD58040.2|	190	2e-47	homeodomain protein vaamana [Arabidopsis thaliana]	sp|Q9LZM8|BLH10_ARATH	190	1e-47	BEL1-like homeodomain protein 9 OS=Arabidopsis thaliana GN=BLH9 PE=1 SV=2	--	--	--	--	--	--	--	--	--	--	GO:0048646//anatomical structure formation involved in morphogenesis;GO:0010074//maintenance of meristem identity;GO:0048608//reproductive structure development;GO:0048367//shoot development;GO:0006350//transcription;GO:0007390//pattern specification proc& ᘛ	GO:0003678//DNA binding	GO:0044425//intracellular part
Unigene69092	HOMEOBOX	22.95	37.48	32.01	21.9	23.58	51.87	5.2	0.18	971	460	36.43	gi|297836566|ref|XP_002886165.1|	218	9e-56	ATHB24 [Arabidopsis lyrata subsp. lyrata] >gi|297332005|gb|EFH62424.1| ATHB24 [Arabidopsis lyrata subsp. lyrata]	sp|Q9SB61|Y4466_ARATH	166	2e-40	ZF-HD homeobox protein At4g24660 OS=Arabidopsis thaliana GN=At4g24660 PE=1 SV=1	--	--	--	--	--	--	--	--	--	--	-	GO:0003676//nucleic acid binding	-
Unigene71717	HOMEOBOX	9.83	24.29	31.72	22.78	17.81	26.42	4.35	2.51	1976	503	19.575	gi|177667009|gb|ACB73218.2|	712	0	homeodomain protein GL2-like 2 [Gossypium hirsutum]	sp|Q9M2E8|HDG2_ARATH	659	0	Homeobox-leucine zipper protein HDG1 OS=Arabidopsis thaliana GN=HDG1 PE=2 SV=2	--	--	--	--	--	K09339	0	659	ath:AT3G61151	homeobox-leucine zipper protein	GO:0010468//regulation of gene expression;GO:0043479;GO:0048513//organ development;GO:0006352//transcription, DNA-dependent	GO:0003678//DNA binding	GO:0043232//intracellular membrane-bounded organelle
Unigene9148	HOMEOBOX	21.52	0.58	1.14	1.78	37.24	6.98	0.63	0.57	895	120	10.3105	gi|3426304|gb|AAC32262.1|	206	4e-52	Knox class 1 protein [Pisum sativum] >gi|3462612|gb|AAC33008.1| knotted1-like class I homeodomain protein [Pisum sativum]	sp|P46608|HSBH1_SOYBN	97.1	1e-19	Homeobox protein SBH1 OS=Glycine max GN=H1 PE=2 SV=1	YPR042c	56.6	6e-08	COG5099	RNA-binding protein of the Puf family, translational repressor	--	--	--	--	--	GO:0010468//regulation of gene expression;GO:0006351//transcription, DNA-dependent	GO:0003677//DNA binding	GO:0043231//intracellular membrane-bounded organelle
Unigene16971	HSF	11.29	68.61	63.35	41.56	5.43	2.94	0.32	0.39	1748	642	28.2432	gi|15228865|ref|NP_188922.1|	355	1e-96	AT-HSFA6B; DNA binding / transcription factor [Arabidopsis thaliana] >gi|75311595|sp|Q9LUH8.1|HFA6B_ARATH RecName: Full=Heat stress transcription factor A-6b; Short=AtHsfA6b; AltName: Full=AtHsf-07 >gi|9279701|dbj|BAB01258.1| heat shock transcription factor-like protein [Arabidopsis thaliana]	sp|Q9LUH8|HFA6B_ARATH	355	7e-97	Heat stress transcription factor A-6b OS=Arabidopsis thaliana GN=HSFA6b PE=2 SV=1	SPAC2E12.02.02	92	3e-18	COG5169	Heat shock transcription factor	--	--	--	--	--	GO:0006351//transcription, DNA-dependent	GO:0003677//DNA binding	GO:0043231//intracellular membrane-bounded organelle
Unigene34694	HSF	0	2.46	2.41	2.52	0.88	0	0	0	211	12	4.3734	gi|15239544|ref|NP_200218.4|	85.5	2e-16	AT-HSFA9; DNA binding / transcription factor [Arabidopsis thaliana] >gi|75264295|sp|Q9LVW2.1|HSFA9_ARATH RecName: Full=Heat stress transcription factor A-9; Short=AtHsfA9; AltName: Full=AtHsf-24	sp|Q9LVW2|HSFA12_ARATH	85.5	9e-17	Heat stress transcription factor A-9 OS=Arabidopsis thaliana GN=HSFA9 PE=2 SV=4	--	--	--	--	--	--	--	--	--	--	GO:0006351//transcription, DNA-dependent;GO:0050899//response to stimulus	GO:0003680//DNA binding	GO:0043234//intracellular membrane-bounded organelle
Unigene50069	HSF	0	1.66	1.63	2.26	0	0	0	0.55	313	7	1.7198	gi|255546133|ref|XP_002514126.1|	61.2	3e-09	Heat shock factor protein HSF30, putative [Ricinus communis] >gi|223546582|gb|EEF48080.1| Heat shock factor protein HSF30, putative [Ricinus communis]	--	--	--	--	--	--	--	--	--	--	--	--	--	--	-	-	-
Unigene64397	HSF	47.08	75.89	70.49	69.2	169.14	15.32	42.14	41.42	612	690	86.6997	gi|662930|emb|CAA87077.1|	149	2e-35	heat shock transcription factor 34 [Glycine max]	sp|Q96320|HSFB1_ARATH	105	2e-22	Heat stress transcription factor B-1 OS=Arabidopsis thaliana GN=HSFB1 PE=2 SV=2	--	--	--	--	--	--	--	--	--	--	-	-	-
Unigene16876	HSF	8.94	0	0.32	1.66	5.58	57.83	1.05	24.38	534	71	10.2244	gi|83853818|gb|ABC47851.1|	160	1e-39	heat shock transcription factor [Glycine max]	sp|Q9C635|HSFB4_ARATH	82	2e-15	Heat stress transcription factor B-4 OS=Arabidopsis thaliana GN=HSFB4 PE=2 SV=1	--	--	--	--	--	--	--	--	--	--	GO:0009987//cellular process	-	-
Unigene64094	HSF	5.85	3.47	0.85	0.89	4.04	66.6	1.56	18.01	599	97	12.4527	gi|83853831|gb|ABC47863.1|	308	4e-83	Heat shock transcription factor (HSF) [Glycine max]	sp|Q9C635|HSFB4_ARATH	229	7e-60	Heat stress transcription factor B-4 OS=Arabidopsis thaliana GN=HSFB4 PE=2 SV=1	YGL073w	94.4	1e-19	COG5169	Heat shock transcription factor	--	--	--	--	--	-	-	-
Unigene2927	JUMONJI	18.93	2.81	5.51	6.7	2.01	0.99	2.02	6.48	185	11	4.5724	gi|297830774|ref|XP_002883269.1|	65.5	2e-10	transcription factor jumonji domain-containing protein [Arabidopsis lyrata subsp. lyrata] >gi|297329109|gb|EFH59528.1| transcription factor jumonji domain-containing protein [Arabidopsis lyrata subsp. lyrata]	sp|Q55DF5|JMJCD_DICDI	54.3	2e-07	JmjC domain-containing protein D OS=Dictyostelium discoideum GN=jcdD PE=4 SV=1	--	--	--	--	--	--	--	--	--	--	-	-	-
Unigene57709	JUMONJI	31.24	4.92	6.02	9.64	3.08	1.74	1.33	12.96	423	38	6.9082	gi|297830774|ref|XP_002883269.1|	216	6e-56	transcription factor jumonji domain-containing protein [Arabidopsis lyrata subsp. lyrata] >gi|297329109|gb|EFH59528.1| transcription factor jumonji domain-containing protein [Arabidopsis lyrata subsp. lyrata]	sp|Q9CXT6|JMJD5_MOUSE	106	4e-23	JmjC domain-containing protein 5 OS=Mus musculus GN=Jmjd5 PE=2 SV=1	--	--	--	--	--	--	--	--	--	--	-	-	-
Unigene69531	JUMONJI	8.27	12.84	13.08	7.5	2.33	4.6	1.08	2.97	1039	117	8.6595	gi|108708960|gb|ABF96755.1|	202	7e-51	jmjC domain containing protein, expressed [Oryza sativa (japonica cultivar-group)]	--	--	--	--	--	--	--	--	--	K11449	4e-63	238	vvi:100261347	jumonji domain-containing protein 1 [EC:1.14.11.-]	GO:0048827//phyllome development;GO:0048229//gametophyte development;GO:0070076//histone lysine demethylation;GO:0009791//post-embryonic development;GO:0006306//DNA methylation	GO:0046872//metal ion binding	-
Unigene14309	JUMONJI	12.46	15.86	13.86	6.25	5.75	10.74	2.68	1.89	907	124	10.5132	gi|15231487|ref|NP_187418.1|	273	6e-82	IBM1 (increase in bonsai methylation 1); histone demethylase(H3-K9 specific) / transcription factor [Arabidopsis thaliana]	sp|Q6ZPY7|KDM3B_MOUSE	104	7e-22	Lysine-specific demethylase 3B OS=Mus musculus GN=Kdm3b PE=1 SV=2	--	--	--	--	--	K11449	2e-90	293	vvi:100261347	jumonji domain-containing protein 1 [EC:1.14.11.-]	-	-	-
Unigene49529	JUMONJI	6.22	6.77	5.53	6.93	1.82	5.99	1.83	2.23	307	34	8.5165	gi|297849570|ref|XP_002892666.1|	132	9e-31	transcription factor jumonji domain-containing protein [Arabidopsis lyrata subsp. lyrata] >gi|297338508|gb|EFH68925.1| transcription factor jumonji domain-containing protein [Arabidopsis lyrata subsp. lyrata]	sp|Q5ZIX8|KDM3A_CHICK	55.1	1e-07	Lysine-specific demethylase 3A OS=Gallus gallus GN=KDM3A PE=2 SV=1	--	--	--	--	--	K11449	8e-37	148	vvi:100261347	jumonji domain-containing protein 1 [EC:1.14.11.-]	-	GO:0046872//metal ion binding	-
Unigene62592	JUMONJI	0	0	0	9.12	8.9	10.14	0	0	544	58	8.1988	gi|300262824|gb|EFJ47028.1|	60.8	8e-09	transcription factor jumonji domain-containing protein [Volvox carteri f. nagariensis]	sp|Q25460|FP1_MYTED	58.2	3e-08	Adhesive plaque matrix protein (Fragment) OS=Mytilus edulis GN=FP1 PE=1 SV=1	--	--	--	--	--	--	--	--	--	--	-	-	-
Unigene10247	LIM	60.44	24.07	29.88	24.79	25.86	2.65	15.57	14.27	972	353	27.9273	gi|145360806|ref|NP_181513.3|	538	1e-152	DAR2 (DA1-RELATED PROTEIN 2); zinc ion binding [Arabidopsis thaliana]	sp|P0C7Q8|Y1927_ARATH	427	5e-119	LIM and UIM domain-containing At1g19270 OS=Arabidopsis thaliana GN=At1g19270 PE=2 SV=1	--	--	--	--	--	--	--	--	--	--	-	-	-
Unigene64678	LIM	62.66	27.45	26.63	21.55	16.09	2.65	18.84	12.06	625	247	30.3904	gi|225449360|ref|XP_002277622.1|	205	3e-52	PREDICTED: similar to zinc ion binding [Vitis vinifera]	sp|P0C7Q8|Y1927_ARATH	70.1	1e-11	LIM and UIM domain-containing At1g19270 OS=Arabidopsis thaliana GN=At1g19270 PE=2 SV=1	--	--	--	--	--	--	--	--	--	--	-	-	-
Unigene15273	LIM	0	0	0	5.91	0	0	0	0	390	13	2.5633	gi|224156524|ref|XP_002337726.1|	64.7	3e-10	predicted protein [Populus trichocarpa] >gi|222869618|gb|EEF06749.1| predicted protein [Populus trichocarpa]	sp|O35115|FHL2_RAT	76.6	4e-14	Four and a half LIM domains protein 2 OS=Rattus norvegicus GN=Fhl2 PE=1 SV=1	--	--	--	--	--	--	--	--	--	--	-	-	-
Unigene11078	LIM	0	1.34	0.79	30.9	138.49	0.57	0.29	0	648	229	27.1757	gi|42566107|ref|NP_191682.2|	288	4e-77	LIM domain-containing protein [Arabidopsis thaliana] >gi|63147382|gb|AAY34164.1| At3g61230 [Arabidopsis thaliana]	sp|P29675|SF3_HELAN	179	2e-44	Pollen-specific protein SF3 OS=Helianthus annuus GN=SF3 PE=2 SV=1	--	--	--	--	--	K09377	3e-75	277	pop:POPTR_1098216	cysteine and glycine-rich protein	-	-	-
Unigene23460	LIM	0.95	12.45	6.1	126.27	662.23	6.6	1.12	2.05	167	169	77.8198	gi|117950161|gb|ABK58464.1|	100	5e-21	LIM domain protein GLIM1a [Populus tremula x Populus alba]	sp|P29675|SF3_HELAN	84.3	2e-16	Pollen-specific protein SF3 OS=Helianthus annuus GN=SF3 PE=2 SV=1	--	--	--	--	--	K09377	1e-21	97.8	rcu:RCOM_0834980	cysteine and glycine-rich protein	-	GO:0046914//transition metal ion binding	-
Unigene31479	LIM	0	4.38	2.57	109.18	483.32	12.07	0.94	0	198	100	38.8378	gi|79324921|ref|NP_001031545.1|	106	9e-23	LIM domain-containing protein [Arabidopsis thaliana]	sp|P29675|SF3_HELAN	64.3	2e-10	Pollen-specific protein SF3 OS=Helianthus annuus GN=SF3 PE=2 SV=1	--	--	--	--	--	K09377	7e-23	102	pop:POPTR_1098216	cysteine and glycine-rich protein	-	GO:0046914//transition metal ion binding	-
Unigene42057	LIM	0	3.45	0	76.25	256.65	0.73	0	0	251	248	75.9798	gi|168828731|gb|ACA33852.1|	101	2e-21	LIM2 transcription factor [Pinus taeda]	sp|P29675|SF3_HELAN	85.9	7e-17	Pollen-specific protein SF3 OS=Helianthus annuus GN=SF3 PE=2 SV=1	--	--	--	--	--	K09377	3e-22	99.8	sbi:SORBI_04g033700	cysteine and glycine-rich protein	-	-	-
Unigene54245	LIM	4.82	8.12	5.61	61.51	320.05	1.52	0.51	0.94	363	246	52.1133	gi|117950163|gb|ABK58465.1|	83.6	6e-16	LIM domain protein GLIM1b [Populus tremula x Populus alba]	sp|P29675|SF3_HELAN	79.3	7e-15	Pollen-specific protein SF3 OS=Helianthus annuus GN=SF3 PE=2 SV=1	--	--	--	--	--	K09377	3e-17	83.6	vvi:100260380	cysteine and glycine-rich protein	-	GO:0046914//transition metal ion binding	-
Unigene54873	LIM	0	4.65	4.55	131.59	483.17	9.36	0	0	373	146	30.0998	gi|117950165|gb|ABK58466.1|	130	3e-30	LIM domain protein PLIM2a [Populus tremula x Populus alba]	sp|P29675|SF3_HELAN	89.7	5e-18	Pollen-specific protein SF3 OS=Helianthus annuus GN=SF3 PE=2 SV=1	--	--	--	--	--	K09377	2e-31	130	pop:POPTR_1098216	cysteine and glycine-rich protein	-	-	-
Unigene59101	LIM	1.06	3.09	1.89	77.35	444.93	3.68	0.83	0.38	449	597	102.246	gi|117950165|gb|ABK58466.1|	128	2e-29	LIM domain protein PLIM2a [Populus tremula x Populus alba]	sp|P29675|SF3_HELAN	70.1	5e-12	Pollen-specific protein SF3 OS=Helianthus annuus GN=SF3 PE=2 SV=1	--	--	--	--	--	K09377	7e-32	132	pop:POPTR_1098216	cysteine and glycine-rich protein	-	-	-
Unigene59866	LIM	1.36	5.2	1.82	126.36	541.8	5.9	0.4	0	467	713	117.407	gi|5932420|gb|AAD56951.1|AF184886_1	150	7e-36	LIM domain protein WLIM2 [Nicotiana tabacum] >gi|1841464|emb|CAA71891.1| LIM-domain SF3 protein [Nicotiana tabacum]	sp|P29675|SF3_HELAN	118	2e-26	Pollen-specific protein SF3 OS=Helianthus annuus GN=SF3 PE=2 SV=1	--	--	--	--	--	K09377	1e-36	148	sbi:SORBI_04g033700	cysteine and glycine-rich protein	-	-	-
Unigene61130	LIM	1.92	5.22	9.21	32.38	173.84	1.11	0	1.72	498	172	26.5595	gi|117950161|gb|ABK58464.1|	133	1e-30	LIM domain protein GLIM1a [Populus tremula x Populus alba]	sp|P29675|SF3_HELAN	119	9e-27	Pollen-specific protein SF3 OS=Helianthus annuus GN=SF3 PE=2 SV=1	--	--	--	--	--	K09377	4e-33	137	vvi:100266902	cysteine and glycine-rich protein	-	GO:0046872//metal ion binding	-
Unigene61845	LIM	65.95	56.1	48.76	68.63	115.51	258.21	55.81	74.91	519	371	54.9701	gi|5932420|gb|AAD56951.1|AF184886_1	167	1e-43	LIM domain protein WLIM2 [Nicotiana tabacum] >gi|1841464|emb|CAA71891.1| LIM-domain SF3 protein [Nicotiana tabacum]	sp|P29675|SF3_HELAN	106	9e-23	Pollen-specific protein SF3 OS=Helianthus annuus GN=SF3 PE=2 SV=1	--	--	--	--	--	K09377	1e-30	129	sbi:SORBI_04g033700	cysteine and glycine-rich protein	-	GO:0046914//transition metal ion binding	-
Unigene20859	LIM	69.97	78.37	65.99	77.88	139.93	251.74	47.61	78.55	157	358	175.349	gi|297823897|ref|XP_002879831.1|	108	1e-23	LIM domain-containing protein [Arabidopsis lyrata subsp. lyrata] >gi|297325670|gb|EFH56090.1| LIM domain-containing protein [Arabidopsis lyrata subsp. lyrata]	sp|P29675|SF3_HELAN	82	1e-15	Pollen-specific protein SF3 OS=Helianthus annuus GN=SF3 PE=2 SV=1	--	--	--	--	--	K09377	1e-19	91.3	sbi:SORBI_04g033700	cysteine and glycine-rich protein	-	-	-
Unigene44068	LIM	0	0	0	14.15	1.42	2.8	0	0	263	11	3.2163	gi|295913728|gb|ADG58103.1|	132	2e-30	transcription factor [Lycoris longituba]	sp|P53777|MLP1_DROME	132	7e-31	Muscle LIM protein 1 OS=Drosophila melanogaster GN=Mlp60A PE=2 SV=1	--	--	--	--	--	K09377	4e-09	56.2	rcu:RCOM_0834980	cysteine and glycine-rich protein	-	-	-
Unigene63127	LIM	25.78	28.37	29.31	30.58	34.45	2.94	3.66	8.53	562	118	16.146	gi|297827597|ref|XP_002881681.1|	156	1e-37	zinc ion binding protein [Arabidopsis lyrata subsp. lyrata] >gi|297327520|gb|EFH57940.1| zinc ion binding protein [Arabidopsis lyrata subsp. lyrata]	sp|P0C7Q8|Y1927_ARATH	115	1e-25	LIM and UIM domain-containing At1g19270 OS=Arabidopsis thaliana GN=At1g19270 PE=2 SV=1	--	--	--	--	--	--	--	--	--	--	-	GO:0046914//transition metal ion binding	GO:0009536//plastid
Unigene67090	LIM	23.28	33.48	39.47	27.3	17.99	1.2	5.37	8.5	766	286	28.7116	gi|225449360|ref|XP_002277622.1|	288	4e-77	PREDICTED: similar to zinc ion binding [Vitis vinifera]	sp|P0C7Q8|Y1927_ARATH	120	1e-26	LIM and UIM domain-containing At1g19270 OS=Arabidopsis thaliana GN=At1g19270 PE=2 SV=1	--	--	--	--	--	--	--	--	--	--	-	-	-
Unigene7164	LIM	35.94	51	42.6	42.97	37.98	1.84	8.12	15.75	598	184	23.6612	gi|297827597|ref|XP_002881681.1|	363	1e-100	zinc ion binding protein [Arabidopsis lyrata subsp. lyrata] >gi|297327520|gb|EFH57940.1| zinc ion binding protein [Arabidopsis lyrata subsp. lyrata]	sp|P0C7Q8|Y1927_ARATH	293	7e-79	LIM and UIM domain-containing At1g19270 OS=Arabidopsis thaliana GN=At1g19270 PE=2 SV=1	--	--	--	--	--	--	--	--	--	--	-	GO:0046914//transition metal ion binding	-
Unigene13061	MADS	84.36	45.6	48.53	40.2	4.2	0.83	0.63	0	887	147	12.7442	gi|60100338|gb|AAX13296.1|	293	1e-78	MADS box protein AP1a [Lotus japonicus]	sp|Q41276|AP1_SINAL	268	1e-77	Floral homeotic protein APETALA 1 OS=Sinapis alba GN=AP1 PE=2 SV=1	YBR182c	66.2	7e-11	COG5068	Regulator of arginine metabolism and related MADS box-containing transcription factors	K09264	6e-74	274	ath:AT1G69120	MADS-box transcription factor, plant	-	-	-
Unigene21418	MADS	431.54	103.54	60.88	101.42	30.44	2.31	1.18	0	159	116	56.1023	gi|122894102|gb|ABM67697.1|	75.9	1e-13	MADs-box protein [Citrus sinensis]	sp|Q41276|AP1_SINAL	75.9	7e-14	Floral homeotic protein APETALA 1 OS=Sinapis alba GN=AP1 PE=2 SV=1	YPL089c	50.8	6e-07	COG5068	Regulator of arginine metabolism and related MADS box-containing transcription factors	K09264	5e-15	75.9	ath:AT1G69120	MADS-box transcription factor, plant	GO:0010468//regulation of gene expression;GO:0006351//transcription, DNA-dependent;GO:0032501//multicellular organismal process	GO:0030528//transcription regulator activity;GO:0003677//DNA binding;GO:0016628//oxidoreductase activity, acting on the CH-CH group of donors, NAD or NADP as acceptor	GO:0043231//intracellular membrane-bounded organelle
Unigene57258	MADS	379.54	108	59.07	85.6	48.57	0.89	0	0	414	319	59.253	gi|18252655|gb|AAL66379.1|AF461740_1	153	6e-37	MADS-box transcription factor MADS4 [Pisum sativum] >gi|13446154|emb|CAC35027.1| MADS-box transcription factor [Pisum sativum] >gi|13661024|emb|CAC37031.1| MADS-box transcription factor [Pisum sativum]	sp|Q41276|AP1_SINAL	79.7	5e-15	Floral homeotic protein APETALA 1 OS=Sinapis alba GN=AP1 PE=2 SV=1	--	--	--	--	--	K09264	3e-14	73.9	ath:AT1G69120	MADS-box transcription factor, plant	GO:0010468//regulation of gene expression;GO:0006351//transcription, DNA-dependent	GO:0016491//oxidoreductase activity;GO:0003677//DNA binding	GO:0043231//intracellular membrane-bounded organelle
Unigene61668	MADS	574.86	163.52	98.46	141	58.32	4.29	1.09	0	514	644	96.348	gi|18252655|gb|AAL66379.1|AF461740_1	249	1e-65	MADS-box transcription factor MADS4 [Pisum sativum] >gi|13446154|emb|CAC35027.1| MADS-box transcription factor [Pisum sativum] >gi|13661024|emb|CAC37031.1| MADS-box transcription factor [Pisum sativum]	sp|P35631|AP1_ARATH	208	1e-53	Floral homeotic protein APETALA 1 OS=Arabidopsis thaliana GN=AP1 PE=1 SV=2	--	--	--	--	--	K09264	1e-54	208	ath:AT1G69120	MADS-box transcription factor, plant	GO:0010468//regulation of gene expression;GO:0006351//transcription, DNA-dependent	GO:0030528//transcription regulator activity;GO:0003677//DNA binding	GO:0043231//intracellular membrane-bounded organelle
Unigene23555	MADS	0.95	7.26	1.02	6.37	1.11	0	0	0	167	8	3.6838	gi|212525794|gb|ACJ26768.1|	104	4e-22	MADS-13 [Gossypium hirsutum]	sp|Q6EU39|MADS6_ORYSJ	103	4e-22	MADS-box transcription factor 6 OS=Oryza sativa subsp. japonica GN=MADS6 PE=1 SV=1	YPL089c	58.9	2e-09	COG5068	Regulator of arginine metabolism and related MADS box-containing transcription factors	K09264	7e-23	102	ath:AT2G45650	MADS-box transcription factor, plant	GO:0010468//regulation of gene expression;GO:0006351//transcription, DNA-dependent	GO:0003677//DNA binding	GO:0043231//intracellular membrane-bounded organelle
Unigene44543	MADS	1.2	11.08	3.83	4	2.1	0.69	2.11	2.58	266	14	4.0473	gi|7672991|gb|AAF66690.1|AF144623_1	113	6e-25	MADS-box transcription factor [Canavalia lineata]	sp|Q9FUY6|JOIN_SOLLC	84.3	2e-16	MADS-box protein JOINTLESS OS=Solanum lycopersicum GN=J PE=1 SV=1	--	--	--	--	--	K09264	2e-06	47.4	ath:AT5G60910	MADS-box transcription factor, plant	-	-	-
Unigene63757	MADS	4.08	6.22	6.68	27.87	3.5	1.26	0	0	585	57	7.4927	gi|212525794|gb|ACJ26768.1|	244	6e-64	MADS-13 [Gossypium hirsutum]	sp|P29386|AGL6_ARATH	192	2e-48	Agamous-like MADS-box protein AGL6 OS=Arabidopsis thaliana GN=AGL6 PE=1 SV=2	--	--	--	--	--	K09264	2e-49	192	ath:AT2G45650	MADS-box transcription factor, plant	-	-	-
Unigene66678	MADS	1.73	17.4	32.03	51.93	0.76	5.49	0	0	737	156	16.2771	gi|62132635|gb|AAX69067.1|	347	6e-95	MADS box protein M5 [Pisum sativum]	sp|Q6EU39|MADS6_ORYSJ	276	8e-74	MADS-box transcription factor 6 OS=Oryza sativa subsp. japonica GN=MADS6 PE=1 SV=1	YPL089c	75.9	7e-14	COG5068	Regulator of arginine metabolism and related MADS box-containing transcription factors	K09264	3e-72	268	ath:AT2G45650	MADS-box transcription factor, plant	GO:0010468//regulation of gene expression;GO:0006351//transcription, DNA-dependent	GO:0003677//DNA binding;GO:0016628//oxidoreductase activity, acting on the CH-CH group of donors, NAD or NADP as acceptor	GO:0043231//intracellular membrane-bounded organelle
Unigene15724	MADS	0.39	0.21	0	0.86	143.86	30.01	0.45	0	827	255	23.7113	gi|38679417|gb|AAR26530.1|	89.4	5e-17	MADS-box protein [Glycine max]	sp|P17839|AG_ARATH	61.2	8e-09	Floral homeotic protein AGAMOUS OS=Arabidopsis thaliana GN=AG PE=1 SV=2	--	--	--	--	--	K09264	7e-10	61.2	ath:AT4G18960	MADS-box transcription factor, plant	-	-	-
Unigene2054	MADS	0.41	2.25	1.76	3.68	10.64	1.91	0	0.44	385	18	3.5953	gi|38326710|gb|AAR17483.1|	117	4e-26	AGL15 [Glycine max] >gi|38326712|gb|AAR17484.1| AGL15 [Glycine max]	sp|Q38847|AGL15_ARATH	110	2e-24	Agamous-like MADS-box protein AGL15 OS=Arabidopsis thaliana GN=AGL15 PE=1 SV=1	YPL089c	68.6	3e-12	COG5068	Regulator of arginine metabolism and related MADS box-containing transcription factors	K09264	5e-21	96.3	ath:AT2G14210	MADS-box transcription factor, plant	-	-	-
Unigene26271	MADS	1.79	0	0	0	169.45	45.44	0	0	178	50	21.6008	gi|2997613|gb|AAC08528.1|	115	1e-25	CUM1 [Cucumis sativus]	sp|Q40872|AG_PANGI	109	6e-24	Floral homeotic protein AGAMOUS OS=Panax ginseng GN=AG2 PE=2 SV=1	YPL089c	61.6	3e-10	COG5068	Regulator of arginine metabolism and related MADS box-containing transcription factors	K09264	1e-23	104	ath:AT4G18960	MADS-box transcription factor, plant	GO:0010468//regulation of gene expression;GO:0006351//transcription, DNA-dependent	GO:0003677//DNA binding	GO:0043231//intracellular membrane-bounded organelle
Unigene3684	MADS	0	0.77	0	0.79	4.14	0	0	0	225	2	0.6835	gi|269314023|gb|ACZ36914.1|	50.1	2e-09	MADS-box transcription factor 1 [Hevea brasiliensis]	--	--	--	--	--	--	--	--	--	--	--	--	--	--	-	-	-
Unigene41680	MADS	0	0.7	3.41	7.83	17.95	0	0	0	249	13	4.0148	gi|52789958|gb|AAU87582.1|	99.8	9e-21	MADS9 protein [Gossypium hirsutum]	sp|Q38847|AGL15_ARATH	70.5	3e-12	Agamous-like MADS-box protein AGL15 OS=Arabidopsis thaliana GN=AGL15 PE=1 SV=1	--	--	--	--	--	K09264	1e-06	47.8	ath:AT2G45650	MADS-box transcription factor, plant	-	-	-
Unigene45078	MADS	4.13	0	0	5.91	435.11	97.36	0	0.63	270	173	49.2723	gi|60100352|gb|AAX13303.1|	164	4e-40	MADS box protein AGa [Lotus japonicus]	sp|Q43585|AG_TOBAC	141	1e-33	Floral homeotic protein AGAMOUS OS=Nicotiana tabacum GN=AG1 PE=2 SV=1	--	--	--	--	--	K09264	2e-31	130	ath:AT4G18960	MADS-box transcription factor, plant	GO:0010468//regulation of gene expression;GO:0006351//transcription, DNA-dependent	GO:0003677//DNA binding	GO:0043231//intracellular membrane-bounded organelle
Unigene6064	MADS	0.61	0	0.49	10.36	51.41	0.71	0	0	1043	155	11.4279	gi|15219223|ref|NP_173632.1|	234	2e-60	AGL104 (AGAMOUS-LIKE 104); DNA binding / transcription factor [Arabidopsis thaliana] >gi|9280686|gb|AAF86555.1|AC069252_14 F2E2.20 [Arabidopsis thaliana] >gi|67633378|gb|AAY78614.1| MADS-box family protein [Arabidopsis thaliana]	sp|P0C5B2|MAD56_ORYSJ	60.1	3e-08	MADS-box transcription factor 56 OS=Oryza sativa subsp. japonica GN=MADS56 PE=2 SV=1	--	--	--	--	--	K09264	3e-08	56.2	ath:AT2G45650	MADS-box transcription factor, plant	GO:0010468//regulation of gene expression;GO:0006351//transcription, DNA-dependent;GO:0048229//gametophyte development	GO:0003677//DNA binding	GO:0043231//intracellular membrane-bounded organelle
Unigene61593	MADS	0	0	0	12.46	56.73	0	0	0	512	90	13.5174	gi|145328254|ref|NP_001077873.1|	229	9e-60	DNA binding / transcription factor [Arabidopsis thaliana] >gi|91806135|gb|ABE65796.1| MADS-box family protein [Arabidopsis thaliana]	sp|Q38847|AGL15_ARATH	80.5	5e-15	Agamous-like MADS-box protein AGL15 OS=Arabidopsis thaliana GN=AGL15 PE=1 SV=1	YPL089c	51.2	9e-07	COG5068	Regulator of arginine metabolism and related MADS box-containing transcription factors	K09264	3e-12	68.2	ath:AT2G14210	MADS-box transcription factor, plant	GO:0010468//regulation of gene expression;GO:0006351//transcription, DNA-dependent;GO:0048229//gametophyte development	GO:0003677//DNA binding;GO:0016628//oxidoreductase activity, acting on the CH-CH group of donors, NAD or NADP as acceptor	GO:0043231//intracellular membrane-bounded organelle
Unigene62119	MADS	1.81	6.22	4.49	10.72	28.16	3.82	2.83	0.65	529	78	11.3386	gi|297844838|ref|XP_002890300.1|	241	3e-63	AGL102 [Arabidopsis lyrata subsp. lyrata] >gi|297336142|gb|EFH66559.1| AGL102 [Arabidopsis lyrata subsp. lyrata]	sp|Q9XGJ4|GGM13_GNEGN	87	6e-17	MADS-box protein GGM13 OS=Gnetum gnemon GN=GGM13 PE=2 SV=1	YMR043w	57	2e-08	COG5068	Regulator of arginine metabolism and related MADS box-containing transcription factors	K09264	2e-14	75.1	ath:AT2G14210	MADS-box transcription factor, plant	GO:0010468//regulation of gene expression;GO:0006351//transcription, DNA-dependent;GO:0048229//gametophyte development	GO:0003677//DNA binding;GO:0016628//oxidoreductase activity, acting on the CH-CH group of donors, NAD or NADP as acceptor	GO:0043231//intracellular membrane-bounded organelle
Unigene67066	MADS	0	1.13	0.89	44.53	116.24	0.72	0	0	764	253	25.4652	gi|6714532|dbj|BAA89480.1|	168	6e-41	pectin methylesterase [Salix gilgiana]	sp|O80722|PME4_ARATH	98.2	5e-20	Pectinesterase 4 OS=Arabidopsis thaliana GN=PME4 PE=2 SV=1	YMR043w	54.7	2e-07	COG5068	Regulator of arginine metabolism and related MADS box-containing transcription factors	K01051	5e-21	98.2	ath:AT2G47030	pectinesterase [EC:3.1.1.11]	-	-	-
Unigene2517	MADS	0.28	0.3	0	0.16	2.28	55.21	0.33	0.15	1142	195	13.1307	gi|62132641|gb|AAX69070.1|	468	1e-131	MADS box protein M8 [Pisum sativum]	sp|P29381|AGL1_ARATH	327	1e-88	Agamous-like MADS-box protein AGL1 OS=Arabidopsis thaliana GN=AGL1 PE=1 SV=1	YMR043w	71.6	2e-12	COG5068	Regulator of arginine metabolism and related MADS box-containing transcription factors	K09264	2e-84	309	ath:AT3G58780	MADS-box transcription factor, plant	GO:0010468//regulation of gene expression;GO:0006351//transcription, DNA-dependent	GO:0003677//DNA binding	GO:0043231//intracellular membrane-bounded organelle
Unigene35134	MADS	0	0	0	0	4.37	57.82	0	0	213	10	3.6103	gi|60100358|gb|AAX13306.1|	141	3e-33	MADS box protein AGL11 [Lotus japonicus]	sp|Q38836|AGL11_ARATH	117	2e-26	Agamous-like MADS-box protein AGL11 OS=Arabidopsis thaliana GN=AGL11 PE=2 SV=1	--	--	--	--	--	K09264	7e-23	102	ath:AT4G18960	MADS-box transcription factor, plant	-	-	-
Unigene30510	MADS	51.7	18.76	33.27	45.67	7.68	8.53	0	0	194	53	21.0085	gi|115460098|ref|NP_001053649.1|	92.4	1e-18	Os04g0580700 [Oryza sativa Japonica Group] >gi|113565220|dbj|BAF15563.1| Os04g0580700 [Oryza sativa Japonica Group] >gi|260181799|gb|ACX35552.1| MADS17 [Oryza sativa Japonica Group]	sp|O22456|SEP3_ARATH	90.1	4e-18	Developmental protein SEPALLATA 3 OS=Arabidopsis thaliana GN=SEP3 PE=1 SV=1	YPL089c	55.8	2e-08	COG5068	Regulator of arginine metabolism and related MADS box-containing transcription factors	K09264	3e-19	90.1	ath:AT5G15800	MADS-box transcription factor, plant	-	-	-
Unigene52608	MADS	15.87	4.57	9.46	11.43	2.73	4.31	0	0	341	17	3.8337	gi|5777904|gb|AAD51422.1|U78949_1	60.5	6e-09	MADS-box protein 3 [Malus x domestica]	--	--	--	--	--	--	--	--	--	--	--	--	--	--	GO:0010468//regulation of gene expression;GO:0006350//transcription	GO:0003677//DNA binding;GO:0005515//protein binding	-
Unigene53152	MADS	103.39	32.37	67.35	41.75	11.77	23.24	3.22	0	348	142	31.3783	gi|148540548|gb|ABQ85952.5|	167	3e-41	MADS-box transcription factor SEP-like 7 [Trochodendron aralioides]	sp|Q39685|CMB5_DIACA	161	1e-39	MADS-box protein CMB1 OS=Dianthus caryophyllus GN=CMB1 PE=2 SV=5	--	--	--	--	--	K09268	9e-41	161	ath:AT5G15804	MADS-box transcription factor, plant	GO:0009642//response to light intensity;GO:0010468//regulation of gene expression;GO:0009791//post-embryonic development;GO:0006351//transcription, DNA-dependent;GO:0003010//reproductive developmental process	GO:0046906//tetrapyrrole binding;GO:0003681//DNA binding	GO:0009538//chloroplast thylakoid
Unigene20940	MADS	5.07	653.47	679.34	779.91	506.37	2.34	0	0	157	221	108.246	gi|212656633|gb|ACJ36228.1|	108	2e-23	PISTILLATA [Medicago truncatula]	sp|Q07474|MADS2_PETHY	91.3	2e-18	Floral homeotic protein PMADS 2 OS=Petunia hybrida GN=PMADS2 PE=2 SV=1	--	--	--	--	--	K09264	7e-15	75.5	ath:AT5G20240	MADS-box transcription factor, plant	-	-	-
Unigene23314	MADS	5.75	363.31	432.77	390.7	273.66	2.21	0	0	166	171	79.2151	gi|212656633|gb|ACJ36228.1|	109	1e-23	PISTILLATA [Medicago truncatula]	sp|Q07474|MADS2_PETHY	101	1e-21	Floral homeotic protein PMADS 2 OS=Petunia hybrida GN=PMADS2 PE=2 SV=1	YPL089c	60.1	1e-09	COG5068	Regulator of arginine metabolism and related MADS box-containing transcription factors	K09264	2e-18	87.4	ath:AT5G20240	MADS-box transcription factor, plant	GO:0010468//regulation of gene expression;GO:0006351//transcription, DNA-dependent;GO:0032501//multicellular organismal process	GO:0003677//DNA binding	GO:0043231//intracellular membrane-bounded organelle
Unigene28176	MADS	18.83	95.97	125.09	214.36	143.14	29.65	1	0	186	77	31.8345	gi|295913692|gb|ADG58087.1|	92.4	1e-18	transcription factor [Lycoris longituba]	sp|O22456|SEP3_ARATH	90.1	4e-18	Developmental protein SEPALLATA 3 OS=Arabidopsis thaliana GN=SEP3 PE=1 SV=1	YPL089c	55.8	2e-08	COG5068	Regulator of arginine metabolism and related MADS box-containing transcription factors	K09264	3e-19	90.1	ath:AT5G15800	MADS-box transcription factor, plant	GO:0010468//regulation of gene expression;GO:0006351//transcription, DNA-dependent	GO:0003677//DNA binding	GO:0043231//intracellular membrane-bounded organelle
Unigene51726	MADS	31.74	128.8	168.81	320.14	233.43	43.32	0.56	0	331	406	94.3231	gi|75278480|sp|O65874.1|MTF3_PEA	211	3e-54	RecName: Full=MADS-box transcription factor 1 >gi|3184054|emb|CAA11258.3| MADS-box transcription factor [Pisum sativum]	sp|O65874|MTF3_PEA	211	1e-54	MADS-box transcription factor 1 OS=Pisum sativum GN=MTF1 PE=2 SV=3	--	--	--	--	--	K09266	3e-38	153	ath:AT5G15802	MADS-box transcription factor, plant	GO:0048856//anatomical structure development;GO:0010468//regulation of gene expression;GO:0045165//cell fate commitment;GO:0009791//post-embryonic development;GO:0006351//transcription, DNA-dependent;GO:0003008//reproductive developmental process	GO:0003677//DNA binding;GO:0005517//protein binding	GO:0043233//intracellular membrane-bounded organelle
Unigene54596	MADS	7.77	126.34	100.34	100.37	89.81	5.48	0	0	369	286	59.6018	gi|60100350|gb|AAX13302.1|	96.7	7e-20	MADS box protein AP3-like [Lotus japonicus]	--	--	--	--	--	--	--	--	--	--	--	--	--	--	GO:0010468//regulation of gene expression;GO:0006351//transcription, DNA-dependent	GO:0003677//DNA binding	GO:0043231//intracellular membrane-bounded organelle
Unigene55020	MADS	5.94	224.14	224.64	252.81	209.52	0	0	0	375	259	53.1115	gi|56785938|gb|AAW29099.1|	55.5	2e-07	MADS box transcription factor PEAM1 [Pisum sativum]	--	--	--	--	--	--	--	--	--	--	--	--	--	--	-	-	-
Unigene56989	MADS	28.03	130.51	175.65	281.18	302.72	25.17	1.37	0.42	409	749	140.825	gi|75278480|sp|O65874.1|MTF1_PEA	152	1e-36	RecName: Full=MADS-box transcription factor 1 >gi|3184054|emb|CAA11258.1| MADS-box transcription factor [Pisum sativum]	sp|O65874|MTF1_PEA	152	6e-37	MADS-box transcription factor 1 OS=Pisum sativum GN=MTF1 PE=2 SV=1	--	--	--	--	--	--	--	--	--	--	-	-	-
Unigene62153	MADS	32.14	112.48	148.69	152.79	145.08	27.05	0.35	0	530	745	108.094	gi|60100342|gb|AAX13298.1|	108	2e-23	MADS box protein SEP3 [Lotus japonicus]	sp|O65874|MTF1_PEA	97.1	6e-20	MADS-box transcription factor 1 OS=Pisum sativum GN=MTF1 PE=2 SV=1	--	--	--	--	--	--	--	--	--	--	GO:0048856//anatomical structure development;GO:0010468//regulation of gene expression;GO:0006351//transcription, DNA-dependent	GO:0016491//oxidoreductase activity;GO:0003677//DNA binding;GO:0005515//protein binding	GO:0043231//intracellular membrane-bounded organelle
Unigene63356	MADS	6.7	206.14	139.74	157.3	119.55	7.74	0.98	0	570	852	114.944	gi|60100350|gb|AAX13302.1|	324	5e-88	MADS box protein AP3-like [Lotus japonicus]	sp|P23706|DEFA_ANTMA	213	6e-55	Floral homeotic protein DEFICIENS OS=Antirrhinum majus GN=DEFA PE=1 SV=1	YBR182c	70.1	2e-12	COG5068	Regulator of arginine metabolism and related MADS box-containing transcription factors	K09264	6e-49	190	ath:AT3G54340	MADS-box transcription factor, plant	GO:0010468//regulation of gene expression;GO:0006351//transcription, DNA-dependent	GO:0003677//DNA binding	GO:0043231//intracellular membrane-bounded organelle
Unigene66892	MADS	39.64	105.92	162.15	205.28	129.41	28.15	0.25	0.23	751	1080	110.587	gi|60100342|gb|AAX13298.1|	328	3e-89	MADS box protein SEP3 [Lotus japonicus]	sp|Q03489|AGL9_PETHY	313	8e-85	Agamous-like MADS-box protein AGL9 homolog OS=Petunia hybrida GN=FBP2 PE=1 SV=2	YBR182c	67.8	2e-11	COG5068	Regulator of arginine metabolism and related MADS box-containing transcription factors	K09264	1e-71	266	ath:AT5G15800	MADS-box transcription factor, plant	GO:0048856//anatomical structure development;GO:0010468//regulation of gene expression;GO:0006351//transcription, DNA-dependent	GO:0003677//DNA binding;GO:0005515//protein binding	GO:0043231//intracellular membrane-bounded organelle
Unigene48885	MADS	1.59	0	0	0	29.07	43.97	3.1	0	301	37	9.4527	gi|62132639|gb|AAX69069.1|	121	2e-27	MADS box protein M7 [Pisum sativum]	sp|Q40872|AG_PANGI	100	4e-21	Floral homeotic protein AGAMOUS OS=Panax ginseng GN=AG2 PE=2 SV=1	YPL089c	57	8e-09	COG5068	Regulator of arginine metabolism and related MADS box-containing transcription factors	K09264	6e-21	95.5	ath:AT4G18960	MADS-box transcription factor, plant	GO:0010468//regulation of gene expression;GO:0006351//transcription, DNA-dependent	GO:0003677//DNA binding	GO:0043231//intracellular membrane-bounded organelle
Unigene53994	MADS	8.4	0	0	1.48	145.84	170.55	8.31	0	360	200	42.7216	gi|62132639|gb|AAX69069.1|	233	5e-61	MADS box protein M7 [Pisum sativum]	sp|Q43585|AG_TOBAC	190	2e-48	Floral homeotic protein AGAMOUS OS=Nicotiana tabacum GN=AG1 PE=2 SV=1	--	--	--	--	--	K09264	4e-45	176	ath:AT4G18960	MADS-box transcription factor, plant	GO:0010468//regulation of gene expression;GO:0006351//transcription, DNA-dependent	GO:0003677//DNA binding	GO:0043231//intracellular membrane-bounded organelle
Unigene61452	MADS	4.71	0	0	0.35	79.32	77.59	3.69	0	507	151	22.9028	gi|62132639|gb|AAX69069.1|	112	2e-24	MADS box protein M7 [Pisum sativum]	sp|Q40872|AG_PANGI	51.2	3e-06	Floral homeotic protein AGAMOUS OS=Panax ginseng GN=AG2 PE=2 SV=1	--	--	--	--	--	K09264	2e-06	48.5	ath:AT4G18960	MADS-box transcription factor, plant	GO:0010468//regulation of gene expression;GO:0006351//transcription, DNA-dependent	GO:0003677//DNA binding	GO:0043231//intracellular membrane-bounded organelle
Unigene32641	MADS	157.62	427.25	512.87	505.29	406.46	201.12	0	2.54	202	530	201.764	gi|62132637|gb|AAX69068.1|	130	5e-30	MADS box protein M6 [Pisum sativum]	sp|P29382|SEP1_ARATH	111	2e-24	Developmental protein SEPALLATA 1 OS=Arabidopsis thaliana GN=SEP1 PE=1 SV=2	--	--	--	--	--	K09264	1e-25	111	ath:AT5G15800	MADS-box transcription factor, plant	GO:0010468//regulation of gene expression;GO:0006351//transcription, DNA-dependent	GO:0003677//DNA binding;GO:0016628//oxidoreductase activity, acting on the CH-CH group of donors, NAD or NADP as acceptor	GO:0043231//intracellular membrane-bounded organelle
Unigene3718	MADS	0.72	1.57	1.54	0	0.84	0.83	0	0	221	2	0.6959	gi|15233857|ref|NP_194185.1|	64.3	1e-17	AGL24 (AGAMOUS-LIKE 24); protein binding / protein heterodimerization/ protein homodimerization/ sequence-specific DNA binding / transcription factor [Arabidopsis thaliana] >gi|75220313|sp|O82794.1|AGL24_ARATH RecName: Full=MADS-box protein AGL24; AltName: Full=Protein AGAMOUS-LIKE 24 >gi|3719215|gb|AAC63139.1| MADS-box Protein [Arabidopsis thaliana] >gi|3719217|gb|AAC63140.1| MADS-box protein [A…	sp|O82794|AGL24_ARATH	64.3	7e-18	MADS-box protein AGL24 OS=Arabidopsis thaliana GN=AGL24 PE=1 SV=1	--	--	--	--	--	K09264	5e-15	55.5	ath:AT2G14210	MADS-box transcription factor, plant	-	-	-
Unigene38077	MADS	103.58	192.98	173.54	177.2	438.22	183.03	0	0.75	229	239	80.2569	gi|73810196|gb|AAZ86071.1|	128	2e-29	MADS-box protein [Glycine max]	sp|P29382|SEP1_ARATH	88.2	1e-17	Developmental protein SEPALLATA 1 OS=Arabidopsis thaliana GN=SEP1 PE=1 SV=2	--	--	--	--	--	K09264	5e-18	85.9	ath:AT5G15800	MADS-box transcription factor, plant	GO:0010468//regulation of gene expression;GO:0006351//transcription, DNA-dependent	GO:0003677//DNA binding;GO:0005515//protein binding;GO:0016628//oxidoreductase activity, acting on the CH-CH group of donors, NAD or NADP as acceptor	GO:0043231//intracellular membrane-bounded organelle
Unigene53977	MADS	41.57	107.35	100.01	102.88	88.44	38.81	0	0	360	78	16.6614	gi|62132637|gb|AAX69068.1|	69.3	1e-11	MADS box protein M6 [Pisum sativum]	--	--	--	--	--	--	--	--	--	--	--	--	--	--	-	-	-
Unigene56502	MADS	204.97	474.84	443.7	397.82	613.47	379.15	0	0	400	1363	262.033	gi|73810196|gb|AAZ86071.1|	245	1e-64	MADS-box protein [Glycine max]	sp|P29382|SEP1_ARATH	235	7e-62	Developmental protein SEPALLATA 1 OS=Arabidopsis thaliana GN=SEP1 PE=1 SV=2	YMR042w	60.8	6e-10	COG5068	Regulator of arginine metabolism and related MADS box-containing transcription factors	K09264	7e-63	235	ath:AT5G15800	MADS-box transcription factor, plant	-	-	-
Unigene57242	MADS	53.84	24.28	31.59	55.21	16.64	20.43	0	0	414	209	38.8209	gi|283476338|emb|CAX65570.1|	187	2e-47	GRCD4 protein [Gerbera hybrid cultivar]	sp|Q39685|CMB1_DIACA	171	2e-42	MADS-box protein CMB1 OS=Dianthus caryophyllus GN=CMB1 PE=2 SV=1	--	--	--	--	--	K09264	2e-40	160	ath:AT5G15800	MADS-box transcription factor, plant	GO:0010468//regulation of gene expression;GO:0006351//transcription, DNA-dependent	GO:0003677//DNA binding	GO:0043231//intracellular membrane-bounded organelle
Unigene19697	MYB/MYB-related	5.2	0	0	0	0	0	2.44	0	153	2	1.0052	gi|110931678|gb|ABH02838.2|	74.7	3e-13	MYB transcription factor MYB83 [Glycine max]	sp|Q9LXV2|MYB47_ARATH	61.2	2e-09	Transcription factor MYB46 OS=Arabidopsis thaliana GN=MYB46 PE=2 SV=2	--	--	--	--	--	K09423	1e-10	61.2	ath:AT5G12871	myb proto-oncogene protein, plant	GO:0010468//regulation of gene expression;GO:0006351//transcription, DNA-dependent;GO:0010033//response to organic substance;GO:0009833//plant-type cell wall biogenesis	GO:0003677//nucleic acid binding	GO:0043232//intracellular membrane-bounded organelle
Unigene29615	MYB/MYB-related	2.5	0	0	0	0	0.96	0	0	191	3	1.2078	gi|117957143|gb|ABK59040.1|	65.5	2e-10	R2R3 Myb30 transcription factor [Vitis vinifera]	--	--	--	--	--	--	--	--	--	--	--	--	--	--	-	-	-
Unigene36542	MYB/MYB-related	30.39	0	0	0	0	0	5.95	2.34	220	12	4.1945	gi|297836987|ref|XP_002886375.1|	119	1e-26	ATMYB103 [Arabidopsis lyrata subsp. lyrata] >gi|297332216|gb|EFH62634.1| ATMYB103 [Arabidopsis lyrata subsp. lyrata]	sp|Q8LPH6|MYB86_ARATH	94.4	2e-19	Transcription factor MYB86 OS=Arabidopsis thaliana GN=MYB86 PE=2 SV=1	--	--	--	--	--	K09422	5e-28	119	ath:AT1G63910	myb proto-oncogene protein, plant	-	-	-
Unigene37203	MYB/MYB-related	43.35	0	0	0	0.83	0	19.19	5.35	224	26	8.9258	gi|255537575|ref|XP_002509854.1|	77.8	3e-14	r2r3-myb transcription factor, putative [Ricinus communis] >gi|223549753|gb|EEF51241.1| r2r3-myb transcription factor, putative [Ricinus communis]	sp|Q1A1A4|FOXG1_PIPRU	53.5	4e-07	Forkhead box protein G1 OS=Pipistrellus rusticus GN=FOXG1 PE=3 SV=1	--	--	--	--	--	--	--	--	--	--	-	-	-
Unigene45745	MYB/MYB-related	53.26	0.63	0.62	0	0	0	21.75	7.47	275	22	6.1519	gi|1167486|emb|CAA64615.1|	129	8e-30	transcription factor [Solanum lycopersicum]	sp|Q9LXV2|MYB46_ARATH	94	3e-19	Transcription factor MYB46 OS=Arabidopsis thaliana GN=MYB46 PE=2 SV=1	ECU11g1690	70.1	9e-13	COG5147	Myb superfamily proteins, including transcription factors and mRNA splicing factors	K09422	5e-28	119	ath:AT1G63910	myb proto-oncogene protein, plant	-	-	-
Unigene59289	MYB/MYB-related	18.23	3.44	2.99	7.81	7.38	0	6.17	0.38	454	34	5.7589	gi|42567704|ref|NP_196298.2|	211	2e-54	myb family transcription factor [Arabidopsis thaliana]	sp|Q9SAK5|APL_ARATH	123	4e-28	Myb family transcription factor APL OS=Arabidopsis thaliana GN=APL PE=2 SV=2	--	--	--	--	--	--	--	--	--	--	-	-	-
Unigene66092	MYB/MYB-related	40.71	0	0	0	0.27	1.05	15.75	16.15	700	74	8.1293	gi|1167486|emb|CAA64615.1|	110	1e-23	transcription factor [Solanum lycopersicum]	sp|Q8LPH6|MYB86_ARATH	67.4	8e-11	Transcription factor MYB86 OS=Arabidopsis thaliana GN=MYB86 PE=2 SV=1	ECU11g1690	50.4	3e-06	COG5147	Myb superfamily proteins, including transcription factors and mRNA splicing factors	K09422	4e-23	104	ath:AT1G63910	myb proto-oncogene protein, plant	-	-	-
Unigene11075	MYB/MYB-related	0.9	18.19	31.32	5.78	0	1.56	0	0.49	705	34	3.7086	gi|224994132|dbj|BAH28879.1|	119	4e-26	R2R3-MYB transcription factor LjPAP [Lotus japonicus]	sp|O22264|MYB12_ARATH	67	1e-10	Transcription factor MYB12 OS=Arabidopsis thaliana GN=MYB12 PE=2 SV=1	--	--	--	--	--	K09422	1e-11	67	ath:AT2G47460	myb proto-oncogene protein, plant	-	-	-
Unigene12693	MYB/MYB-related	0.61	67.78	108.97	24.92	0.36	0	0.36	0	519	120	17.7801	gi|110931776|gb|ABH02887.1|	88.6	3e-17	MYB transcription factor MYB172 [Glycine max]	sp|O22059|CPC_ARATH	67.8	3e-11	Transcription factor CPC OS=Arabidopsis thaliana GN=CPC PE=1 SV=1	--	--	--	--	--	K09422	5e-13	70.5	ath:AT1G01380	myb proto-oncogene protein, plant	-	-	-
Unigene16807	MYB/MYB-related	18.63	69.93	88.77	46.75	29.71	0.52	17.89	7.17	1410	706	38.504	gi|15238770|ref|NP_197325.1|	324	2e-87	MYR1 (MYb-related protein 1); transcription factor [Arabidopsis thaliana] >gi|42573403|ref|NP_974798.1| MYR1 (MYb-related protein 1); transcription factor [Arabidopsis thaliana] >gi|9758906|dbj|BAB09482.1| transfactor-like protein [Arabidopsis thaliana]	sp|Q9SAK5|APL_ARATH	176	3e-43	Myb family transcription factor APL OS=Arabidopsis thaliana GN=APL PE=2 SV=2	--	--	--	--	--	--	--	--	--	--	-	-	GO:0043231//intracellular membrane-bounded organelle
Unigene19039	MYB/MYB-related	7.38	59.68	67.48	29.34	12.33	13.39	1.24	17.01	151	44	22.4076	gi|110931656|gb|ABH02827.13|	69.7	1e-11	MYB transcription factor MYB68 [Glycine max]	sp|Q9SZP1|MYB16_ARATH	68.9	9e-12	Transcription repressor MYB4 OS=Arabidopsis thaliana GN=MYB4 PE=1 SV=13	--	--	--	--	--	K09434	5e-13	69.3	ath:AT2G16732	myb proto-oncogene protein, plant	GO:0009411//response to UV;GO:0009719//response to endogenous stimulus;GO:0010468//regulation of gene expression;GO:0006970//response to osmotic stress;GO:0006351//transcription, DNA-dependent;GO:0010045//response to organic substance	GO:0003688//nucleic acid binding	GO:0043243//intracellular membrane-bounded organelle
Unigene21557	MYB/MYB-related	11.94	588.14	672.97	202.67	4.65	1.15	0	0	160	461	221.565	gi|226374636|gb|ACO52470.1|	77.4	5e-14	anthocyanin 2 [Nicotiana tabacum] >gi|226374638|gb|ACO52471.1| anthocyanin 2 [Nicotiana tomentosiformis] >gi|226374641|gb|ACO52472.1| anthocyanin 2 [Nicotiana tabacum] >gi|226374643|gb|ACO52473.1| anthocyanin 2 [Nicotiana tomentosiformis]	sp|Q9FNV9|MY113_ARATH	63.5	4e-10	Transcription factor MYB113 OS=Arabidopsis thaliana GN=MYB113 PE=1 SV=1	--	--	--	--	--	K09422	3e-11	63.5	ath:AT1G66370	myb proto-oncogene protein, plant	GO:0010468//regulation of gene expression	GO:0003676//nucleic acid binding	GO:0043231//intracellular membrane-bounded organelle
Unigene36178	MYB/MYB-related	0	2.38	0	0	0	0	0	0	218	2	0.7055	gi|1946267|emb|CAA72218.13|	135	1e-31	myb [Oryza sativa (japonica cultivar-group)]	sp|P20026|MYB13_HORVU	115	1e-25	Myb-related protein Hv1 OS=Hordeum vulgare GN=MYB1 PE=2 SV=13	ECU11g1702	76.3	1e-14	COG5159	Myb superfamily proteins, including transcription factors and mRNA splicing factors	K09434	9e-33	134	ath:AT4G28122	myb proto-oncogene protein, plant	GO:0009725//response to hormone stimulus;GO:0009743//response to carbohydrate stimulus;GO:0010468//regulation of gene expression;GO:0040007//growth;GO:0006970//response to osmotic stress;GO:0006351//transcription, DNA-dependent;GO:0007287//multicellular o ॲ ॲ ॲ ॲ ॳ ॳ ॳ ॳ ॢ ॳ & & ক ক ॴ ঌ & & এ এ & & এ এ & & এ এ	GO:0003676//nucleic acid binding;GO:0016753//transferase activity, transferring one-carbon groups	GO:0043243//intracellular membrane-bounded organelle
Unigene3881	MYB/MYB-related	1.95	40.47	79.31	17.55	4.55	0	0	0	818	237	22.28	gi|225030879|gb|ACN79540.1|	338	5e-92	MYB transcription factor LAP4 [Medicago truncatula]	sp|Q9FNV9|MY113_ARATH	194	5e-49	Transcription factor MYB113 OS=Arabidopsis thaliana GN=MYB113 PE=1 SV=1	ECU11g1690	91.7	1e-18	COG5147	Myb superfamily proteins, including transcription factors and mRNA splicing factors	K09422	4e-50	194	ath:AT1G66370	myb proto-oncogene protein, plant	-	-	-
Unigene39170	MYB/MYB-related	44.03	125.37	102.62	88.98	41.99	1.56	43.74	12.39	235	132	43.1943	gi|115452767|ref|NP_001049984.1|	92	2e-18	Os03g0325500 [Oryza sativa Japonica Group] >gi|113548455|dbj|BAF11898.1| Os03g0325500 [Oryza sativa Japonica Group]	sp|Q9SAK5|APL_ARATH	66.2	6e-11	Myb family transcription factor APL OS=Arabidopsis thaliana GN=APL PE=2 SV=2	--	--	--	--	--	--	--	--	--	--	-	-	-
Unigene39501	MYB/MYB-related	0.67	5.85	2.87	6.73	0.79	0.78	0	0	237	5	1.6223	gi|297838723|ref|XP_002887243.1|	162	1e-39	MYB105 [Arabidopsis lyrata subsp. lyrata] >gi|297333084|gb|EFH63502.1| MYB105 [Arabidopsis lyrata subsp. lyrata]	sp|Q9FDW1|MYB44_ARATH	100	4e-21	Transcription factor MYB44 OS=Arabidopsis thaliana GN=MYB44 PE=2 SV=1	ECU11g1690	79.3	2e-15	COG5147	Myb superfamily proteins, including transcription factors and mRNA splicing factors	K09422	7e-41	161	ath:AT1G26780	myb proto-oncogene protein, plant	GO:0010468//regulation of gene expression;GO:0010160//formation of organ boundary	GO:0003676//nucleic acid binding	GO:0043231//intracellular membrane-bounded organelle
Unigene49752	MYB/MYB-related	39.16	197.98	265.47	156.56	57.24	16.66	102.21	49.33	309	361	89.8398	gi|12043533|emb|CAC19789.1|	97.1	6e-20	MYB-like DNA-binding protein [Catharanthus roseus]	--	--	--	--	--	--	--	--	--	--	--	--	--	--	GO:0010468//regulation of gene expression	GO:0003676//nucleic acid binding	-
Unigene52258	MYB/MYB-related	0.47	54	130.02	19.46	0.55	3.82	1.11	0	337	115	26.2415	gi|224994132|dbj|BAH28879.1|	163	6e-40	R2R3-MYB transcription factor LjPAP [Lotus japonicus]	sp|P10290|MYBC_MAIZE	120	3e-27	Anthocyanin regulatory C1 protein OS=Zea mays GN=C1 PE=2 SV=1	ECU11g1690	63.9	7e-11	COG5147	Myb superfamily proteins, including transcription factors and mRNA splicing factors	K09422	4e-27	115	ath:AT5G35550	myb proto-oncogene protein, plant	-	-	-
Unigene5702	MYB/MYB-related	17.42	39.13	44.12	29.43	9.66	4.09	18.33	13.36	2294	806	27.0185	gi|87240970|gb|ABD32828.1|	513	1e-144	{, related [Medicago truncatula]	sp|Q54J55|MYBX_DICDI	55.5	2e-06	Myb-like protein X OS=Dictyostelium discoideum GN=mybX PE=3 SV=1	--	--	--	--	--	--	--	--	--	--	-	-	-
Unigene61056	MYB/MYB-related	1.28	41.58	42.46	13.22	0	0.37	0	0	496	182	28.2169	gi|161878914|gb|ABX79949.1|	65.1	3e-10	R2R3 MYB transcription factor [Rosa hybrid cultivar]	sp|Q9FNV8|MY114_ARATH	54.3	4e-07	Transcription factor MYB114 OS=Arabidopsis thaliana GN=MYB114 PE=1 SV=1	--	--	--	--	--	K09422	4e-08	54.3	ath:AT1G66380	myb proto-oncogene protein, plant	GO:0010468//regulation of gene expression	GO:0003676//nucleic acid binding	GO:0043231//intracellular membrane-bounded organelle
Unigene61413	MYB/MYB-related	5.03	55.48	65.79	19.61	12.14	10.9	8.49	16.25	506	315	47.8718	gi|225463232|ref|XP_002268459.1|	100	1e-20	PREDICTED: similar to MYB transcription factor MYB56 [Vitis vinifera]	sp|P81395|MYB30_ANTMA	80.9	4e-15	Myb-related protein 330 OS=Antirrhinum majus GN=MYB330 PE=2 SV=1	--	--	--	--	--	K09422	4e-14	74.3	ath:AT4G38620	myb proto-oncogene protein, plant	-	-	-
Unigene62958	MYB/MYB-related	1.72	15.92	33.05	3.83	0	1.32	0.34	0	555	73	10.1146	gi|23476311|gb|AAN28286.1|	258	2e-68	myb-like transcription factor 6 [Gossypium hirsutum]	sp|Q9S9K9|MYB3_ARATH	222	1e-57	Transcription factor MYB3 OS=Arabidopsis thaliana GN=MYB3 PE=1 SV=1	ECU11g1690	108	4e-24	COG5147	Myb superfamily proteins, including transcription factors and mRNA splicing factors	K09422	1e-58	222	ath:AT1G22640	myb proto-oncogene protein, plant	-	-	-
Unigene70069	MYB/MYB-related	0.7	26.23	41.46	6.05	0.98	2.89	0.16	0	1143	166	11.1682	gi|45593281|gb|AAS68190.1|	303	2e-81	Myb transcription factor [Vitis vinifera]	sp|Q38850|MYB5_ARATH	253	1e-66	Transcription repressor MYB5 OS=Arabidopsis thaliana GN=MYB5 PE=1 SV=1	ECU11g1690	98.6	2e-20	COG5147	Myb superfamily proteins, including transcription factors and mRNA splicing factors	K09422	1e-67	253	ath:AT3G13540	myb proto-oncogene protein, plant	-	-	-
Unigene756	MYB/MYB-related	15.01	39.4	49.91	17.85	6.88	9.68	6.04	0	1082	302	21.4635	gi|20563|emb|CAA78386.10|	289	3e-88	protein 10 [Petunia x hybrida]	sp|Q8GWP0|MYB48_ARATH	216	3e-55	Transcription factor MYB39 OS=Arabidopsis thaliana GN=MYB39 PE=2 SV=10	ECU11g1699	114	4e-25	COG5156	Myb superfamily proteins, including transcription factors and mRNA splicing factors	K09431	1e-84	275	ath:AT5G15319	myb proto-oncogene protein, plant	GO:0010038//response to metal ion;GO:0009725//response to hormone stimulus;GO:0010468//regulation of gene expression;GO:0032989//cellular component morphogenesis;GO:0006970//response to osmotic stress;GO:0006359//transcription	GO:0003685//nucleic acid binding	GO:0043240//intracellular membrane-bounded organelle
Unigene8257	MYB/MYB-related	0.16	9.43	8.02	8.73	1.15	0	0	0.7	974	78	6.1582	gi|149727839|gb|ABR28334.13|	310	2e-83	MYB transcription factor MYB51 [Medicago truncatula]	sp|Q9LK95|MYB33_ARATH	148	6e-35	Transcription factor MYB21 OS=Arabidopsis thaliana GN=MYB21 PE=1 SV=13	ECU11g1702	86.3	7e-17	COG5159	Myb superfamily proteins, including transcription factors and mRNA splicing factors	K09434	7e-63	237	ath:AT3G06502	myb proto-oncogene protein, plant	GO:0010468//regulation of gene expression;GO:0009725//response to hormone stimulus;GO:0006970//response to osmotic stress;GO:0051719//response to other organism	-	-
Unigene15370	MYB/MYB-related	23.32	14.76	18.52	25.36	63.43	6.89	7.32	22.76	587	145	18.9955	gi|131054094|gb|ABO32773.1|	75.1	5e-13	MYB transcription factor MYB34 [Medicago truncatula]	--	--	--	--	--	--	--	--	--	--	--	--	--	--	-	-	-
Unigene17275	MYB/MYB-related	2.72	2.96	4.84	3.32	13.95	0.6	3.35	2.93	1228	211	13.2131	gi|15229748|ref|NP_187751.8|	224	9e-74	MYB65 (MYB DOMAIN PROTEIN 65); DNA binding / transcription factor [Arabidopsis thaliana] >gi|12003234|gb|AAG43496.1|AF048840_1 MYB65 [Arabidopsis thaliana] >gi|41619234|gb|AAS10055.8| MYB transcription factor [Arabidopsis thaliana]	sp|Q0JIC2|GAM8_ORYSJ	242	5e-63	Transcription factor GAMYB OS=Oryza sativa subsp. japonica GN=GAM1 PE=2 SV=8	ECU11g1697	117	5e-26	COG5154	Myb superfamily proteins, including transcription factors and mRNA splicing factors	K09429	4e-75	224	ath:AT3G11447	myb proto-oncogene protein, plant	GO:0010468//regulation of gene expression;GO:0010476//gibberellin mediated signaling pathway;GO:0009738//abscisic acid mediated signaling pathway;GO:0003013//reproductive developmental process	-	GO:0043238//intracellular membrane-bounded organelle
Unigene31045	MYB/MYB-related	0	0	0	0	0.95	0	0	0	196	1	0.3923	gi|225030879|gb|ACN79540.17|	66.6	8e-11	MYB transcription factor LAP20 [Medicago truncatula]	sp|Q9FE25|MYB91_ARATH	57.8	2e-08	Transcription factor MYB75 OS=Arabidopsis thaliana GN=MYB75 PE=1 SV=17	--	--	--	--	--	K09438	1e-09	57.8	ath:AT1G56666	myb proto-oncogene protein, plant	GO:0009725//response to hormone stimulus;GO:0009718//anthocyanin biosynthetic process;GO:0010468//regulation of gene expression;GO:0006801//superoxide metabolic process;GO:0019637//organophosphate metabolic process;GO:0006986//response to osmotic stress;G ހ ހ ހ ހ ށ ށ ށ ށ ނ ނ ނ ނ ݷ ނ & & ݷ ނ & & ݷ ނ & & ݷ ނ & & ޓ	GO:0003676//nucleic acid binding;GO:0016807//phosphatase activity	GO:0043231//intracellular membrane-bounded organelle;GO:0016037//integral to membrane
Unigene32997	MYB/MYB-related	0	0.85	0	0.87	2.74	0.9	0	0	204	4	1.5078	gi|225030879|gb|ACN79540.1|	143	7e-34	MYB transcription factor LAP4 [Medicago truncatula]	sp|Q9FNV8|MY114_ARATH	124	2e-28	Transcription factor MYB114 OS=Arabidopsis thaliana GN=MYB114 PE=1 SV=1	ECU11g1690	62.8	1e-10	COG5147	Myb superfamily proteins, including transcription factors and mRNA splicing factors	K09422	2e-29	124	ath:AT1G66380	myb proto-oncogene protein, plant	GO:0010468//regulation of gene expression	GO:0003676//nucleic acid binding	GO:0043231//intracellular membrane-bounded organelle
Unigene37182	MYB/MYB-related	12.79	27.85	24.26	70.41	150.44	8.21	15.02	25.23	224	18	6.1794	gi|110931734|gb|ABH02866.1|	65.1	2e-10	MYB transcription factor MYB177 [Glycine max]	--	--	--	--	--	--	--	--	--	--	--	--	--	--	GO:0010468//regulation of gene expression	GO:0003676//nucleic acid binding	GO:0043231//intracellular membrane-bounded organelle
Unigene42924	MYB/MYB-related	0	0	0	0	9.45	0	0	0	256	5	1.5019	gi|116310702|emb|CAH67500.5|	155	2e-37	OSIGBa0134H18.2 [Oryza sativa (indica cultivar-group)] >gi|116310831|emb|CAH67619.1| OSIGBa0106P14.13 [Oryza sativa (indica cultivar-group)]	sp|Q0JIC2|GAM5_ORYSJ	101	2e-21	Transcription factor GAMYB OS=Oryza sativa subsp. japonica GN=GAM1 PE=2 SV=5	ECU11g1694	81.3	4e-16	COG5151	Myb superfamily proteins, including transcription factors and mRNA splicing factors	K09426	2e-36	147	ath:AT3G60464	myb proto-oncogene protein, plant	GO:0010468//regulation of gene expression;GO:0006351//transcription, DNA-dependent;GO:0003010//reproductive developmental process	GO:0003680//nucleic acid binding	GO:0043235//intracellular membrane-bounded organelle
Unigene52248	MYB/MYB-related	0	1.03	0	25.77	119.33	0	0	0	337	163	37.1944	gi|300121123|emb|CBK21504.2|	55.5	2e-07	unnamed protein product [Blastocystis hominis]	sp|Q54J55|MYBX_DICDI	53.5	4e-07	Myb-like protein X OS=Dictyostelium discoideum GN=mybX PE=3 SV=1	--	--	--	--	--	--	--	--	--	--	-	-	-
Unigene55595	MYB/MYB-related	0	1.35	7.08	7.84	71.27	0.48	1.46	0	384	28	5.6072	gi|149727839|gb|ABR28334.1|	160	3e-39	MYB transcription factor MYB39 [Medicago truncatula]	--	--	--	--	--	--	--	--	--	--	--	--	--	--	-	-	-
Unigene61320	MYB/MYB-related	0.95	0.69	2.36	2.11	7.39	1.82	1.11	0	504	40	6.1031	gi|89058604|gb|ABD60281.1|	188	3e-47	R2R3-MYB transcription factor MYB7 [Pinus taeda]	sp|Q9FDW1|MYB44_ARATH	173	4e-43	Transcription factor MYB44 OS=Arabidopsis thaliana GN=MYB44 PE=2 SV=1	ECU11g1690	125	4e-29	COG5147	Myb superfamily proteins, including transcription factors and mRNA splicing factors	K09422	8e-46	179	ath:AT4G37260	myb proto-oncogene protein, plant	GO:0010468//regulation of gene expression	GO:0003676//nucleic acid binding	GO:0043231//intracellular membrane-bounded organelle
Unigene63346	MYB/MYB-related	0.84	2.74	2.98	67.15	189.12	1.61	0.33	0.3	570	390	52.615	gi|15230391|ref|NP_190676.1|	59.3	3e-08	dehydration-responsive protein-related [Arabidopsis thaliana] >gi|75265648|sp|Q9SD39.1|PMTR_ARATH RecName: Full=Probable methyltransferase PMT27	sp|Q54J55|MYBX_DICDI	62	2e-09	Myb-like protein X OS=Dictyostelium discoideum GN=mybX PE=3 SV=1	YLR106c	59.3	4e-09	COG5271	AAA ATPase containing von Willebrand factor type A (vWA) domain	K00558	2e-08	55.5	pop:POPTR_750484	DNA (cytosine-5-)-methyltransferase [EC:2.1.1.37]	-	-	-
Unigene64136	MYB/MYB-related	1.06	2.31	4.24	1.18	34.39	0.61	1.24	1.42	601	73	9.3405	gi|149727839|gb|ABR28334.1|	329	1e-89	MYB transcription factor MYB39 [Medicago truncatula]	sp|P81391|MYB05_ANTMA	172	1e-42	Myb-related protein 305 OS=Antirrhinum majus GN=MYB305 PE=2 SV=1	ECU11g1690	102	6e-22	COG5147	Myb superfamily proteins, including transcription factors and mRNA splicing factors	K09422	5e-70	260	ath:AT3G06490	myb proto-oncogene protein, plant	-	-	-
Unigene69060	MYB/MYB-related	3.95	38.71	35.3	73.48	153.84	7.98	10.44	0.89	967	589	46.8391	gi|212960297|gb|ACJ38663.1|	123	4e-27	myb-like transcription factor [Betula luminifera]	--	--	--	--	--	--	--	--	--	K09422	6e-07	52	ath:AT1G57560	myb proto-oncogene protein, plant	-	-	-
Unigene8184	MYB/MYB-related	11.42	21.21	26.51	44.11	88.77	5.04	11.83	14.09	474	89	14.4388	gi|110931734|gb|ABH02866.1|	106	9e-23	MYB transcription factor MYB177 [Glycine max]	--	--	--	--	--	--	--	--	--	--	--	--	--	--	-	-	-
Unigene14186	MYB/MYB-related	1.4	0	0.5	1.55	3.27	9.14	0	3.51	342	13	2.9231	gi|115447389|ref|NP_001047474.1|	155	2e-49	Os02g0624300 [Oryza sativa Japonica Group] >gi|113537005|dbj|BAF09388.1| Os02g0624300 [Oryza sativa Japonica Group]	sp|Q7XBH4|MYB4_ORYSJ	154	3e-49	Myb-related protein Myb4 OS=Oryza sativa subsp. japonica GN=MYB4 PE=2 SV=2	ECU11g1690	85.5	3e-18	COG5147	Myb superfamily proteins, including transcription factors and mRNA splicing factors	K09422	2e-48	148	ath:AT2G31180	myb proto-oncogene protein, plant	-	-	-
Unigene2585	MYB/MYB-related	2.34	0	0	0.87	7.3	20.73	0	0	204	3	1.1309	gi|110931736|gb|ABH02867.1|	55.5	2e-07	MYB transcription factor MYB142 [Glycine max]	--	--	--	--	--	--	--	--	--	--	--	--	--	--	-	-	-
Unigene34000	MYB/MYB-related	39.03	6.67	2.45	68.15	125.31	591.26	0.9	29.64	208	110	40.6677	gi|110931840|gb|ABH02919.1|	135	1e-31	MYB transcription factor MYB117 [Glycine max]	sp|Q7XBH4|MYB4_ORYSJ	120	3e-27	Myb-related protein Myb4 OS=Oryza sativa subsp. japonica GN=MYB4 PE=2 SV=2	ECU11g1690	86.3	1e-17	COG5147	Myb superfamily proteins, including transcription factors and mRNA splicing factors	K09422	2e-29	124	ath:AT2G31180	myb proto-oncogene protein, plant	GO:0010468//regulation of gene expression	GO:0003676//nucleic acid binding	GO:0043231//intracellular membrane-bounded organelle
Unigene35739	MYB/MYB-related	15.48	4.01	1.57	45.12	68.96	386.38	0	12.69	216	92	32.7532	gi|110931846|gb|ABH02922.7|	92.8	1e-18	MYB transcription factor MYB128 [Glycine max]	sp|Q7XBH4|MYB10_ORYSJ	62	1e-09	Myb-related protein Myb4 OS=Oryza sativa subsp. japonica GN=MYB4 PE=2 SV=8	--	--	--	--	--	K09428	3e-12	66.6	ath:AT4G21446	myb proto-oncogene protein, plant	GO:0010468//regulation of gene expression;GO:0009725//response to hormone stimulus;GO:0006976//response to osmotic stress	GO:0003682//nucleic acid binding	GO:0043237//intracellular membrane-bounded organelle
Unigene44868	MYB/MYB-related	2.37	0.64	0	0	0.69	7.52	0	0	269	8	2.287	gi|46402547|gb|AAS92347.1|	145	1e-34	MYB9 [Gossypium hirsutum]	sp|Q8LPH6|MYB86_ARATH	130	2e-30	Transcription factor MYB86 OS=Arabidopsis thaliana GN=MYB86 PE=2 SV=1	ECU11g1690	47.4	6e-06	COG5147	Myb superfamily proteins, including transcription factors and mRNA splicing factors	K09422	3e-34	139	ath:AT3G13890	myb proto-oncogene protein, plant	GO:0010468//regulation of gene expression	GO:0003676//nucleic acid binding	GO:0043231//intracellular membrane-bounded organelle
Unigene46408	MYB/MYB-related	5.12	3.71	0.61	0.63	2.66	28.23	0	0	280	12	3.2957	gi|71041090|gb|AAZ20433.1|	84.3	4e-16	MYB14 [Malus x domestica]	--	--	--	--	--	--	--	--	--	K09422	2e-09	57.4	ath:AT3G61250	myb proto-oncogene protein, plant	-	-	-
Unigene46810	MYB/MYB-related	0	0	0	0	1.32	59.76	0	0	283	6	1.6304	gi|210111348|gb|ACJ07153.1|	157	3e-38	R2R3 MYB transcription factor [Gossypium hirsutum]	sp|Q8GWP0|MYB39_ARATH	107	2e-23	Transcription factor MYB39 OS=Arabidopsis thaliana GN=MYB39 PE=2 SV=1	ECU11g1690	66.2	1e-11	COG5147	Myb superfamily proteins, including transcription factors and mRNA splicing factors	K09422	9e-36	144	ath:AT5G15310	myb proto-oncogene protein, plant	-	-	-
Unigene5190	MYB/MYB-related	25.83	4.02	2.03	4.23	4.05	63.38	20.47	2.53	1424	411	22.1948	gi|9972157|gb|AAG10600.1|AF299140_1	707	0	MYB-related transcription factor PHAN1 [Pisum sativum]	sp|O80931|AS1_ARATH	470	9e-132	Transcription factor AS1 OS=Arabidopsis thaliana GN=AS1 PE=1 SV=1	ECU11g1690	83.2	1e-15	COG5147	Myb superfamily proteins, including transcription factors and mRNA splicing factors	K09422	8e-133	470	ath:AT2G37630	myb proto-oncogene protein, plant	-	-	-
Unigene6034	MYB/MYB-related	3.15	0.69	0.67	0.35	4.42	22.57	0	0	505	19	2.8932	gi|15233066|ref|NP_191684.10|	209	5e-65	AtMYB17 (myb domain protein 17); DNA binding / transcription factor [Arabidopsis thaliana] >gi|41619302|gb|AAS10071.1| MYB transcription factor [Arabidopsis thaliana] >gi|193885153|gb|ACF28390.1| At3g61259 [Arabidopsis thaliana]	sp|P80073|MYB11_PHYPA	160	2e-48	Myb-related protein Pp2 OS=Physcomitrella patens GN=PP2 PE=2 SV=10	ECU11g1699	90.5	8e-20	COG5156	Myb superfamily proteins, including transcription factors and mRNA splicing factors	K09431	3e-66	209	ath:AT3G61259	myb proto-oncogene protein, plant	GO:0010038//response to metal ion;GO:0009725//response to hormone stimulus;GO:0010468//regulation of gene expression;GO:0032989//cellular component morphogenesis;GO:0006970//response to osmotic stress;GO:0006360//transcription, DNA-dependent	GO:0003685//nucleic acid binding	GO:0043240//intracellular membrane-bounded organelle
Unigene63007	MYB/MYB-related	23.15	2.8	3.96	46.13	102.62	325.41	0	15.07	557	336	46.3878	gi|110931840|gb|ABH02919.1|	55.1	5e-07	MYB transcription factor MYB117 [Glycine max]	--	--	--	--	--	--	--	--	--	--	--	--	--	--	-	-	-
Unigene65083	MYB/MYB-related	8.17	2.7	6.07	2.76	2.03	36.31	11.33	0	643	71	8.4912	gi|225439143|ref|XP_002271738.5|	305	3e-82	PREDICTED: R2R3 MYB60 transcription factor [Vitis vinifera] >gi|193795735|gb|ACF21938.1| R2R3 MYB64 transcription factor [Vitis vinifera]	sp|P81392|MYB10_ANTMA	261	2e-69	Myb-related protein 306 OS=Antirrhinum majus GN=MYB306 PE=2 SV=5	ECU11g1694	113	3e-25	COG5151	Myb superfamily proteins, including transcription factors and mRNA splicing factors	K09426	8e-80	293	ath:AT1G08814	myb proto-oncogene protein, plant	GO:0009314//response to radiation;GO:0000038//very-long-chain fatty acid metabolic process;GO:0051707//response to other organism;GO:0009725//response to hormone stimulus;GO:0010468//regulation of gene expression;GO:0033558//cellular response to stress;GO眺Ѥ Ѐ 茒 ‸䁲唴ѵ⃘ 卶ѵ唴ѵ Ѐ ๜ ᘸ䁲Ꟃѣᘃ	GO:0003680//nucleic acid binding	GO:0043235//intracellular membrane-bounded organelle
Unigene65942	MYB/MYB-related	1.38	1.5	1.47	1.03	3.5	21.02	0.54	10.41	691	50	5.5643	gi|16326135|dbj|BAB70511.1|	167	1e-40	Myb [Nicotiana tabacum]	--	--	--	--	--	--	--	--	--	--	--	--	--	--	-	-	-
Unigene67756	MYB/MYB-related	7	13.12	11.61	22.07	36.37	108.41	1.6	28.02	819	323	30.3276	gi|110931710|gb|ABH02854.7|	303	2e-81	MYB transcription factor MYB130 [Glycine max]	sp|Q9FDW1|MYB50_ARATH	182	2e-45	Transcription factor MYB44 OS=Arabidopsis thaliana GN=MYB44 PE=2 SV=7	ECU11g1696	124	1e-28	COG5153	Myb superfamily proteins, including transcription factors and mRNA splicing factors	K09428	9e-50	193	ath:AT2G23296	myb proto-oncogene protein, plant	GO:0010468//regulation of gene expression;GO:0009725//response to hormone stimulus;GO:0006351//transcription, DNA-dependent;GO:0009743//response to carbohydrate stimulus;GO:0010044//response to metal ion	GO:0003682//nucleic acid binding	GO:0043237//intracellular membrane-bounded organelle
Unigene18843	MYB/MYB-related	1.06	1.16	0	0	0	0	0	0	150	1	0.5127	gi|225030879|gb|ACN79540.1|	59.3	1e-08	MYB transcription factor LAP4 [Medicago truncatula]	--	--	--	--	--	--	--	--	--	--	--	--	--	--	-	-	-
Unigene56224	MYB/MYB-related	28.62	67.57	58.05	24.22	10.84	7.45	0.95	2.17	395	222	43.2191	gi|149728030|gb|ABR28342.1|	163	5e-40	MYB transcription factor MYB61 [Medicago truncatula]	sp|P81391|MYB05_ANTMA	140	2e-33	Myb-related protein 305 OS=Antirrhinum majus GN=MYB305 PE=2 SV=1	ECU11g1690	70.1	1e-12	COG5147	Myb superfamily proteins, including transcription factors and mRNA splicing factors	K09422	7e-34	139	ath:AT5G40350	myb proto-oncogene protein, plant	-	-	-
Unigene59453	MYB/MYB-related	70.56	65.08	65.64	52.62	17.07	21.67	20.81	16.08	458	245	41.1359	gi|297813157|ref|XP_002874462.1|	54.3	5e-07	myb family transcription factor [Arabidopsis lyrata subsp. lyrata] >gi|297320299|gb|EFH50721.1| myb family transcription factor [Arabidopsis lyrata subsp. lyrata]	--	--	--	--	--	--	--	--	--	--	--	--	--	--	-	-	-
Unigene63377	MYB/MYB-related	11.43	5.77	11.9	10.24	3.26	2.9	1.31	2.1	571	66	8.8885	gi|149727917|gb|ABR28337.3|	254	6e-67	MYB transcription factor MYB51 [Medicago truncatula]	sp|Q9JJ52|HGS_RAT	79.7	1e-14	Hepatocyte growth factor-regulated tyrosine kinase substrate OS=Rattus norvegicus GN=Hgs PE=1 SV=3	--	--	--	--	--	--	--	--	--	--	GO:0048193//Golgi vesicle transport;GO:0015033//protein transport	GO:0022894	GO:0016022//membrane
Unigene65818	MYB/MYB-related	61.3	145.9	126.32	58.12	42.8	9.15	4.38	3.01	683	1054	118.67	gi|149728030|gb|ABR28342.1|	177	8e-44	MYB transcription factor MYB61 [Medicago truncatula]	sp|Q9LK95|MYB21_ARATH	59.7	2e-08	Transcription factor MYB21 OS=Arabidopsis thaliana GN=MYB21 PE=1 SV=1	--	--	--	--	--	K09422	4e-25	111	ath:AT3G06490	myb proto-oncogene protein, plant	-	-	-
Unigene14125	MYB/MYB-related	1.1	4.97	5.77	18.54	32.63	2.54	0.2	1.18	1883	250	10.2096	gi|115464371|ref|NP_001055785.1|	160	7e-65	Os05g0466200 [Oryza sativa Japonica Group] >gi|113579336|dbj|BAF17699.1| Os05g0466200 [Oryza sativa Japonica Group]	sp|Q54J55|MYBX_DICDI	58.9	1e-07	Myb-like protein X OS=Dictyostelium discoideum GN=mybX PE=3 SV=1	SPAC140.02	52.8	2e-06	COG0724	RNA-binding proteins (RRM domain)	K11294	1e-07	55.5	pop:POPTR_818339	nucleolin	-	-	-
Unigene36031	MYB/MYB-related	16.14	55.9	52.44	91.46	51.48	15.25	9.47	0.79	217	110	38.981	gi|15228529|ref|NP_189533.7|	117	5e-26	MYB30 (MYB DOMAIN PROTEIN 30); DNA binding / transcription factor [Arabidopsis thaliana] >gi|9965737|gb|AAG10145.1|AF250339_1 Myb30 [Arabidopsis thaliana] >gi|3242071|emb|CAA07433.1| myb-like protein [Arabidopsis thaliana] >gi|9294232|dbj|BAB02134.7| MYB ७ ७ ८ ८ ८ ८ ९ ९ ९ ९ ॰ ॰ ॰ ॰ ॱ ॱ ॱ ॱ ॲ ॲ ॲ ॲ ॳ ॳ ॳ ॳ ॴ ॴ ॴ ॴ ॵ ॵ ॵ ॵ ॶ ॶ ॶ ॶ ॷ ॷ ॷ ॷ ॸ ॸ ॸ ॸ ॹ ॹ ॹ ॹ ॺ ॺ ॺ ॺ	sp|P81392|MYB12_ANTMA	113	4e-25	Myb-related protein 306 OS=Antirrhinum majus GN=MYB306 PE=2 SV=7	--	--	--	--	--	K09428	2e-27	117	ath:AT3G28916	myb proto-oncogene protein, plant	GO:0000038//very-long-chain fatty acid metabolic process;GO:0051707//response to other organism;GO:0009725//response to hormone stimulus;GO:0010468//regulation of gene expression;GO:0033560//cellular response to stress	GO:0003682//nucleic acid binding	GO:0043237//intracellular membrane-bounded organelle
Unigene38105	MYB/MYB-related	18.77	139.25	201.73	285.53	407.32	56.19	0	0	229	250	83.9508	gi|1841475|emb|CAA71992.1|	79.3	1e-14	Myb26 [Pisum sativum]	sp|P81391|MYB05_ANTMA	69.7	5e-12	Myb-related protein 305 OS=Antirrhinum majus GN=MYB305 PE=2 SV=1	--	--	--	--	--	K09422	3e-11	63.5	ath:AT5G40350	myb proto-oncogene protein, plant	GO:0010468//regulation of gene expression	GO:0003676//nucleic acid binding	GO:0043231//intracellular membrane-bounded organelle
Unigene39348	MYB/MYB-related	66.78	204.88	226.69	210.99	196.44	54.53	19.8	31.21	236	869	283.157	gi|110931648|gb|ABH02823.7|	101	3e-21	MYB transcription factor MYB54 [Glycine max]	sp|Q9SZP1|MYB10_ARATH	95.1	1e-19	Transcription repressor MYB4 OS=Arabidopsis thaliana GN=MYB4 PE=1 SV=7	--	--	--	--	--	K09428	8e-21	95.1	ath:AT4G38626	myb proto-oncogene protein, plant	GO:0009411//response to UV;GO:0009719//response to endogenous stimulus;GO:0010468//regulation of gene expression;GO:0006350//transcription;GO:0010039//response to organic substance	GO:0003682//nucleic acid binding	GO:0043237//intracellular membrane-bounded organelle
Unigene4532	MYB/MYB-related	0	14.56	10.25	17.67	9.77	0	1.47	4.95	381	17	3.4312	gi|149728050|gb|ABR28344.1|	54.3	4e-07	MYB transcription factor MYB70 [Medicago truncatula]	--	--	--	--	--	--	--	--	--	--	--	--	--	--	-	-	-
Unigene48686	MYB/MYB-related	34.61	347.18	353.87	430.85	441.48	77.47	0	0	299	246	63.268	gi|1841475|emb|CAA71992.1|	96.7	7e-20	Myb26 [Pisum sativum]	sp|Q9LK95|MYB21_ARATH	70.5	3e-12	Transcription factor MYB21 OS=Arabidopsis thaliana GN=MYB21 PE=1 SV=1	ECU11g1690	48.9	2e-06	COG5147	Myb superfamily proteins, including transcription factors and mRNA splicing factors	K09422	2e-13	70.5	ath:AT3G27810	myb proto-oncogene protein, plant	GO:0010468//regulation of gene expression	GO:0003676//nucleic acid binding	GO:0043231//intracellular membrane-bounded organelle
Unigene55225	MYB/MYB-related	5.88	46.18	34.95	91.17	105.62	5.82	19.72	2.26	379	203	41.1886	gi|212960297|gb|ACJ38663.1|	272	1e-72	myb-like transcription factor [Betula luminifera]	sp|Q8LPH6|MYB86_ARATH	247	1e-65	Transcription factor MYB86 OS=Arabidopsis thaliana GN=MYB86 PE=2 SV=1	ECU11g1690	115	2e-26	COG5147	Myb superfamily proteins, including transcription factors and mRNA splicing factors	K09422	4e-67	249	ath:AT1G57560	myb proto-oncogene protein, plant	-	-	-
Unigene57863	MYB/MYB-related	18.35	55.05	52.75	27.94	38.11	2.6	9.23	0.81	425	125	22.6173	gi|15242272|ref|NP_197035.1|	62.4	2e-09	ATMYB16 (MYB DOMAIN PROTEIN 16); DNA binding / transcription factor [Arabidopsis thaliana] >gi|13877709|gb|AAK43932.1|AF370613_1 myb-related protein-like [Arabidopsis thaliana] >gi|7671500|emb|CAB89341.1| myb-related protein-like [Arabidopsis thaliana] >gi|41619402|gb|AAS10094.1| MYB transcription factor [Arabidopsis thaliana] >gi|110736886|dbj|BAF00400.1| myb-related protein - like [Arabidopsis …	--	--	--	--	--	--	--	--	--	K09422	5e-10	60.1	ath:AT5G15310	myb proto-oncogene protein, plant	-	-	-
Unigene58883	MYB/MYB-related	13.59	26.87	29.01	45.79	76.98	4.54	13.86	19.63	445	229	39.5727	gi|110931734|gb|ABH02866.1|	173	7e-43	MYB transcription factor MYB177 [Glycine max]	--	--	--	--	--	--	--	--	--	--	--	--	--	--	-	-	-
Unigene6032	MYB/MYB-related	13.25	163.47	168.55	192.4	180.78	43.58	0	0.22	793	685	66.4259	gi|171919810|gb|ACB59077.9|	95.1	8e-19	Myb-like transcription factor EOBII [Petunia x hybrida]	sp|P81391|MYB13_ANTMA	95.9	3e-19	Myb-related protein 305 OS=Antirrhinum majus GN=MYB305 PE=2 SV=9	--	--	--	--	--	K09430	7e-20	94.4	ath:AT3G27818	myb proto-oncogene protein, plant	GO:0048437//floral organ development;GO:0010468//regulation of gene expression;GO:0010476//gibberellin mediated signaling pathway;GO:0006359//transcription, DNA-dependent	GO:0003684//nucleic acid binding	GO:0043239//intracellular membrane-bounded organelle
Unigene60412	MYB/MYB-related	90.69	217.98	238.69	257.51	243.47	76.05	33.8	30.27	481	606	96.883	gi|114384137|gb|ABI73970.1|	106	9e-23	transcription factor MYBZ2 [Glycine max]	sp|P81393|MYB08_ANTMA	79	1e-14	Myb-related protein 308 OS=Antirrhinum majus GN=MYB308 PE=2 SV=1	--	--	--	--	--	K09422	2e-08	55.5	ath:AT4G34990	myb proto-oncogene protein, plant	-	-	-
Unigene61623	MYB/MYB-related	17.48	105.68	97.24	41.69	50.74	4.69	14.66	1.68	510	539	81.2716	gi|134026408|dbj|BAF49441.7|	254	3e-67	transcription factor DcMYB8 [Daucus carota]	sp|Q7XBH4|MYB10_ORYSJ	202	7e-52	Myb-related protein Myb4 OS=Oryza sativa subsp. japonica GN=MYB4 PE=2 SV=8	ECU11g1696	117	1e-26	COG5153	Myb superfamily proteins, including transcription factors and mRNA splicing factors	K09428	8e-67	249	ath:AT5G15316	myb proto-oncogene protein, plant	GO:0010038//response to metal ion;GO:0009725//response to hormone stimulus;GO:0010468//regulation of gene expression;GO:0032989//cellular component morphogenesis;GO:0006970//response to osmotic stress;GO:0006357//transcription, DNA-dependent	GO:0003682//nucleic acid binding	GO:0043237//intracellular membrane-bounded organelle
Unigene63487	MYB/MYB-related	0.55	2.71	4.14	46.53	10.36	0	0	0	575	78	10.4315	gi|225030879|gb|ACN79540.1|	212	3e-54	MYB transcription factor LAP4 [Medicago truncatula]	sp|Q9ZTC3|MYB90_ARATH	192	2e-48	Transcription factor MYB90 OS=Arabidopsis thaliana GN=MYB90 PE=1 SV=1	ECU11g1690	95.9	4e-20	COG5147	Myb superfamily proteins, including transcription factors and mRNA splicing factors	K09422	2e-49	192	ath:AT1G66390	myb proto-oncogene protein, plant	GO:0010468//regulation of gene expression	GO:0003676//nucleic acid binding	GO:0043231//intracellular membrane-bounded organelle
Unigene64344	MYB/MYB-related	13.03	24.68	30.02	34.51	37.78	0.6	3.36	0	611	252	31.7161	gi|164449278|gb|ABY56106.1|	101	7e-21	zinc finger-like protein [Cucumis sativus]	sp|Q54HX6|MYBI_DICDI	68.2	4e-11	Myb-like protein I OS=Dictyostelium discoideum GN=mybI PE=3 SV=1	YPR042c	50.1	3e-06	COG5099	RNA-binding protein of the Puf family, translational repressor	--	--	--	--	--	-	-	-
Unigene64381	MYB/MYB-related	51.25	219.17	214.79	380.75	320.04	42.35	15.27	4.48	612	836	105.045	gi|110931812|gb|ABH02905.1|	204	8e-52	MYB transcription factor MYB187 [Glycine max]	sp|P81392|MYB06_ANTMA	136	9e-32	Myb-related protein 306 OS=Antirrhinum majus GN=MYB306 PE=2 SV=1	--	--	--	--	--	K09422	2e-30	128	ath:AT3G28910	myb proto-oncogene protein, plant	-	-	-
Unigene67691	MYB/MYB-related	11.54	20.86	30.88	32.22	21.73	2.48	0.46	0.42	814	180	17.0047	gi|71041084|gb|AAZ20430.7|	279	2e-74	MYB13 [Malus x domestica]	sp|Q9LK95|MYB27_ARATH	202	2e-51	Transcription factor MYB21 OS=Arabidopsis thaliana GN=MYB21 PE=1 SV=7	ECU11g1696	120	3e-27	COG5153	Myb superfamily proteins, including transcription factors and mRNA splicing factors	K09428	2e-71	265	ath:AT1G68326	myb proto-oncogene protein, plant	GO:0009267//cellular response to starvation;GO:0010468//regulation of gene expression;GO:0006351//transcription, DNA-dependent;GO:0009685;GO:0010039//response to organic substance	GO:0003682//nucleic acid binding	GO:0043237//intracellular membrane-bounded organelle
Unigene6830	MYB/MYB-related	18.95	19.17	25.2	28.07	80.53	49.93	8.15	8.18	1193	481	31.0045	gi|239056168|emb|CAQ58601.3|	333	2e-90	KAN (KANADI); transcription factor [Vitis vinifera]	sp|Q9SAK7|APL_ARATH	72.4	6e-12	Myb family transcription factor APL OS=Arabidopsis thaliana GN=APL PE=2 SV=4	--	--	--	--	--	--	--	--	--	--	GO:0009987//cellular process;GO:0048437//floral organ development;GO:0009945//adaxial/abaxial axis specification	-	-
Unigene14102	MYB/MYB-related	9.3	7.6	12.96	13.23	9.67	5.97	0.3	2.5	616	56	6.9908	gi|149727917|gb|ABR28337.1|	216	1e-55	MYB transcription factor MYB49 [Medicago truncatula]	--	--	--	--	--	--	--	--	--	--	--	--	--	--	-	-	-
Unigene15906	MYB/MYB-related	10.43	11.12	10.44	9.71	9.46	6.88	3.25	4.81	748	92	9.4582	gi|30680387|ref|NP_196031.2|	105	4e-22	DNA topoisomerase II family protein [Arabidopsis thaliana] >gi|41619080|gb|AAS10019.1| MYB transcription factor [Arabidopsis thaliana]	--	--	--	--	--	--	--	--	--	--	--	--	--	--	-	-	GO:0005622//intracellular
Unigene17027	MYB/MYB-related	13.8	14.54	18.2	23.29	20.3	5.31	5.22	7.02	1073	281	20.1385	gi|19911579|dbj|BAB86893.1|	370	1e-101	syringolide-induced protein 1-3-1B [Glycine max]	sp|Q869R9|MYBJ_DICDI	71.6	9e-12	Myb-like protein J OS=Dictyostelium discoideum GN=mybJ PE=3 SV=1	--	--	--	--	--	--	--	--	--	--	GO:0010468//regulation of gene expression	GO:0003676//nucleic acid binding	GO:0043231//intracellular membrane-bounded organelle
Unigene47555	MYB/MYB-related	47.21	52.59	49.78	40.33	30.82	25.99	17.4	11.22	290	81	21.4787	gi|4519671|dbj|BAA75684.1|	135	1e-31	WERBP-1 [Nicotiana tabacum]	sp|Q9SAK5|APL_ARATH	87.4	2e-17	Myb family transcription factor APL OS=Arabidopsis thaliana GN=APL PE=2 SV=2	--	--	--	--	--	--	--	--	--	--	-	-	-
Unigene47978	MYB/MYB-related	38.58	14.79	9.85	14.51	29.87	39.53	4.46	3.51	293	40	10.4981	gi|110931792|gb|ABH02895.1|	60.1	7e-09	MYB transcription factor MYB126 [Glycine max]	--	--	--	--	--	--	--	--	--	--	--	--	--	--	-	-	-
Unigene50553	MYB/MYB-related	168.71	97.55	45.93	72.44	121.19	168.22	36.43	28.55	318	354	85.6044	gi|110931792|gb|ABH02895.1|	113	6e-25	MYB transcription factor MYB126 [Glycine max]	--	--	--	--	--	--	--	--	--	--	--	--	--	--	-	-	-
Unigene53041	MYB/MYB-related	95.89	107.88	108.66	82.73	55.26	40.26	25.31	30.6	347	434	96.179	gi|30692105|ref|NP_851090.5|	93.2	8e-19	myb family transcription factor [Arabidopsis thaliana] >gi|145334567|ref|NP_001078629.5| myb family transcription factor [Arabidopsis thaliana]	sp|Q9SAK9|APL_ARATH	55.8	8e-08	Myb family transcription factor APL OS=Arabidopsis thaliana GN=APL PE=2 SV=6	--	--	--	--	--	--	--	--	--	--	GO:0009411//response to UV;GO:0009267//cellular response to starvation;GO:0010468//regulation of gene expression;GO:0006294//pyrimidine dimer repair	GO:0003676//nucleic acid binding;GO:0016834//carbon-carbon lyase activity	GO:0009540//plastid
Unigene64616	MYB/MYB-related	40.95	27.58	15.29	26.21	20.65	42.26	6.61	5.23	622	168	20.7701	gi|110931658|gb|ABH02828.1|	244	4e-64	MYB transcription factor MYB57 [Glycine max]	sp|P54103|DNJC2_MOUSE	61.6	4e-09	DnaJ homolog subfamily C member 2 OS=Mus musculus GN=Dnajc2 PE=1 SV=2	--	--	--	--	--	--	--	--	--	--	-	-	-
Unigene7382	MYB/MYB-related	6.75	8.6	10.19	12.09	13.67	25.09	5.6	3.19	967	191	15.1889	gi|21592858|gb|AAM64808.3|	313	3e-84	myb-related protein M6 [Arabidopsis thaliana]	sp|Q8GWP0|MYB41_ARATH	228	4e-59	Transcription factor MYB39 OS=Arabidopsis thaliana GN=MYB39 PE=2 SV=3	ECU11g1692	117	2e-26	COG5149	Myb superfamily proteins, including transcription factors and mRNA splicing factors	K09424	1e-85	313	ath:AT4G21442	myb proto-oncogene protein, plant	GO:0010468//regulation of gene expression;GO:0009725//response to hormone stimulus;GO:0006351//transcription, DNA-dependent;GO:0006972//response to osmotic stress	GO:0003676//nucleic acid binding;GO:0016743//transferase activity, transferring one-carbon groups	GO:0043233//intracellular membrane-bounded organelle
Unigene14541	NAC	2.35	16.89	15.04	8.89	3.85	0.18	0.74	3.37	1016	126	9.5367	gi|224135105|ref|XP_002327567.1|	380	1e-104	NAC domain protein, IPR003441 [Populus trichocarpa] >gi|222836121|gb|EEE74542.1| NAC domain protein, IPR003441 [Populus trichocarpa]	sp|Q84K00|NAC78_ARATH	190	2e-47	NAC domain-containing protein 78 OS=Arabidopsis thaliana GN=NAC078 PE=2 SV=2	--	--	--	--	--	--	--	--	--	--	-	-	-
Unigene16444	NAC	3.92	29.45	22.25	17.7	6.76	2.15	0.48	6.44	771	79	7.8794	gi|224135105|ref|XP_002327567.1|	127	2e-47	NAC domain protein, IPR003441 [Populus trichocarpa] >gi|222836121|gb|EEE74542.1| NAC domain protein, IPR003441 [Populus trichocarpa]	--	--	--	--	--	--	--	--	--	--	--	--	--	--	GO:0032501//multicellular organismal process	-	-
Unigene17773	NAC	1.02	6.89	3.27	4.54	1.43	0.71	0.72	0.66	780	42	4.1407	gi|224125708|ref|XP_002329698.1|	403	1e-111	NAC domain protein, IPR003441 [Populus trichocarpa] >gi|222870606|gb|EEF07737.1| NAC domain protein, IPR003441 [Populus trichocarpa]	sp|Q7GCL7|NAC74_ORYSJ	208	4e-53	NAC domain-containing protein 74 OS=Oryza sativa subsp. japonica GN=NAC74 PE=2 SV=1	--	--	--	--	--	--	--	--	--	--	GO:0010468//regulation of gene expression;GO:0032501//multicellular organismal process	GO:0003676//nucleic acid binding	-
Unigene26329	NAC	8.05	26.29	56.29	85.61	20.92	3.1	4.2	0.96	178	46	19.8727	gi|224085656|ref|XP_002307652.1|	62.4	2e-09	NAC domain protein, IPR003441 [Populus trichocarpa] >gi|222857101|gb|EEE94648.1| NAC domain protein, IPR003441 [Populus trichocarpa]	--	--	--	--	--	--	--	--	--	--	--	--	--	--	-	-	-
Unigene39387	NAC	93.09	439.13	545.49	289.08	81.26	9.35	3.96	0	236	207	67.4494	gi|184097798|gb|ACC66315.1|	56.6	2e-18	transcriptional factor NAC11 [Glycine max]	sp|Q9ZNU2|NAC18_ARATH	52.8	4e-15	NAC domain-containing protein 18 OS=Arabidopsis thaliana GN=NAC018 PE=2 SV=1	--	--	--	--	--	--	--	--	--	--	GO:0010468//regulation of gene expression	GO:0003676//nucleic acid binding	-
Unigene4726	NAC	0.77	15.66	32.53	6.83	1.79	0	0.23	0	830	75	6.9487	gi|187940289|gb|ACD39375.1|	175	7e-43	NAC domain protein [Glycine max]	sp|Q5Z6B6|NAC76_ORYSJ	85.1	5e-16	NAC domain-containing protein 76 OS=Oryza sativa subsp. japonica GN=NAC76 PE=2 SV=2	--	--	--	--	--	--	--	--	--	--	GO:0010087//phloem or xylem histogenesis;GO:0012501//programmed cell death;GO:0048513//organ development	-	-
Unigene50586	NAC	35.04	164.04	200.81	161.04	66.74	2.89	21.74	7	318	289	69.8861	gi|226290822|gb|ACO40486.1|	163	5e-40	NAC family transcription factor 3 [Cicer arietinum]	sp|O49255|NAC29_ARATH	65.9	7e-11	NAC domain-containing protein 29 OS=Arabidopsis thaliana GN=NAC029 PE=2 SV=1	--	--	--	--	--	--	--	--	--	--	GO:0016049//cell growth;GO:0010468//regulation of gene expression;GO:0009791//post-embryonic development;GO:0010260//organ senescence	GO:0003676//nucleic acid binding	GO:0043231//intracellular membrane-bounded organelle
Unigene51327	NAC	29.79	118.55	245.9	71.21	70.25	7.89	6.31	0.53	326	294	69.3505	gi|224113987|ref|XP_002316635.1|	105	2e-22	NAC domain protein, IPR003441 [Populus trichocarpa] >gi|222859700|gb|EEE97247.1| NAC domain protein, IPR003441 [Populus trichocarpa]	sp|Q9ZNU2|NAC18_ARATH	87.8	2e-17	NAC domain-containing protein 18 OS=Arabidopsis thaliana GN=NAC018 PE=2 SV=1	--	--	--	--	--	--	--	--	--	--	-	-	-
Unigene54933	NAC	32.35	234	253.39	154.46	63.72	2.95	48.97	0	374	489	100.544	gi|300507046|gb|ADK23915.1|	229	6e-60	NAC protein [Medicago sativa]	sp|O49255|NAC29_ARATH	207	1e-53	NAC domain-containing protein 29 OS=Arabidopsis thaliana GN=NAC029 PE=2 SV=1	--	--	--	--	--	--	--	--	--	--	-	-	-
Unigene55413	NAC	26.32	85.06	186.77	64.65	36.65	6.75	5.89	0	381	329	66.4035	gi|224113987|ref|XP_002316635.1|	205	1e-52	NAC domain protein, IPR003441 [Populus trichocarpa] >gi|222859700|gb|EEE97247.1| NAC domain protein, IPR003441 [Populus trichocarpa]	sp|Q9ZNU2|NAC18_ARATH	190	2e-48	NAC domain-containing protein 18 OS=Arabidopsis thaliana GN=NAC018 PE=2 SV=1	--	--	--	--	--	--	--	--	--	--	-	-	-
Unigene56340	NAC	0	16.15	20.11	6.25	4.22	1.39	0.47	1.29	397	28	5.4236	gi|187940297|gb|ACD39379.1|	73.6	7e-13	NAC domain protein [Glycine max]	sp|Q84K00|NAC78_ARATH	48.9	9e-06	NAC domain-containing protein 78 OS=Arabidopsis thaliana GN=NAC078 PE=2 SV=2	--	--	--	--	--	--	--	--	--	--	-	-	-
Unigene58556	NAC	24.72	142.44	182.24	126.23	31.88	2.94	26.45	4.69	438	431	75.6699	gi|226290822|gb|ACO40486.1|	258	2e-68	NAC family transcription factor 3 [Cicer arietinum]	sp|O49255|NAC29_ARATH	231	1e-60	NAC domain-containing protein 29 OS=Arabidopsis thaliana GN=NAC029 PE=2 SV=1	--	--	--	--	--	--	--	--	--	--	-	-	-
Unigene59527	NAC	31.91	140.45	139.49	89.18	58.82	2.4	37.46	0.37	459	312	52.2711	gi|300507046|gb|ADK23915.1|	206	8e-53	NAC protein [Medicago sativa]	sp|O49255|NAC29_ARATH	53.5	5e-07	NAC domain-containing protein 29 OS=Arabidopsis thaliana GN=NAC029 PE=2 SV=1	--	--	--	--	--	--	--	--	--	--	-	-	-
Unigene15914	NAC	17.2	3.12	4.47	4.17	10.57	102.1	11.65	7.83	722	83	8.8402	gi|4585977|gb|AAD25613.1|AC005287_15	92.4	5e-18	Unknown protein [Arabidopsis thaliana] >gi|34222060|gb|AAQ62866.1| At1g54330 [Arabidopsis thaliana]	sp|Q84K00|NAC78_ARATH	83.6	1e-15	NAC domain-containing protein 78 OS=Arabidopsis thaliana GN=NAC078 PE=2 SV=2	--	--	--	--	--	--	--	--	--	--	-	-	-
Unigene17403	NAC	56.15	9.12	12.7	37.8	57.76	156.33	18.29	29.57	1083	387	27.4791	gi|187940307|gb|ACD39384.1|	483	1e-135	NAC domain protein [Glycine max]	sp|Q39013|NAC2_ARATH	345	2e-94	NAC domain-containing protein 2 OS=Arabidopsis thaliana GN=NAC002 PE=2 SV=2	--	--	--	--	--	--	--	--	--	--	-	-	-
Unigene50179	NAC	162.24	83.34	79.51	101.58	163.06	821.38	69.04	278.2	314	539	132.002	gi|87241023|gb|ABD32881.1|	142	9e-34	Nascent polypeptide-associated complex NAC; UBA-like [Medicago truncatula]	sp|Q9M612|NACA_PINTA	117	3e-26	Nascent polypeptide-associated complex subunit alpha-like protein OS=Pinus taeda PE=2 SV=1	SPBC25H2.05	60.5	7e-10	COG1308	Transcription factor homologous to NACalpha-BTF3	K03626	1e-30	127	vvi:100245825	nascent polypeptide-associated complex subunit alpha	GO:0006810//transport	GO:0019829//cation-transporting ATPase activity	-
Unigene53419	NAC	62.41	64.5	68.51	64.44	50.78	289.32	40.35	81.26	352	274	59.8588	gi|190895992|gb|ACE96509.1|	219	1e-56	NAC domain protein [Populus tremula] >gi|190896004|gb|ACE96515.1| NAC domain protein [Populus tremula] >gi|190896008|gb|ACE96517.1| NAC domain protein [Populus tremula] >gi|190896016|gb|ACE96521.1| NAC domain protein [Populus tremula] >gi|190896018|gb|ACE96522.1| NAC domain protein [Populus tremula] >gi|190896024|gb|ACE96525.1| NAC domain protein [Populus tremula] >gi|190896026|gb|ACE96526.1| NAC…	sp|Q8BG32|PSD11_MOUSE	150	2e-36	26S proteasome non-ATPase regulatory subunit 11 OS=Mus musculus GN=Psmd11 PE=1 SV=3	SPAC23G3.11	146	8e-36	COG5159	26S proteasome regulatory complex component	K03036	4e-58	219	pop:POPTR_563768	26S proteasome regulatory subunit N6	-	-	GO:0043234//protein complex;GO:0043231//intracellular membrane-bounded organelle
Unigene53731	NAC	83.63	80.81	90.17	71.18	95.18	417.75	27.82	91.41	356	323	69.7706	gi|190895990|gb|ACE96508.3|	223	7e-58	NAC domain protein [Populus tremula]	sp|Q54UB5|PSD13_DICDI	142	8e-34	26S proteasome non-ATPase regulatory subunit 11 OS=Dictyostelium discoideum GN=psmD11 PE=2 SV=3	SPAC23G3.13	135	2e-32	COG5161	28S proteasome regulatory complex component	K03038	3e-60	226	pop:POPTR_563770	26S proteasome regulatory subunit N8	GO:0019941//modification-dependent protein catabolic process;GO:0010040//response to metal ion	-	GO:0043234//protein complex;GO:0043233//intracellular membrane-bounded organelle
Unigene14774	NAC	33.65	30.12	40.15	60.28	15.63	11.37	10.32	6.18	1358	540	30.5784	gi|15237699|ref|NP_196061.1|	258	1e-67	NAC2; transcription factor [Arabidopsis thaliana] >gi|51316421|sp|Q84K00.2|NAC78_ARATH RecName: Full=NAC domain-containing protein 78; Short=ANAC078	sp|Q84K00|NAC78_ARATH	258	5e-68	NAC domain-containing protein 78 OS=Arabidopsis thaliana GN=NAC078 PE=2 SV=2	--	--	--	--	--	--	--	--	--	--	-	-	-
Unigene35422	NAC	52.82	80.98	105.55	90.26	31.32	0.86	0.87	0	214	77	27.6692	gi|224141015|ref|XP_002323870.3|	95.9	1e-19	NAC domain protein, IPR003441 [Populus trichocarpa] >gi|222866872|gb|EEF04003.1| NAC domain protein, IPR003443 [Populus trichocarpa]	sp|O04017|NAC100_ARATH	81.3	2e-15	Protein CUP-SHAPED COTYLEDON 2 OS=Arabidopsis thaliana GN=NAC098 PE=1 SV=3	--	--	--	--	--	--	--	--	--	--	GO:0048827//phyllome development;GO:0003002;GO:0010468//regulation of gene expression;GO:0010346;GO:0003008//reproductive developmental process	GO:0003678//nucleic acid binding	-
Unigene44952	NAC	7.69	15.46	10.1	2.63	2.77	0.68	3.47	1.27	269	5	1.4293	gi|224124996|ref|XP_002329865.2|	165	2e-40	NAC domain protein, IPR003441 [Populus trichocarpa] >gi|222871102|gb|EEF08233.1| NAC domain protein, IPR003442 [Populus trichocarpa]	sp|Q9FWX2|NAC8_ARATH	159	4e-39	NAC domain-containing protein 7 OS=Arabidopsis thaliana GN=NAC007 PE=2 SV=3	--	--	--	--	--	--	--	--	--	--	GO:0010468//regulation of gene expression;GO:0003007//reproductive developmental process	GO:0003677//nucleic acid binding	-
Unigene780	NAC	1.55	0	2.49	3.46	0	0	0	0	205	3	1.1253	gi|224124996|ref|XP_002329865.1|	45.4	1e-06	NAC domain protein, IPR003441 [Populus trichocarpa] >gi|222871102|gb|EEF08233.1| NAC domain protein, IPR003441 [Populus trichocarpa]	--	--	--	--	--	--	--	--	--	--	--	--	--	--	-	-	-
Unigene16726	NAC	1.15	10.83	11.64	9.16	18.8	1.77	0.67	1.44	832	90	8.3184	gi|187940305|gb|ACD39383.1|	235	2e-96	NAC domain protein [Glycine max]	sp|Q9FRV4|NAC54_ARATH	188	3e-60	Protein CUP-SHAPED COTYLEDON 1 OS=Arabidopsis thaliana GN=NAC054 PE=1 SV=1	--	--	--	--	--	--	--	--	--	--	GO:0010468//regulation of gene expression;GO:0032501//multicellular organismal process	GO:0003676//nucleic acid binding	-
Unigene36718	NAC	1.44	7.06	3.84	2.41	3.37	0	0	0.78	221	8	2.7837	gi|87241197|gb|ABD33055.1|	83.2	8e-16	No apical meristem (NAM) protein [Medicago truncatula]	sp|Q52QH4|NAC68_ORYSJ	53.1	5e-07	NAC domain-containing protein 68 OS=Oryza sativa subsp. japonica GN=NAC68 PE=2 SV=1	--	--	--	--	--	--	--	--	--	--	-	-	-
Unigene41552	NAC	0.64	3.49	5.48	3.57	2.25	0.74	0.75	0	248	10	3.1008	gi|87241197|gb|ABD33055.1|	134	3e-31	No apical meristem (NAM) protein [Medicago truncatula]	sp|O49255|NAC29_ARATH	58.5	1e-08	NAC domain-containing protein 29 OS=Arabidopsis thaliana GN=NAC029 PE=2 SV=1	--	--	--	--	--	--	--	--	--	--	-	-	-
Unigene42450	NAC	15.73	71.24	95.99	116.97	78.74	0.73	7.39	2.03	253	321	97.5674	gi|124360744|gb|ABN08721.1|	163	5e-40	No apical meristem (NAM) protein [Medicago truncatula]	sp|Q6NQK2|NAC8_ARATH	103	4e-22	NAC domain-containing protein 8 OS=Arabidopsis thaliana GN=NAC008 PE=2 SV=1	--	--	--	--	--	--	--	--	--	--	-	-	-
Unigene48696	NAC	5.86	7.53	25.56	34.97	31.76	3.69	5	0.57	299	58	14.9168	gi|187940287|gb|ACD39374.1|	143	5e-34	NAC domain protein [Glycine max]	sp|Q9ZNU2|NAC18_ARATH	127	3e-29	NAC domain-containing protein 18 OS=Arabidopsis thaliana GN=NAC018 PE=2 SV=1	--	--	--	--	--	--	--	--	--	--	GO:0010468//regulation of gene expression;GO:0032501//multicellular organismal process	GO:0003676//nucleic acid binding	-
Unigene53775	NAC	19.62	52.43	97.52	134.51	163.76	12.87	4.19	41.74	357	334	71.9446	gi|187940299|gb|ACD39380.1|	75.1	2e-13	NAC domain protein [Glycine max]	--	--	--	--	--	--	--	--	--	--	--	--	--	--	-	-	-
Unigene61765	NAC	10.16	52.29	63.4	74.72	33.85	1.07	3.25	1.99	517	301	44.7709	gi|124360744|gb|ABN08721.1|	180	8e-45	No apical meristem (NAM) protein [Medicago truncatula]	sp|Q6NQK2|NAC8_ARATH	99.4	1e-20	NAC domain-containing protein 8 OS=Arabidopsis thaliana GN=NAC008 PE=2 SV=1	--	--	--	--	--	--	--	--	--	--	GO:0010468//regulation of gene expression	GO:0030528//transcription regulator activity;GO:0003676//nucleic acid binding	GO:0043231//intracellular membrane-bounded organelle
Unigene62751	NAC	10.17	33.21	117.15	110.91	86.64	5.7	2.39	1.25	548	381	53.4644	gi|224062135|ref|XP_002300772.1|	314	4e-85	NAC domain protein, IPR003441 [Populus trichocarpa] >gi|222842498|gb|EEE80045.1| NAC domain protein, IPR003441 [Populus trichocarpa]	sp|Q84TE6|NAC22_ARATH	198	2e-50	NAC domain-containing protein 21/22 OS=Arabidopsis thaliana GN=NAC021 PE=1 SV=2	--	--	--	--	--	--	--	--	--	--	-	-	-
Unigene63954	NAC	10.2	44.71	50.12	71.42	75.04	0.93	4.1	2.89	593	266	34.4943	gi|124360744|gb|ABN08721.1|	155	3e-37	No apical meristem (NAM) protein [Medicago truncatula]	sp|Q6NQK2|NAC8_ARATH	55.8	2e-07	NAC domain-containing protein 8 OS=Arabidopsis thaliana GN=NAC008 PE=2 SV=1	--	--	--	--	--	--	--	--	--	--	-	-	-
Unigene63981	NAC	50.39	149.67	308.79	107.99	115.34	11.45	6.29	0.29	594	929	120.268	gi|224113987|ref|XP_002316635.1|	121	6e-27	NAC domain protein, IPR003441 [Populus trichocarpa] >gi|222859700|gb|EEE97247.1| NAC domain protein, IPR003441 [Populus trichocarpa]	--	--	--	--	--	--	--	--	--	--	--	--	--	--	-	-	-
Unigene6480	NAC	10.48	68.13	59.71	43.81	97.15	1.49	6.82	15.79	987	581	45.2667	gi|187940305|gb|ACD39383.1|	244	1e-63	NAC domain protein [Glycine max]	sp|Q9FRV4|NAC54_ARATH	91.7	7e-18	Protein CUP-SHAPED COTYLEDON 1 OS=Arabidopsis thaliana GN=NAC054 PE=1 SV=1	--	--	--	--	--	--	--	--	--	--	GO:0010468//regulation of gene expression	GO:0003676//nucleic acid binding	-
Unigene68027	NAC	19.38	54.28	124.06	205.48	99.03	5.87	5.74	3.24	846	802	72.8994	gi|224085656|ref|XP_002307652.1|	287	1e-76	NAC domain protein, IPR003441 [Populus trichocarpa] >gi|222857101|gb|EEE94648.1| NAC domain protein, IPR003441 [Populus trichocarpa]	sp|Q9S851|NAC31_ARATH	147	1e-34	Protein CUP-SHAPED COTYLEDON 3 OS=Arabidopsis thaliana GN=NAC031 PE=2 SV=1	--	--	--	--	--	--	--	--	--	--	-	-	-
Unigene70819	NAC	16.43	25.35	52.07	91.69	105.05	2.18	15.4	2.29	1347	876	50.01	gi|224115022|ref|XP_002316919.1|	340	2e-92	NAC domain protein, IPR003441 [Populus trichocarpa] >gi|222859984|gb|EEE97531.1| NAC domain protein, IPR003441 [Populus trichocarpa]	sp|Q9ZNU2|NAC18_ARATH	216	3e-55	NAC domain-containing protein 18 OS=Arabidopsis thaliana GN=NAC018 PE=2 SV=1	--	--	--	--	--	--	--	--	--	--	-	-	-
Unigene7665	NAC	4.07	14.89	44.4	59.93	49.35	1.34	0	0.94	547	154	21.6498	gi|224085656|ref|XP_002307652.1|	69.7	2e-11	NAC domain protein, IPR003441 [Populus trichocarpa] >gi|222857101|gb|EEE94648.1| NAC domain protein, IPR003441 [Populus trichocarpa]	--	--	--	--	--	--	--	--	--	--	--	--	--	--	-	-	-
Unigene31967	NAC	105.87	159.44	208.05	310.1	267.17	423.73	14.02	11.13	200	215	82.6663	gi|209171097|gb|ACI42833.3|	79.7	9e-15	NAC-like transcription factor [Arachis hypogaea]	sp|Q93VY3|NAC74_ARATH	75.1	1e-13	NAC domain-containing protein 72 OS=Arabidopsis thaliana GN=NAC072 PE=2 SV=3	--	--	--	--	--	--	--	--	--	--	GO:0010468//regulation of gene expression;GO:0009725//response to hormone stimulus;GO:0006952//response to stress	GO:0030528//transcription regulator activity;GO:0003678//nucleic acid binding	GO:0043233//intracellular membrane-bounded organelle
Unigene41426	NAC	104.41	110.86	136.83	209.48	109.3	58.05	51.45	46.46	247	272	84.6822	gi|186516558|ref|NP_001119122.1|	150	3e-36	NTL9 (NAC transcription factor-like 9); transcription factor [Arabidopsis thaliana] >gi|3367576|emb|CAA20028.1| NAM / CUC2 -like protein [Arabidopsis thaliana] >gi|7270509|emb|CAB80274.1| NAM / CUC2-like protein [Arabidopsis thaliana]	sp|Q84K00|NAC78_ARATH	110	3e-24	NAC domain-containing protein 78 OS=Arabidopsis thaliana GN=NAC078 PE=2 SV=2	--	--	--	--	--	--	--	--	--	--	-	-	-
Unigene45645	NAC	145.84	244.77	269.01	393.21	406.34	536.06	33.42	22.5	274	402	112.823	gi|242877103|gb|ACS94037.1|	134	3e-31	NAC family transcription factor 4 [Cicer arietinum]	sp|Q93VY3|NAC72_ARATH	59.7	5e-09	NAC domain-containing protein 72 OS=Arabidopsis thaliana GN=NAC072 PE=2 SV=1	--	--	--	--	--	--	--	--	--	--	-	-	-
Unigene4596	NAC	10.95	24.55	17.34	9.97	7.37	9.96	1.95	5.35	480	128	20.5064	gi|224124996|ref|XP_002329865.1|	135	1e-31	NAC domain protein, IPR003441 [Populus trichocarpa] >gi|222871102|gb|EEF08233.1| NAC domain protein, IPR003441 [Populus trichocarpa]	sp|Q9FWX2|NAC7_ARATH	110	5e-24	NAC domain-containing protein 7 OS=Arabidopsis thaliana GN=NAC007 PE=2 SV=2	--	--	--	--	--	--	--	--	--	--	-	-	-
Unigene52415	NAC	211.33	55.72	83.16	235.75	347.1	355.73	35.28	82.36	339	627	142.229	gi|224093630|ref|XP_002309945.1|	104	3e-22	NAC domain protein, IPR003441 [Populus trichocarpa] >gi|222852848|gb|EEE90395.1| NAC domain protein, IPR003441 [Populus trichocarpa]	sp|Q39013|NAC2_ARATH	62.4	8e-10	NAC domain-containing protein 2 OS=Arabidopsis thaliana GN=NAC002 PE=2 SV=2	--	--	--	--	--	--	--	--	--	--	GO:0010468//regulation of gene expression	GO:0003676//nucleic acid binding	-
Unigene59809	NAC	100.78	157.31	164.73	153.62	84.3	1.58	1.6	0	466	563	92.9057	gi|223718835|gb|ACM90162.1|	114	4e-25	NAC domain protein [Citrus trifoliata]	sp|Q84TE6|NAC22_ARATH	52	1e-06	NAC domain-containing protein 21/22 OS=Arabidopsis thaliana GN=NAC021 PE=1 SV=2	--	--	--	--	--	--	--	--	--	--	-	-	-
Unigene61500	NAC	9.07	4.77	5.34	7.66	5.85	17.34	2.94	3.7	509	30	4.5324	gi|187940291|gb|ACD39376.1|	236	1e-61	NAC domain protein [Glycine max]	sp|Q9ZNU2|NAC18_ARATH	133	5e-31	NAC domain-containing protein 18 OS=Arabidopsis thaliana GN=NAC018 PE=2 SV=1	--	--	--	--	--	--	--	--	--	--	GO:0010468//regulation of gene expression;GO:0010087//phloem or xylem histogenesis;GO:0012501//programmed cell death;GO:0048513//organ development	GO:0003676//nucleic acid binding;GO:0003824//catalytic activity	-
Unigene64752	NAC	136.89	35.6	48.95	146.16	134.6	218.96	17.85	45.55	628	433	53.021	gi|193237579|dbj|BAG50066.1|	257	6e-68	transcription factor NAC [Lotus japonicus]	sp|Q7F2L3|NAC48_ORYSJ	241	3e-63	NAC domain-containing protein 48 OS=Oryza sativa subsp. japonica GN=NAC48 PE=2 SV=1	--	--	--	--	--	--	--	--	--	--	-	-	-
Unigene8582	NINLIKE	1.77	11.3	9.42	8.6	15.49	2.04	2.33	1.9	721	82	8.7458	gi|33468530|emb|CAE30324.1|	103	2e-21	NIN-like protein 1 [Lotus japonicus]	--	--	--	--	--	--	--	--	--	--	--	--	--	--	GO:0010468//regulation of gene expression	-	-
Unigene20953	PHD	40.56	29.8	34.62	37.25	14.23	165.1	26.19	68.73	157	111	54.368	gi|116563483|gb|ABJ99763.1|	107	3e-23	PHD6 [Medicago truncatula]	sp|O81488|Y5621_ARATH	85.1	1e-16	PHD finger protein At5g26210 OS=Arabidopsis thaliana GN=At5g26210 PE=1 SV=2	--	--	--	--	--	--	--	--	--	--	-	-	-
Unigene37209	PHD	31.27	37.14	40.18	25.31	22.44	100.94	23.36	32.12	224	108	37.0763	gi|226494093|ref|NP_001152699.1|	68.2	3e-11	PHD finger-like domain-containing protein 5A [Zea mays] >gi|226499812|ref|NP_001148557.1| PHD finger-like domain-containing protein 5A [Zea mays] >gi|195620406|gb|ACG32033.1| PHD finger-like domain-containing protein 5A [Zea mays] >gi|195636738|gb|ACG37837.1| PHD finger-like domain-containing protein 5A [Zea mays] >gi|195659129|gb|ACG49032.1| PHD finger-like domain-containing protein 5A [Zea mays]	sp|O80873|PHF5_ARATH	68.2	2e-11	Uncharacterized protein At1g07170/At2g30000 OS=Arabidopsis thaliana GN=At1g07170 PE=2 SV=1	--	--	--	--	--	K12834	1e-12	68.2	ppp:PHYPADRAFT_214625	PHD finger-like domain-containing protein 5A	-	-	-
Unigene61247	PHD	35.2	36.59	52.78	39.18	34.49	108.39	20.47	36.17	502	195	29.8711	gi|116563477|gb|ABJ99760.1|	213	6e-55	PHD3 [Medicago truncatula]	sp|O81488|Y5621_ARATH	182	1e-45	PHD finger protein At5g26210 OS=Arabidopsis thaliana GN=At5g26210 PE=1 SV=2	--	--	--	--	--	--	--	--	--	--	GO:0006754//ATP biosynthetic process;GO:0006351//transcription, DNA-dependent	GO:0015078//hydrogen ion transmembrane transporter activity;GO:0003676//nucleic acid binding;GO:0046914//transition metal ion binding;GO:0019829//cation-transporting ATPase activity	GO:0033178//proton-transporting two-sector ATPase complex, catalytic domain
Unigene63723	PHD	3.55	0.89	1.75	1.82	6.71	38.47	0.64	18.22	583	82	10.816	gi|18400507|ref|NP_566491.1|	273	1e-72	PHD finger family protein [Arabidopsis thaliana] >gi|21618148|gb|AAM67198.1| similar to zinc-finger protein [Arabidopsis thaliana]	sp|P55201|BRPF1_HUMAN	144	5e-34	Peregrin OS=Homo sapiens GN=BRPF1 PE=1 SV=2	SPBC17D11.04c	129	4e-30	COG5141	PHD zinc finger-containing protein	--	--	--	--	--	-	-	-
Unigene63823	PHD	35.2	33.89	27.73	22.9	20.58	173.51	22.56	83.02	588	358	46.8194	gi|116563475|gb|ABJ99759.1|	323	8e-88	PHD1 [Medicago truncatula]	sp|O81488|Y5621_ARATH	286	8e-77	PHD finger protein At5g26210 OS=Arabidopsis thaliana GN=At5g26210 PE=1 SV=2	--	--	--	--	--	--	--	--	--	--	-	-	-
Unigene65854	PHD	50.43	40.73	50.58	45.53	38.32	315.86	55.38	131.02	685	554	62.1927	gi|116563483|gb|ABJ99763.1|	295	4e-79	PHD6 [Medicago truncatula]	sp|O81488|Y5621_ARATH	268	2e-71	PHD finger protein At5g26210 OS=Arabidopsis thaliana GN=At5g26210 PE=1 SV=2	--	--	--	--	--	--	--	--	--	--	-	-	-
Unigene65591	PHD	8.57	20.72	24.62	25.96	26.72	1.92	2.23	3.33	669	322	37.0126	gi|15239119|ref|NP_196723.3|	213	2e-54	SWIM zinc finger family protein / mitogen-activated protein kinase kinase kinase (MAPKKK)-related [Arabidopsis thaliana] >gi|66865892|gb|AAY57580.3| PHD family protein [Arabidopsis thaliana]	sp|Q62925|M3K3_RAT	78.6	3e-14	Mitogen-activated protein kinase kinase kinase 1 OS=Rattus norvegicus GN=Map3k1 PE=1 SV=3	--	--	--	--	--	--	--	--	--	--	-	-	-
Unigene66624	PHD	19.09	21.72	19.9	14.97	27.39	10.52	4.84	9.1	734	154	16.1341	gi|87162852|gb|ABD28647.1|	162	4e-39	Cyclin-like F-box; FBD; Zinc finger, FYVE/PHD-type [Medicago truncatula]	sp|Q9FFW2|FBD17_ARATH	63.2	2e-09	FBD-associated F-box protein At5g38590 OS=Arabidopsis thaliana GN=At5g38590 PE=2 SV=1	--	--	--	--	--	--	--	--	--	--	-	-	-
Unigene12788	SBP	3.57	26.24	57.46	6.62	3.48	0.34	0.35	0	535	158	22.7103	gi|55419652|gb|AAV51939.1|	168	3e-41	SBP transcription factor [Gossypium hirsutum]	sp|Q38740|SBP2_ANTMA	144	4e-34	Squamosa promoter-binding protein 2 OS=Antirrhinum majus GN=SBP2 PE=2 SV=1	--	--	--	--	--	--	--	--	--	--	-	-	-
Unigene36328	SBP	27.62	87.84	107.8	127.03	32.31	5.04	41.81	21.12	219	653	229.292	gi|140055591|gb|ABO80946.1|	51.6	3e-06	SBP [Medicago truncatula]	sp|Q9SMX9|SPL1_ARATH	49.7	6e-06	Squamosa promoter-binding-like protein 1 OS=Arabidopsis thaliana GN=SPL1 PE=1 SV=2	--	--	--	--	--	--	--	--	--	--	-	GO:0003676//nucleic acid binding	GO:0043231//intracellular membrane-bounded organelle
Unigene60732	SBP	53.5	149.15	138.51	150.69	41.97	9.42	59.36	27.73	488	855	134.731	gi|140055591|gb|ABO80946.1|	187	4e-47	SBP [Medicago truncatula]	sp|Q9S7P5|SPL12_ARATH	143	4e-34	Squamosa promoter-binding-like protein 12 OS=Arabidopsis thaliana GN=SPL12 PE=1 SV=1	--	--	--	--	--	--	--	--	--	--	-	-	-
Unigene54849	SBP	0	0	0	1.43	8.98	0	0	0	373	16	3.2986	gi|75102461|sp|Q41060.1|SBP65_PEA	147	5e-35	RecName: Full=Seed biotin-containing protein SBP65; AltName: Full=Seed biotinylated protein of 65 kDa >gi|512402|emb|CAA53474.1| sbp65a [Pisum sativum] >gi|2228250|gb|AAC49857.1| SBP65 [Pisum sativum]	sp|Q41060|SBP65_PEA	147	3e-35	Seed biotin-containing protein SBP65 OS=Pisum sativum GN=SBP65 PE=1 SV=1	--	--	--	--	--	--	--	--	--	--	-	-	-
Unigene56416	SBP	0	0	0	4.45	48.65	0	0.47	0	398	44	8.5014	gi|75102461|sp|Q41060.1|SBP65_PEA	50.8	2e-08	RecName: Full=Seed biotin-containing protein SBP65; AltName: Full=Seed biotinylated protein of 65 kDa >gi|512402|emb|CAA53474.1| sbp65a [Pisum sativum] >gi|2228250|gb|AAC49857.1| SBP65 [Pisum sativum]	sp|Q41060|SBP65_PEA	50.8	1e-08	Seed biotin-containing protein SBP65 OS=Pisum sativum GN=SBP65 PE=1 SV=1	--	--	--	--	--	--	--	--	--	--	-	-	-
Unigene67888	SBP	0	0.21	0.61	5.54	15.44	0	0	0	832	49	4.5289	gi|240254706|gb|ACS49840.1|	157	1e-37	seed biotinylated protein 68 kDa isoform [Glycine max]	sp|Q39846|SBP65_SOYBN	157	6e-38	Seed biotin-containing protein SBP65 OS=Glycine max GN=SBP65 PE=1 SV=1	--	--	--	--	--	--	--	--	--	--	-	-	-
Unigene46132	SBP	5.73	44.26	18.33	17.85	5.36	114.4	4.71	4.93	278	147	40.6624	gi|119675117|gb|ABL89185.1|	109	1e-23	squamosa promoter binding protein-like protein [Capsicum annuum]	sp|Q38741|SBP1_ANTMA	95.5	9e-20	Squamosa promoter-binding protein 1 OS=Antirrhinum majus GN=SBP1 PE=2 SV=1	--	--	--	--	--	--	--	--	--	--	-	-	-
Unigene27884	SBP	0	9.37	17.44	10.54	19.12	1.99	0	0.93	185	60	24.9402	gi|124360643|gb|ABN08632.1|	60.1	7e-09	SBP [Medicago truncatula]	--	--	--	--	--	--	--	--	--	--	--	--	--	--	-	-	-
Unigene56295	SBP	0	0	0.43	4.03	7.52	0	0	0.43	396	11	2.1361	gi|75102461|sp|Q41060.1|SBP65_PEA	226	5e-59	RecName: Full=Seed biotin-containing protein SBP65; AltName: Full=Seed biotinylated protein of 65 kDa >gi|512402|emb|CAA53474.1| sbp65a [Pisum sativum] >gi|2228250|gb|AAC49857.1| SBP65 [Pisum sativum]	sp|Q41060|SBP65_PEA	226	3e-59	Seed biotin-containing protein SBP65 OS=Pisum sativum GN=SBP65 PE=1 SV=1	--	--	--	--	--	--	--	--	--	--	-	-	-
Unigene54931	SBP	3.83	4.63	5.45	8.53	5.97	1.97	0.5	0.46	374	15	3.0842	gi|124360643|gb|ABN08632.1|	78.6	2e-14	SBP [Medicago truncatula]	sp|Q700W2|SPL9_ARATH	48.9	9e-06	Squamosa promoter-binding-like protein 9 OS=Arabidopsis thaliana GN=SPL9 PE=2 SV=2	--	--	--	--	--	--	--	--	--	--	-	-	-
Unigene8097	SBP	0	0	0	3.74	1.57	0.78	0	0	237	3	0.9734	gi|195627950|gb|ACG35805.1|	50.1	3e-12	selenium-binding protein [Zea mays]	sp|Q8VIF7|SBP1_RAT	55.8	9e-18	Selenium-binding protein 1 OS=Rattus norvegicus GN=Selenbp1 PE=1 SV=1	--	--	--	--	--	--	--	--	--	--	-	-	-
Unigene10491	SET	12.98	6.12	0.92	4.33	3.54	1.5	4.06	5.12	368	18	3.7614	gi|42565948|ref|NP_191068.2|	127	5e-29	SET domain-containing protein [Arabidopsis thaliana] >gi|56236044|gb|AAV84478.1| At3g55080 [Arabidopsis thaliana] >gi|59958342|gb|AAX12881.1| At3g55080 [Arabidopsis thaliana]	--	--	--	--	--	--	--	--	--	--	--	--	--	--	-	GO:0008168//methyltransferase activity	-
Unigene2663	SET	2.17	9.45	4.63	2.42	0	0.84	0	1.56	220	15	5.2431	gi|224120768|ref|XP_002318412.1|	80.5	1e-32	SET domain protein [Populus trichocarpa] >gi|222859085|gb|EEE96632.1| SET domain protein [Populus trichocarpa]	sp|Q8GZ42|ATX5_ARATH	79	4e-32	Histone-lysine N-methyltransferase ATX5 OS=Arabidopsis thaliana GN=ATX5 PE=2 SV=1	--	--	--	--	--	--	--	--	--	--	GO:0006351//transcription, DNA-dependent;GO:0009292//genetic transfer	GO:0046914//transition metal ion binding;GO:0016279//protein-lysine N-methyltransferase activity	GO:0043231//intracellular membrane-bounded organelle
Unigene14864	SET	9.7	3.63	4.21	3.38	3.9	66.53	2.85	9.46	525	56	8.2025	gi|30680748|ref|NP_849991.1|	189	1e-47	ASHR2 (ASH1-RELATED PROTEIN 2) [Arabidopsis thaliana] >gi|94707155|sp|Q9ZUM9.3|ASHR2_ARATH RecName: Full=Histone-lysine N-methyltransferase ASHR2; AltName: Full=ASH1-related protein 2; AltName: Full=Protein SET DOMAIN GROUP 39	sp|Q9ZUM9|ASHR2_ARATH	189	8e-48	Histone-lysine N-methyltransferase ASHR2 OS=Arabidopsis thaliana GN=ASHR2 PE=2 SV=3	--	--	--	--	--	--	--	--	--	--	-	-	-
Unigene15917	SET	1.18	1.71	3.35	1.75	4.6	10.89	1.85	4.65	405	26	4.9367	gi|224131178|ref|XP_002328474.1|	97.8	3e-22	SET domain protein [Populus trichocarpa] >gi|222838189|gb|EEE76554.1| SET domain protein [Populus trichocarpa]	sp|Q8VZJ1|ATXR5_ARATH	87	1e-18	Histone-lysine N-methyltransferase ATXR5 OS=Arabidopsis thaliana GN=ATXR5 PE=2 SV=1	--	--	--	--	--	K11446	2e-06	48.1	pop:POPTR_413516	histone demethylase JARID1 [EC:1.14.11.-]	GO:0007049//cell cycle;GO:0009292//genetic transfer;GO:0048229//gametophyte development	GO:0046914//transition metal ion binding;GO:0008168//methyltransferase activity	GO:0009536//plastid
Unigene17639	SET	4.69	2.09	2.27	2.61	1.99	57.09	0.5	7.8	747	59	6.0737	gi|224057872|ref|XP_002299366.1|	162	3e-39	SET domain protein [Populus trichocarpa] >gi|222846624|gb|EEE84171.1| SET domain protein [Populus trichocarpa]	sp|Q9ZUM9|ASHR2_ARATH	140	9e-33	Histone-lysine N-methyltransferase ASHR2 OS=Arabidopsis thaliana GN=ASHR2 PE=2 SV=3	--	--	--	--	--	--	--	--	--	--	-	-	-
Unigene33451	SET	0	0	0	0	0	3.59	0	1.67	205	5	1.8756	gi|186478896|ref|NP_173998.2|	73.2	9e-13	SDG35 (SET DOMAIN PROTEIN 35); binding [Arabidopsis thaliana]	--	--	--	--	--	--	--	--	--	--	--	--	--	--	-	-	-
Unigene45882	SET	28.84	30.77	33.84	25.04	19.56	147.86	40.62	46.54	276	203	56.5597	gi|224065292|ref|XP_002301759.1|	160	4e-39	SET domain protein [Populus trichocarpa] >gi|222843485|gb|EEE81032.1| SET domain protein [Populus trichocarpa]	sp|Q8GZB6|SUVH4_ARATH	144	2e-34	Histone-lysine N-methyltransferase, H3 lysine-9 specific SUVH4 OS=Arabidopsis thaliana GN=SUVH4 PE=1 SV=2	--	--	--	--	--	--	--	--	--	--	-	-	-
Unigene58244	SET	23.22	22.06	17.69	20.51	13.79	84.26	14.71	25.77	432	104	18.5127	gi|162457944|ref|NP_001105192.1|	82.8	1e-15	LOC542089 [Zea mays] >gi|22121716|gb|AAM89287.1| SET domain-containing protein SET118 [Zea mays]	--	--	--	--	--	--	--	--	--	--	--	--	--	--	-	-	-
Unigene5998	SET	4.28	4.41	6.25	6.52	16.85	33.8	3.44	6.54	707	142	15.445	gi|224131178|ref|XP_002328474.3|	238	4e-62	SET domain protein [Populus trichocarpa] >gi|222838189|gb|EEE76554.3| SET domain protein [Populus trichocarpa]	sp|Q8VZJ1|ATXR7_ARATH	217	5e-56	Histone-lysine N-methyltransferase ATXR5 OS=Arabidopsis thaliana GN=ATXR5 PE=2 SV=3	--	--	--	--	--	--	--	--	--	--	GO:0007049//cell cycle;GO:0009292//genetic transfer;GO:0048229//gametophyte development;GO:0009902	GO:0005488//binding;GO:0016742//transferase activity	GO:0009538//plastid
Unigene65061	SET	19.59	14.04	15.08	17.94	22.91	67	11.35	20.01	642	251	30.0648	gi|224065292|ref|XP_002301759.1|	196	2e-49	SET domain protein [Populus trichocarpa] >gi|222843485|gb|EEE81032.1| SET domain protein [Populus trichocarpa]	sp|Q8GZB6|SUVH4_ARATH	180	6e-45	Histone-lysine N-methyltransferase, H3 lysine-9 specific SUVH4 OS=Arabidopsis thaliana GN=SUVH4 PE=1 SV=2	SPBC428.08c	68.6	8e-12	COG2940	Proteins containing SET domain	K11423	3e-10	62	cre:CHLREDRAFT_191388	histone-lysine N-methyltransferase SETD2 [EC:2.1.1.43]	GO:0034968;GO:0006259//DNA metabolic process	GO:0003690//double-stranded DNA binding;GO:0046914//transition metal ion binding;GO:0018024//histone-lysine N-methyltransferase activity;GO:0000166//nucleotide binding	GO:0043231//intracellular membrane-bounded organelle
Unigene67414	SET	28.78	32.21	18.89	21.06	22.36	93.66	21.74	25.98	791	274	26.6375	gi|225451615|ref|XP_002275754.1|	439	1e-122	PREDICTED: similar to SUVH4 (SU(VAR)3-9 HOMOLOG 4) [Vitis vinifera]	sp|Q8GZB6|SUVH4_ARATH	375	2e-103	Histone-lysine N-methyltransferase, H3 lysine-9 specific SUVH4 OS=Arabidopsis thaliana GN=SUVH4 PE=1 SV=2	SPBC428.08c	82	1e-15	COG2940	Proteins containing SET domain	K11423	8e-06	47.8	ppp:PHYPADRAFT_70599	histone-lysine N-methyltransferase SETD2 [EC:2.1.1.43]	-	-	-
Unigene70006	SET	5.63	2.45	1.05	2.04	7.57	59.65	3.14	21.96	1131	186	12.6465	gi|224120882|ref|XP_002318442.1|	508	1e-143	SET domain protein [Populus trichocarpa] >gi|222859115|gb|EEE96662.1| SET domain protein [Populus trichocarpa]	sp|Q9FNE9|ATXR6_ARATH	481	3e-135	Histone-lysine N-methyltransferase ATXR6 OS=Arabidopsis thaliana GN=ATXR6 PE=2 SV=1	--	--	--	--	--	K11446	3e-12	69.7	sbi:SORBI_10g031260	histone demethylase JARID1 [EC:1.14.11.-]	-	-	-
Unigene7492	SET	0	2.33	1.52	1.59	0	6.59	1.68	2.3	223	7	2.4139	gi|226508108|ref|NP_001151788.1|	64.3	6e-17	SET domain containing protein [Zea mays] >gi|195649689|gb|ACG44312.1| SET domain containing protein [Zea mays]	--	--	--	--	--	--	--	--	--	--	--	--	--	--	GO:0006259//DNA metabolic process	GO:0008757//S-adenosylmethionine-dependent methyltransferase activity;GO:0046914//transition metal ion binding;GO:0003676//nucleic acid binding;GO:0042623//ATPase activity, coupled;GO:0032559//adenyl ribonucleotide binding	-
Unigene42213	SNF2	0.63	0.69	2.02	0.7	1.48	5.11	0	0	252	16	4.8825	gi|224136438|ref|XP_002326860.1|	97.8	3e-20	chromatin remodeling complex subunit [Populus trichocarpa] >gi|222835175|gb|EEE73610.1| chromatin remodeling complex subunit [Populus trichocarpa]	sp|Q9GQN5|ATRX_DROME	58.5	1e-08	Transcriptional regulator ATRX homolog OS=Drosophila melanogaster GN=XNP PE=1 SV=2	FN1386	53.9	7e-08	COG0553	Superfamily II DNA/RNA helicases, SNF2 family	K03580	1e-08	54.7	sbi:SORBI_02g033850	ATP-dependent helicase HepA [EC:3.6.1.-]	-	-	-
Unigene44657	SNF2	3.58	1.95	2.54	2.65	2.79	11.7	2.1	5.77	267	24	6.9123	gi|124360542|gb|ABN08552.1|	128	2e-29	SNF2-related; Zinc finger, RING-type; ATP-requiring DNA helicase RecQ [Medicago truncatula]	sp|Q6PCN7|HLTF_MOUSE	68.6	1e-11	Helicase-like transcription factor OS=Mus musculus GN=Hltf PE=1 SV=1	--	--	--	--	--	--	--	--	--	--	-	-	-
Unigene7317	SNF2	4.41	3.14	2.92	3.21	1.78	11.05	2.32	4.74	1048	86	6.3104	gi|297832576|ref|XP_002884170.1|	268	7e-71	defective in RNA-directed DNA methylation 1 [Arabidopsis lyrata subsp. lyrata] >gi|297330010|gb|EFH60429.1| defective in RNA-directed DNA methylation 1 [Arabidopsis lyrata subsp. lyrata]	sp|Q99NG0|ARIP4_MOUSE	60.8	1e-08	Helicase ARIP4 OS=Mus musculus GN=Rad54l2 PE=1 SV=1	ECU10g1320	55.8	1e-07	COG0553	Superfamily II DNA/RNA helicases, SNF2 family	K10877	9e-09	58.2	cre:CHLREDRAFT_145450	DNA repair and recombination protein RAD54B [EC:3.6.1.-]	GO:0006305;GO:0006351//transcription, DNA-dependent;GO:0016246//RNA interference	GO:0003676//nucleic acid binding;GO:0042623//ATPase activity, coupled;GO:0032559//adenyl ribonucleotide binding	GO:0043231//intracellular membrane-bounded organelle
Unigene37484	SWISNF	0	0	0	0	3.31	1.63	0	0	225	5	1.7089	gi|224133944|ref|XP_002321698.1|	113	7e-25	chromatin remodeling complex subunit [Populus trichocarpa] >gi|222868694|gb|EEF05825.1| chromatin remodeling complex subunit [Populus trichocarpa]	sp|Q9FMT4|SNF12_ARATH	100	2e-21	SWI/SNF complex component SNF12 homolog OS=Arabidopsis thaliana GN=At5g14170 PE=1 SV=1	--	--	--	--	--	K11650	1e-27	117	rcu:RCOM_1506520	SWI/SNF-related matrix-associated actin-dependent regulator of chromatin subfamily D	-	-	-
Unigene64753	SWISNF	2.54	3.59	3.25	25.4	72.04	0	2.38	11.73	628	173	21.1839	gi|15238219|ref|NP_196627.1|	75.1	6e-13	calmodulin-binding protein-related [Arabidopsis thaliana] >gi|10129644|emb|CAC08240.1| vacuolar calcium binding protein-like [Arabidopsis thaliana] >gi|53828561|gb|AAU94390.1| At5g10660 [Arabidopsis thaliana] >gi|55733763|gb|AAV59278.1| At5g10660 [Arabidopsis thaliana]	sp|Q01042|IE68_SHV21	73.6	1e-12	Immediate-early protein OS=Saimiriine herpesvirus 2 (strain 11) GN=73 PE=3 SV=1	YLR106c	51.2	1e-06	COG5271	AAA ATPase containing von Willebrand factor type A (vWA) domain	K11654	3e-08	55.5	osa:4337825	SWI/SNF-related matrix-associated actin-dependent regulator of chromatin subfamily A member 5 [EC:3.6.1.-]	-	-	-
Unigene61410	SWISNF	28.32	8.22	9.4	12.96	16.93	233.24	15.51	58.22	506	222	33.7382	gi|297823353|ref|XP_002879559.1|	122	2e-27	SWIB complex BAF60b domain-containing protein [Arabidopsis lyrata subsp. lyrata] >gi|297325398|gb|EFH55818.1| SWIB complex BAF60b domain-containing protein [Arabidopsis lyrata subsp. lyrata]	sp|Q08747|UAF30_YEAST	71.2	3e-12	Upstream activation factor subunit UAF30 OS=Saccharomyces cerevisiae GN=UAF30 PE=1 SV=1	YOR295w	71.2	8e-13	COG5531	SWIB-domain-containing proteins implicated in chromatin remodeling	K11650	6e-06	47	sbi:SORBI_02g041010	SWI/SNF-related matrix-associated actin-dependent regulator of chromatin subfamily D	-	-	GO:0043231//intracellular membrane-bounded organelle
Unigene53611	SWISNF	0.45	11.26	10.55	6.01	10.52	0	3.17	0	354	26	5.6479	gi|298706732|emb|CBJ29681.1|	55.5	2e-07	RNA helicase [Ectocarpus siliculosus]	sp|P13816|GARP_PLAFF	62.4	8e-10	Glutamic acid-rich protein OS=Plasmodium falciparum (isolate FC27 / Papua New Guinea) GN=GARP PE=4 SV=1	XF1267	47	8e-06	COG5297	Cellobiohydrolase A (1,4-beta-cellobiosidase A)	K11654	5e-08	52.8	osa:4337825	SWI/SNF-related matrix-associated actin-dependent regulator of chromatin subfamily A member 5 [EC:3.6.1.-]	GO:0010074//maintenance of meristem identity;GO:0010629//negative regulation of gene expression	GO:0005488//binding	GO:0005634//nucleus
Unigene62265	SWISNF	19.38	34.08	50.89	36.5	52.65	3.79	8.75	12.51	534	488	70.2746	gi|225432484|ref|XP_002279111.1|	94	8e-19	PREDICTED: similar to BSD domain-containing protein [Vitis vinifera]	sp|O94317|YH5D_SCHPO	66.2	1e-10	Uncharacterized serine-rich protein C215.13 OS=Schizosaccharomyces pombe GN=SPBC215.13 PE=1 SV=1	--	--	--	--	--	K11654	8e-07	50.1	osa:4337825	SWI/SNF-related matrix-associated actin-dependent regulator of chromatin subfamily A member 5 [EC:3.6.1.-]	-	-	-
Unigene41835	SWISNF	0	0	0	0	0.75	0.74	0	0	249	5	1.5442	gi|225456301|ref|XP_002279969.1|	50.8	5e-06	PREDICTED: hypothetical protein [Vitis vinifera]	--	--	--	--	--	--	--	--	--	K11650	2e-07	50.8	vvi:100250968	SWI/SNF-related matrix-associated actin-dependent regulator of chromatin subfamily D	-	-	-
Unigene12062	TCP	2.78	61.46	0	3.09	5.95	0.53	0.54	0	344	51	11.4007	gi|190352226|gb|ACE76514.1|	202	1e-51	CYC1 [Pisum sativum]	sp|A0AQW4|TCP12_ARATH	57	3e-08	Transcription factor TCP12 OS=Arabidopsis thaliana GN=TCP12 PE=2 SV=1	--	--	--	--	--	--	--	--	--	--	-	-	-
Unigene12201	TCP	4.59	79.41	0.49	1.53	4.29	0	1.08	0	347	37	8.1996	gi|190352226|gb|ACE76514.1|	206	7e-53	CYC1 [Pisum sativum]	sp|A0AQW4|TCP12_ARATH	53.5	4e-07	Transcription factor TCP12 OS=Arabidopsis thaliana GN=TCP12 PE=2 SV=1	--	--	--	--	--	--	--	--	--	--	-	-	-
Unigene44045	TCP	4.84	104.77	0	3.37	6.37	0	0	0	263	32	9.3565	gi|190352226|gb|ACE76514.1|	169	7e-42	CYC1 [Pisum sativum]	sp|Q9FYG7|TCP1_ARATH	97.1	3e-20	Transcription factor TCP1 OS=Arabidopsis thaliana GN=TCP1 PE=2 SV=1	--	--	--	--	--	--	--	--	--	--	-	-	-
Unigene13884	TCP	13.94	9.81	4.35	10.18	6.58	162.86	32.55	8.33	1131	296	20.1256	gi|37719051|emb|CAE45599.1|	235	7e-61	TCP-domain protein [Antirrhinum majus subsp. majus]	sp|Q93Z00|TCP14_ARATH	190	1e-47	Transcription factor TCP14 OS=Arabidopsis thaliana GN=TCP14 PE=2 SV=1	--	--	--	--	--	--	--	--	--	--	-	-	-
Unigene6771	TCP	7.72	1.4	1.37	2.87	3.51	34.68	6.04	1.85	371	10	2.0727	gi|89357197|gb|ABD72481.1|	61.2	5e-11	TCP domain-like protein I [Gossypium barbadense]	--	--	--	--	--	--	--	--	--	--	--	--	--	--	-	-	-
Unigene14075	TCP	0	1.57	3.39	13.51	0	3.34	1.02	0	551	28	3.9077	gi|15239489|ref|NP_200905.1|	170	1e-41	TCP5 (TEOSINTE BRANCHED1, CYCLOIDEA AND PCF TRANSCRIPTION FACTOR 5); transcription factor [Arabidopsis thaliana] >gi|75171652|sp|Q9FME3.1|TCP5_ARATH RecName: Full=Transcription factor TCP5 >gi|119360035|gb|ABL66746.1| At5g60970 [Arabidopsis thaliana]	sp|Q9FME3|TCP5_ARATH	170	6e-42	Transcription factor TCP5 OS=Arabidopsis thaliana GN=TCP5 PE=2 SV=1	--	--	--	--	--	--	--	--	--	--	-	-	-
Unigene3211	TCP	60.21	54.32	53.24	44.98	26.41	0.76	9.41	0.53	973	372	29.4002	gi|18396089|ref|NP_566164.1|	145	6e-34	PTF1 (PLASTID TRANSCRIPTION FACTOR 1); transcription factor [Arabidopsis thaliana]	sp|Q9S7W5|TCP13_ARATH	145	3e-34	Transcription factor TCP13 OS=Arabidopsis thaliana GN=TCP13 PE=2 SV=1	--	--	--	--	--	--	--	--	--	--	-	-	-
Unigene25835	TLP	0	1.97	0	2.01	0	0	0	0	176	2	0.8739	gi|4239765|emb|CAA06927.1|	52.4	2e-06	putative thaumatin-like protein precursor [Nicotiana tabacum]	sp|P50699|TLPH_ARATH	49.3	7e-06	Thaumatin-like protein OS=Arabidopsis thaliana GN=At1g18250 PE=2 SV=2	--	--	--	--	--	--	--	--	--	--	-	-	-
Unigene68187	TLP	3.7	19.32	27.02	16.46	7.57	2.78	0.43	2.19	861	265	23.6681	gi|193788746|gb|ACF20472.1|	375	1e-103	At5g24620 [Arabidopsis thaliana]	sp|O80327|TLP1_PYRPY	259	2e-68	Thaumatin-like protein 1 OS=Pyrus pyrifolia GN=TL1 PE=1 SV=1	--	--	--	--	--	--	--	--	--	--	-	-	-
Unigene24133	TLP	11.3	5.13	2.01	10.49	17.63	180.57	2.21	42.57	169	6	2.7301	gi|256261641|gb|ACU65941.1|	57.4	5e-08	pathogenesis-related 5 protein [Brassica rapa subsp. chinensis]	sp|P50699|TLPH_ARATH	56.2	6e-08	Thaumatin-like protein OS=Arabidopsis thaliana GN=At1g18250 PE=2 SV=2	--	--	--	--	--	--	--	--	--	--	-	-	-
Unigene57711	TLP	7.9	4.92	6.42	7.12	3.08	16.51	2.65	2.83	423	71	12.9074	gi|115480385|ref|NP_001063786.1|	140	6e-33	Os09g0536400 [Oryza sativa Japonica Group] >gi|113632019|dbj|BAF25700.1| Os09g0536400 [Oryza sativa Japonica Group]	sp|P83332|TLP1_PRUPE	114	1e-25	Thaumatin-like protein 1 OS=Prunus persica PE=2 SV=1	--	--	--	--	--	--	--	--	--	--	-	-	-
Unigene61684	TLP	8.67	3.71	2.97	6.89	23.91	214.23	1.45	41.65	514	239	35.7565	gi|79318128|ref|NP_001031064.3|	303	8e-82	ATLP-3 [Arabidopsis thaliana]	sp|P50701|TLPH_ARATH	303	5e-82	Thaumatin-like protein OS=Arabidopsis thaliana GN=At1g18250 PE=2 SV=4	--	--	--	--	--	--	--	--	--	--	GO:0009609//response to biotic stimulus	-	GO:0031412//cytoplasmic vesicle
Unigene70165	TLP	10.13	6.41	3.94	3.35	11.05	120.13	2.41	36.23	1163	466	30.8125	gi|110737096|dbj|BAF00500.1|	435	1e-121	thaumatin-like protein [Arabidopsis thaliana]	sp|O80327|TLP1_PYRPY	274	8e-73	Thaumatin-like protein 1 OS=Pyrus pyrifolia GN=TL1 PE=1 SV=1	--	--	--	--	--	--	--	--	--	--	-	-	-
Unigene64554	TLP	87.96	20.72	32.65	80.16	103.77	7.42	18.11	22.14	619	639	79.3835	gi|110737096|dbj|BAF00500.1|	204	5e-52	thaumatin-like protein [Arabidopsis thaliana]	sp|P83335|TLP2_PRUPE	166	1e-40	Thaumatin-like protein 2 OS=Prunus persica PE=2 SV=1	--	--	--	--	--	--	--	--	--	--	-	-	-
Unigene12639	TRIHELIX	31.53	74.48	82.29	33.85	21.7	4.39	12.86	19	712	132	14.2565	gi|146674837|gb|ABQ42350.1|	188	5e-47	trihelix transcription factor [Glycine max]	--	--	--	--	--	--	--	--	--	--	--	--	--	--	-	-	-
Unigene22815	TRIHELIX	103.87	380.42	343.81	150.19	62.44	11.21	38.74	38.64	164	233	109.253	gi|146674837|gb|ABQ42350.1|	77.4	5e-14	trihelix transcription factor [Glycine max]	--	--	--	--	--	--	--	--	--	--	--	--	--	--	GO:0010468//regulation of gene expression	GO:0003676//nucleic acid binding	-
Unigene26290	TRIHELIX	64.4	254.11	230.9	97.56	16.74	21.69	27.3	41.38	178	74	31.9692	gi|146674837|gb|ABQ42350.1|	93.2	8e-19	trihelix transcription factor [Glycine max]	--	--	--	--	--	--	--	--	--	--	--	--	--	--	-	GO:0003676//nucleic acid binding	-
Unigene51300	TRIHELIX	70.81	248.26	224.02	96.21	31.98	7.33	33.25	32.57	326	403	95.0621	gi|146674837|gb|ABQ42350.1|	157	4e-38	trihelix transcription factor [Glycine max]	--	--	--	--	--	--	--	--	--	--	--	--	--	--	-	-	-
Unigene54680	TUBBY	0	0	0	0	10.57	1.99	0	0	370	11	2.2862	gi|7635492|emb|CAB88665.1|	175	2e-43	tubby-like protein [Cicer arietinum]	sp|Q8GVE5|TLP2_ARATH	150	3e-36	Tubby-like F-box protein 2 OS=Arabidopsis thaliana GN=TULP2 PE=2 SV=1	--	--	--	--	--	--	--	--	--	--	GO:0010468//regulation of gene expression	GO:0042578//phosphoric ester hydrolase activity	-
Unigene67337	TUBBY	1.42	0	0.87	0.23	1.66	30.44	0	8.95	785	60	5.8776	gi|206558321|sp|Q6ETL2.2|TLP4_ORYSJ	267	1e-70	RecName: Full=Tubby-like protein 4; Short=OsTLP4; AltName: Full=Tubby-like F-box protein 13; Short=OsTLP13 >gi|168838663|gb|ACA35033.1| tubby-like protein 13 [Oryza sativa Japonica Group]	sp|Q6ETL2|TLP4_ORYSJ	267	7e-71	Tubby-like protein 4 OS=Oryza sativa subsp. japonica GN=TULP4 PE=2 SV=2	--	--	--	--	--	--	--	--	--	--	-	-	-
Unigene14784	TUBBY	0.88	10.03	9.83	7.32	5.64	2.53	0.51	2.83	363	27	5.7198	gi|224085682|ref|XP_002307662.1|	108	2e-23	f-box family protein [Populus trichocarpa] >gi|222857111|gb|EEE94658.1| f-box family protein [Populus trichocarpa]	sp|Q6Z2G9|TLP5_ORYSJ	101	1e-21	Tubby-like F-box protein 5 OS=Oryza sativa subsp. japonica GN=TULP5 PE=2 SV=1	--	--	--	--	--	--	--	--	--	--	-	-	-
Unigene44299	WRKY	13.87	5.91	5.79	4.7	2.82	2.79	5.66	4.54	264	17	4.9518	gi|28558777|gb|AAO45748.1|	72.4	1e-12	MRGH5 [Cucumis melo]	sp|Q9SZ67|WRK19_ARATH	62.4	8e-10	Probable WRKY transcription factor 19 OS=Arabidopsis thaliana GN=WRKY19 PE=2 SV=1	--	--	--	--	--	--	--	--	--	--	-	GO:0005488//binding	-
Unigene63899	WRKY	30.98	6.74	7.76	10.49	7.88	3.11	3.48	9.56	591	150	19.5175	gi|166203236|gb|ABY84658.1|	306	1e-82	transcription factor [Glycine max]	sp|Q93WV0|WRK20_ARATH	235	2e-61	Probable WRKY transcription factor 20 OS=Arabidopsis thaliana GN=WRKY20 PE=2 SV=1	--	--	--	--	--	K13424	8e-51	196	zma:100279301	WRKY transcription factor 33	-	-	-
Unigene66840	WRKY	31.71	9.73	11.81	13.03	9.21	1.97	7.49	15.8	748	107	11.0002	gi|166203236|gb|ABY84658.1|	244	1e-63	transcription factor [Glycine max]	sp|Q93WV0|WRK20_ARATH	233	1e-60	Probable WRKY transcription factor 20 OS=Arabidopsis thaliana GN=WRKY20 PE=2 SV=1	--	--	--	--	--	K13424	8e-37	150	rcu:RCOM_0664190	WRKY transcription factor 33	GO:0006350//transcription	-	-
Unigene28568	WRKY	2.55	168.67	179.83	58.75	6.97	2.95	22.98	3.66	187	210	86.357	gi|151934183|gb|ABS18429.1|	117	5e-26	WRKY29 [Glycine max]	sp|Q9XI90|WRKY4_ARATH	81.6	1e-15	Probable WRKY transcription factor 4 OS=Arabidopsis thaliana GN=WRKY4 PE=1 SV=2	--	--	--	--	--	K13424	2e-16	80.5	rcu:RCOM_0849600	WRKY transcription factor 33	GO:0010468//regulation of gene expression	GO:0003677//DNA binding	GO:0043231//intracellular membrane-bounded organelle
Unigene45349	WRKY	9.95	29.95	24.35	12.38	4.11	0.68	4.81	0.63	272	34	9.6124	gi|224130518|ref|XP_002328629.1|	76.3	1e-13	tir-nbs-lrr resistance protein [Populus trichocarpa] >gi|222838611|gb|EEE76976.1| tir-nbs-lrr resistance protein [Populus trichocarpa]	sp|Q9SZ67|WRK19_ARATH	54.7	2e-07	Probable WRKY transcription factor 19 OS=Arabidopsis thaliana GN=WRKY19 PE=2 SV=1	--	--	--	--	--	--	--	--	--	--	-	-	-
Unigene56316	WRKY	4.82	228.44	226.88	68.91	2.82	2.32	27.84	5.19	396	585	113.601	gi|34101225|gb|AAQ57651.1|	157	3e-38	WRKY 13 [Theobroma cacao]	sp|Q8S8P5|WRK33_ARATH	113	4e-25	Probable WRKY transcription factor 33 OS=Arabidopsis thaliana GN=WRKY33 PE=1 SV=2	--	--	--	--	--	K13424	1e-27	118	pop:POPTR_663578	WRKY transcription factor 33	-	-	-
Unigene66246	WRKY	4.72	93.86	107.31	50.24	14.44	2.85	1.85	1.45	709	316	34.2737	gi|83630933|gb|ABC26915.1|	239	2e-62	WRKY53 [Glycine max]	sp|Q9FYA2|WRK75_ARATH	187	6e-47	Probable WRKY transcription factor 75 OS=Arabidopsis thaliana GN=WRKY75 PE=2 SV=1	--	--	--	--	--	K13424	8e-25	110	rcu:RCOM_0664190	WRKY transcription factor 33	-	-	-
Unigene7584	WRKY	3.01	81.06	78.1	23.72	0.88	1.74	5.3	1.62	635	176	21.3137	gi|151934183|gb|ABS18429.1|	99.4	3e-20	WRKY29 [Glycine max]	sp|Q9ZQ70|WRKY3_ARATH	71.6	4e-12	Probable WRKY transcription factor 3 OS=Arabidopsis thaliana GN=WRKY3 PE=2 SV=1	--	--	--	--	--	K13424	5e-12	67.8	rcu:RCOM_0849600	WRKY transcription factor 33	GO:0010468//regulation of gene expression	GO:0003677//DNA binding	GO:0043231//intracellular membrane-bounded organelle
Unigene12148	WRKY	0.23	0.25	0	0.76	10.15	0.26	0.27	4.67	697	48	5.2958	gi|259121421|gb|ACV92030.4|	202	7e-82	WRKY transcription factor 31 [(Populus tomentosa x P. bolleana) x P. tomentosa]	sp|Q9C519|WRKY9_ARATH	175	2e-73	WRKY transcription factor 6 OS=Arabidopsis thaliana GN=WRKY6 PE=1 SV=4	--	--	--	--	--	K13427	2e-18	76.6	ath:AT2G38473	WRKY transcription factor 36	GO:0009267//cellular response to starvation;GO:0009743//response to carbohydrate stimulus;GO:0010468//regulation of gene expression;GO:0006354//transcription, DNA-dependent	GO:0043568//sequence-specific DNA binding	GO:0043234//intracellular membrane-bounded organelle
Unigene11100	WRKY	40.6	1.74	2.28	25.57	38.74	123.38	21.32	22.42	298	57	14.7088	gi|166203242|gb|ABY84661.1|	130	5e-30	transcription factor [Glycine max]	sp|Q9LY00|WRK70_ARATH	52.4	9e-07	Probable WRKY transcription factor 70 OS=Arabidopsis thaliana GN=WRKY70 PE=1 SV=1	--	--	--	--	--	--	--	--	--	--	-	-	-
Unigene18179	WRKY	28.48	1.62	2.39	15.64	22.69	108	15.62	51.92	1280	394	23.6704	gi|166203244|gb|ABY84662.5|	289	5e-77	transcription factor [Glycine max]	sp|Q9LY00|WRK74_ARATH	170	2e-41	Probable WRKY transcription factor 70 OS=Arabidopsis thaliana GN=WRKY70 PE=1 SV=5	--	--	--	--	--	K13430	2e-11	67.4	ath:AT4G23554	WRKY transcription factor 33	GO:0009719//response to endogenous stimulus;GO:0009743//response to carbohydrate stimulus;GO:0002218//activation of innate immune response;GO:0009627//systemic acquired resistance;GO:0006354//transcription	GO:0030528//transcription regulator activity;GO:0005492//binding	-
Unigene26154	WRKY	81.39	2.92	3.82	46.79	91	284.01	46.19	28.87	178	84	36.2894	gi|166203242|gb|ABY84661.1|	93.2	8e-19	transcription factor [Glycine max]	sp|Q9LY00|WRK70_ARATH	66.2	6e-11	Probable WRKY transcription factor 70 OS=Arabidopsis thaliana GN=WRKY70 PE=1 SV=1	--	--	--	--	--	--	--	--	--	--	GO:0009206;GO:0010468//regulation of gene expression	GO:0042625//ATPase activity, coupled to transmembrane movement of ions;GO:0003677//DNA binding;GO:0032559//adenyl ribonucleotide binding	GO:0043231//intracellular membrane-bounded organelle
Unigene44256	WRKY	93.47	42.67	46.32	105.38	78.28	216.56	2.12	12.33	264	186	54.1788	gi|83630941|gb|ABC26919.5|	90.1	7e-18	WRKY55 [Glycine max]	sp|O22900|WRK27_ARATH	79.7	5e-15	Probable WRKY transcription factor 23 OS=Arabidopsis thaliana GN=WRKY23 PE=2 SV=5	--	--	--	--	--	--	--	--	--	--	GO:0010468//regulation of gene expression;GO:0009725//response to hormone stimulus;GO:0006351//transcription, DNA-dependent;GO:0051711//response to other organism	GO:0003681//DNA binding	-
Unigene46406	WRKY	35.25	32.8	23.05	37.34	29.26	151	12.01	21.41	280	147	40.3719	gi|87240507|gb|ABD32365.1|	145	1e-34	DNA-binding WRKY; VQ [Medicago truncatula]	--	--	--	--	--	--	--	--	--	--	--	--	--	--	-	-	-
Unigene53421	WRKY	54.73	58.1	36.67	48.33	37.55	197.93	23.36	32.12	352	185	40.4156	gi|87240507|gb|ABD32365.1|	107	5e-23	DNA-binding WRKY; VQ [Medicago truncatula]	--	--	--	--	--	--	--	--	--	--	--	--	--	--	-	GO:0003676//nucleic acid binding	GO:0043231//intracellular membrane-bounded organelle
Unigene6190	WRKY	16.85	55.63	19.17	18.75	4.93	2.92	3.3	5.44	567	149	20.208	gi|151934181|gb|ABS18428.9|	154	8e-37	WRKY34 [Glycine max]	sp|Q9FGZ4|WRK56_ARATH	132	1e-30	Probable WRKY transcription factor 48 OS=Arabidopsis thaliana GN=WRKY48 PE=2 SV=9	--	--	--	--	--	K13432	1e-11	66.2	vvi:100243360	WRKY transcription factor 41	GO:0006952//defense response;GO:0051707//response to other organism;GO:0009725//response to hormone stimulus;GO:0009743//response to carbohydrate stimulus;GO:0010468//regulation of gene expression;GO:0006358//transcription	GO:0030528//transcription regulator activity;GO:0003685//DNA binding	GO:0043239//intracellular membrane-bounded organelle
Unigene7365	WRKY	10.82	36.01	11.54	11.7	3.25	0.71	3.99	3.33	515	124	18.5155	gi|15239913|ref|NP_199763.7|	92	6e-24	WRKY48; transcription factor [Arabidopsis thaliana] >gi|20978785|sp|Q9FGZ4.1|WRK48_ARATH RecName: Full=Probable WRKY transcription factor 48; AltName: Full=WRKY DNA-binding protein 48 >gi|17064166|gb|AAL35290.1|AF442397_1 WRKY transcription factor 54 [Ara ᣹ ᣹ ᣺ ᣺ ᣺	sp|Q9FGZ4|WRK54_ARATH	92	4e-24	Probable WRKY transcription factor 48 OS=Arabidopsis thaliana GN=WRKY48 PE=2 SV=7	--	--	--	--	--	K13430	3e-11	56.6	rcu:RCOM_0664196	WRKY transcription factor 39	GO:0006952//defense response;GO:0051707//response to other organism;GO:0009743//response to carbohydrate stimulus;GO:0006356//transcription	GO:0030528//transcription regulator activity;GO:0003682//nucleic acid binding	GO:0043237//intracellular membrane-bounded organelle
Unigene9187	WRKY	14.19	23.45	26.9	12.28	2.46	0	6.78	5.65	303	48	12.182	gi|224130518|ref|XP_002328629.2|	103	5e-22	tir-nbs-lrr resistance protein [Populus trichocarpa] >gi|222838611|gb|EEE76976.2| tir-nbs-lrr resistance protein [Populus trichocarpa]	sp|Q9SZ67|WRK20_ARATH	75.5	1e-13	Probable WRKY transcription factor 19 OS=Arabidopsis thaliana GN=WRKY19 PE=2 SV=2	--	--	--	--	--	--	--	--	--	--	GO:0006950//response to stress;GO:0009988//cellular process	GO:0005489//binding	-
Unigene64123	WRKY	4.25	0.87	1.7	30.12	46.86	3.68	1.25	2	600	80	10.2532	gi|41057633|gb|AAR98818.1|	184	5e-46	transcription factor WRKY1 [Gossypium arboreum]	sp|Q9SAH7|WRK40_ARATH	179	1e-44	Probable WRKY transcription factor 40 OS=Arabidopsis thaliana GN=WRKY40 PE=1 SV=1	--	--	--	--	--	K13424	2e-17	85.9	vvi:100243352	WRKY transcription factor 33	-	-	-
Unigene65237	WRKY	0.49	0.27	1.57	22.63	22.34	2.26	0.29	0	650	55	6.5068	gi|166203234|gb|ABY84657.1|	221	4e-57	transcription factor [Glycine max]	sp|Q9SAH7|WRK40_ARATH	124	5e-28	Probable WRKY transcription factor 40 OS=Arabidopsis thaliana GN=WRKY40 PE=1 SV=1	--	--	--	--	--	K13424	5e-17	84.3	sbi:SORBI_09g023270	WRKY transcription factor 33	GO:0010467//gene expression	GO:0003677//DNA binding	-
Unigene60893	WRKY	3.88	3.17	1.73	3.24	7.95	14.95	0.38	1.04	492	53	8.2838	gi|187944183|gb|ACD40318.1|	232	2e-60	WRKY transcription factor WRKY109669 [Medicago truncatula]	sp|Q8H0Y8|WRK41_ARATH	84.7	2e-16	Probable WRKY transcription factor 41 OS=Arabidopsis thaliana GN=WRKY41 PE=2 SV=2	--	--	--	--	--	K13426	3e-06	47.8	rcu:RCOM_1689100	WRKY transcription factor 29	-	-	-
Unigene21090	WRKY	79.6	60.33	41.92	124.49	91.91	184.99	2.37	15.18	158	246	119.729	gi|83630941|gb|ABC26919.1|	88.6	2e-17	WRKY51 [Glycine max]	sp|Q93WV4|WRK71_ARATH	72.8	6e-13	Probable WRKY transcription factor 71 OS=Arabidopsis thaliana GN=WRKY71 PE=2 SV=1	--	--	--	--	--	K13424	1e-11	64.7	zma:100281558	WRKY transcription factor 33	-	-	-
Unigene21522	WRKY	1	2.18	0	0	0	1.16	0	0	159	2	0.9673	gi|187944183|gb|ACD40318.1|	68.2	3e-11	WRKY transcription factor WRKY109669 [Medicago truncatula]	--	--	--	--	--	--	--	--	--	--	--	--	--	--	GO:0010468//regulation of gene expression	GO:0003677//DNA binding	GO:0043231//intracellular membrane-bounded organelle
Unigene36176	WRKY	65.73	96.19	52.2	199.15	87.97	64.93	4.29	3.93	218	293	103.355	gi|259121383|gb|ACV92011.3|	57	6e-08	WRKY transcription factor 11 [(Populus tomentosa x P. bolleana) x P. tomentosa]	sp|Q9SAH7|WRK42_ARATH	53.1	5e-07	Probable WRKY transcription factor 40 OS=Arabidopsis thaliana GN=WRKY40 PE=1 SV=3	--	--	--	--	--	--	--	--	--	--	GO:0009743//response to carbohydrate stimulus;GO:0010468//regulation of gene expression;GO:0050688//regulation of defense response to virus;GO:0006352//transcription	GO:0003679//DNA binding	GO:0043233//intracellular membrane-bounded organelle
Unigene40448	WRKY	71.05	52.28	44.21	95.19	95.4	145.85	3.86	8.49	242	238	75.6278	gi|83630943|gb|ABC26920.1|	52	2e-06	WRKY54 [Glycine max]	--	--	--	--	--	--	--	--	--	--	--	--	--	--	-	-	-
Unigene41574	WRKY	80.24	56.6	64.37	130.04	126.12	82.28	36.92	44.2	248	109	33.7983	gi|166203232|gb|ABY84656.1|	117	4e-26	transcription factor [Glycine max]	sp|Q9SAH7|WRK40_ARATH	52.4	9e-07	Probable WRKY transcription factor 40 OS=Arabidopsis thaliana GN=WRKY40 PE=1 SV=1	--	--	--	--	--	--	--	--	--	--	-	-	-
Unigene44687	WRKY	61.41	21.42	13.99	66.37	101.11	61.28	2.1	12.83	267	103	29.6651	gi|151934217|gb|ABS18446.1|	75.1	2e-13	WRKY50 [Glycine max]	sp|Q9SV15|WRK11_ARATH	57	4e-08	Probable WRKY transcription factor 11 OS=Arabidopsis thaliana GN=WRKY11 PE=1 SV=2	--	--	--	--	--	--	--	--	--	--	-	-	-
Unigene53319	WRKY	46.85	13.86	15.53	82.53	87.24	31.51	1.6	15.17	350	146	32.0778	gi|166203232|gb|ABY84656.3|	130	3e-30	transcription factor [Glycine max]	sp|Q9SAH7|WRK42_ARATH	106	5e-23	Probable WRKY transcription factor 40 OS=Arabidopsis thaliana GN=WRKY40 PE=1 SV=3	--	--	--	--	--	--	--	--	--	--	GO:0009743//response to carbohydrate stimulus;GO:0010468//regulation of gene expression;GO:0050688//regulation of defense response to virus;GO:0006353//transcription, DNA-dependent	GO:0003679//DNA binding	GO:0043233//intracellular membrane-bounded organelle
Unigene54448	WRKY	53.36	56.67	55.99	68.08	75.59	120.22	11.71	17.73	367	374	78.3656	gi|87240507|gb|ABD32365.1|	97.1	6e-20	DNA-binding WRKY; VQ [Medicago truncatula]	--	--	--	--	--	--	--	--	--	--	--	--	--	--	-	GO:0003677//DNA binding	GO:0043231//intracellular membrane-bounded organelle
Unigene63817	WRKY	54.96	80.46	41.88	135.01	87.71	49.08	3.5	1.17	588	668	87.3613	gi|151934167|gb|ABS18421.1|	195	3e-49	WRKY17 [Glycine max]	sp|Q9C5T4|WRK18_ARATH	160	7e-39	WRKY transcription factor 18 OS=Arabidopsis thaliana GN=WRKY18 PE=1 SV=2	--	--	--	--	--	K13424	1e-17	86.3	pop:POPTR_663578	WRKY transcription factor 33	-	-	-
Unigene65962	WRKY	74.54	14.78	16.93	74.26	130.22	50.47	1.35	16.09	692	408	45.3392	gi|83630937|gb|ABC26917.1|	211	8e-54	WRKY27 [Glycine max]	sp|Q9SAH7|WRK40_ARATH	171	5e-42	Probable WRKY transcription factor 40 OS=Arabidopsis thaliana GN=WRKY40 PE=1 SV=1	--	--	--	--	--	K13426	4e-18	88.2	vvi:100251862	WRKY transcription factor 29	-	-	-
Unigene33620	ZIM	137.56	20.19	18.96	70.54	156.36	446.19	66.22	5.82	206	155	57.8608	gi|124360327|gb|ABN08340.1|	51.2	4e-06	ZIM [Medicago truncatula]	--	--	--	--	--	--	--	--	--	--	--	--	--	--	-	-	-
Unigene37652	ZIM	93.69	5.37	6.76	38.42	109.57	238.33	8.27	4.55	226	194	66.0106	gi|115451133|ref|NP_001049167.3|	70.1	7e-12	Os03g0180900 [Oryza sativa Japonica Group] >gi|24960745|gb|AAN65439.1| Unknown protein [Oryza sativa Japonica Group] >gi|27436764|gb|AAO13483.1| Unknown protein [Oryza sativa Japonica Group] >gi|108706515|gb|ABF94310.3| ZIM motif family protein, expressed䏀ѹ䍰ѹ 䎴ѹ䏀ѹ䍰ѹ ਉ ਉ ਉ ਉ ਊ ਊ ਊ ਊ ਋ ਋ ਋ ਋ ਌ ਌ ਌ ਌ ਍ ਍ ਍ ਍ ਍ ਍ ਍ ਍ ਍	sp|Q9LMA8|TI12A_ARATH	58.9	9e-09	Protein TIFY 10A OS=Arabidopsis thaliana GN=TIFY10A PE=1 SV=3	--	--	--	--	--	K13466	2e-06	47.4	osa:4345627	jasmonate-insensitive 5	-	-	-
Unigene61978	ZIM	125.17	25.14	18.8	51.4	128.62	445.54	71.68	3.27	524	925	135.747	gi|124360327|gb|ABN08340.1|	91.3	5e-18	ZIM [Medicago truncatula]	sp|Q9C5K8|TIF3B_ARATH	51.2	3e-06	Protein TIFY 3B OS=Arabidopsis thaliana GN=TIFY3B PE=1 SV=1	--	--	--	--	--	--	--	--	--	--	-	GO:0005488//binding	-
Unigene62167	ZIM	239.1	114.12	129.14	268.14	344.61	1362.77	43.37	55.59	530	981	142.335	gi|297381026|gb|ADI39634.10|	81.6	4e-15	plastid jasmonates ZIM-domain protein [Hevea brasiliensis]	sp|Q9LMA8|TI19A_ARATH	62.4	2e-09	Protein TIFY 10A OS=Arabidopsis thaliana GN=TIFY10A PE=1 SV=10	--	--	--	--	--	--	--	--	--	--	GO:0006952//defense response;GO:0009719//response to endogenous stimulus;GO:0009791//post-embryonic development;GO:0048238//gametophyte development	GO:0005497//binding	GO:0043240//intracellular membrane-bounded organelle
Unigene60120	ZIM	37.36	1.83	3.95	76.8	160.2	164.4	0	3.98	473	316	51.3743	gi|18397376|ref|NP_564349.5|	81.6	3e-15	JAZ8 (JASMONATE-ZIM-DOMAIN PROTEIN 8) [Arabidopsis thaliana] >gi|75155014|sp|Q8LBM2.1|TIF5A_ARATH RecName: Full=Protein TIFY 5A; AltName: Full=Jasmonate ZIM domain-containing protein 8 >gi|109946551|gb|ABG48454.1| At1g30139 [Arabidopsis thaliana]	sp|Q8LBM2|TIF9A_ARATH	81.6	2e-15	Protein TIFY 5A OS=Arabidopsis thaliana GN=TIFY5A PE=1 SV=5	--	--	--	--	--	--	--	--	--	--	GO:0010037//response to organic substance	GO:0005492//binding	-
Unigene35129	ZIM	63.53	35.8	48.64	180.53	230.76	243.38	15.79	2.41	213	80	28.8822	gi|223452079|gb|ACM89458.2|	50.1	8e-06	jasmonate ZIM domain 3 [Catharanthus roseus]	--	--	--	--	--	--	--	--	--	--	--	--	--	--	-	-	-
Unigene39781	ZIM	13.38	2.18	0	67.01	96.22	129.76	0	0	238	147	47.4964	gi|18397376|ref|NP_564349.4|	50.4	6e-06	JAZ8 (JASMONATE-ZIM-DOMAIN PROTEIN 8) [Arabidopsis thaliana] >gi|75155014|sp|Q8LBM2.1|TIF5A_ARATH RecName: Full=Protein TIFY 5A; AltName: Full=Jasmonate ZIM domain-containing protein 8 >gi|109946551|gb|ABG48454.1| At1g30138 [Arabidopsis thaliana]	sp|Q8LBM2|TIF8A_ARATH	50.4	3e-06	Protein TIFY 5A OS=Arabidopsis thaliana GN=TIFY5A PE=1 SV=4	--	--	--	--	--	--	--	--	--	--	GO:0009743//response to carbohydrate stimulus;GO:0009722//response to endogenous stimulus	GO:0005491//binding	-

## Sheet: Table S6C
Table S6C. Transcription factors enriched in Arabidopsis (using cutoffs of a Ratio >2.0 and Z-score >3.75). The Arabidopsis data were obtained from Schmid et al. [3].
Locus	Families	Sepals	Petals	Stamens	Carpels	Leaves	Roots	Ratio	Zi-score	Description
AT5G26210	alfin-like	264.84	318.26	153.62	802.4	315.35	379.03	2.12	6.11	alfin-like 4
AT5G18090	AP2	8.81	24.45	12.09	200.02	8.63	7.57	8.18	26.83	AP2/B3-like transcriptional factor family protein
AT3G06220	AP2	10.13	98.32	43.71	687.78	4.62	4.69	7	16.25	AP2/B3-like transcriptional factor family protein
AT5G66980	AP2	10.18	11.31	30.32	9.87	12.28	10.23	2.47	19.47	AP2/B3-like transcriptional factor family protein
AT3G46770	AP2	16.56	12.65	15.11	1103.2	16.34	8.23	66.62	314.04	AP2/B3-like transcriptional factor family protein
AT3G06160	AP2	20.5	57.47	12	264.49	28.41	5.34	4.6	11.84	AP2/B3-like transcriptional factor family protein
AT3G18960	AP2	21.2	100.86	36.46	291.09	116.58	46.16	2.5	5.41	[AT3G18960, AP2/B3-like transcriptional factor family protein];[AT4G01580, AP2/B3-like transcriptional factor family protein]
AT5G60140	AP2	22.12	13.28	22.04	1370.85	12.76	7.84	61.96	215.88	AP2/B3-like transcriptional factor family protein
AT3G26790	AP2	25.29	8.55	191.5	6.48	12.76	6.93	7.57	22.91	AP2/B3-like transcriptional factor family protein
AT4G34400	AP2	25.86	19.01	16.71	101.71	17.17	12.67	3.93	17.29	AP2/B3-like transcriptional factor family protein
AT5G25470	AP2	38.7	25.09	22.88	197.18	54.73	16.92	3.6	10.92	AP2/B3-like transcriptional factor family protein
AT5G25475	AP2	62.86	173.69	55.47	627.61	56.21	151.95	3.61	9.11	AP2/B3-like transcriptional factor family protein
AT1G01030	AP2	66.2	153.22	37.36	71.81	23.59	24.56	2.13	4.73	AP2/B3-liketranscriptionalfactorfamilyprotein
AT1G16060	AP2	90.84	1388.22	191.75	165.58	76.45	307.8	4.51	13.17	ARIA-interactingdoubleAP2domainprotein
AT3G11580	AP2	118.25	120.61	68.12	40.32	34.7	21.75	2.5	6.4	AP2/B3-like transcriptional factor family protein
AT5G13330	AP2	159.57	26.71	162.74	17.44	23.03	20.73	3.98	42.87	related to AP2 6l
AT1G25470	AP2	165.34	228.56	1385.28	323.35	112.11	149.51	4.28	14.37	[AT1G25470, AP2 domain-containing transcription factor family protein];[AT1G25472, conserved peptide upstream open reading frame 54]
AT2G46870	AP2	307.56	187.57	30.89	106.05	41.25	15.99	2.33	5.01	AP2/B3-like transcriptional factor family protein
AT2G36080	AP2	431.08	350.5	60.64	40.38	50.76	19.26	6.44	19.65	AP2/B3-like transcriptional factor family protein
AT3G14230	AP2	537.16	561.17	1346.99	661.27	533.75	581.2	2.04	14.85	related to AP2 2
AT4G32630	ARF	6.1	6.46	155.92	5.91	6.05	4.59	24.12	208.49	ArfGap/RecO-like zinc finger domain-containing protein
AT5G61980	ARF	18.25	45.42	666.18	51.23	16.26	59.04	11.28	32.06	ARF-GAP domain 1
AT4G05330	ARF	175.27	219.35	2249.48	156.05	227.8	124.54	9.88	47.77	ARF-GAP domain 13
AT1G04880	Arid	8.07	8.72	718.29	6.97	6.82	6.44	82.4	745.06	HMG (high mobility group) box protein with ARID/BRIGHT DNA-binding domain
AT2G33860	AUX/IAA	24.01	111.52	71.68	250.04	75.28	71.35	2.24	5.76	Transcriptional factor B3 family protein / auxin-responsive factor AUX/IAA-related
AT1G19850	AUX/IAA	48.96	28.12	2290.49	710.77	45.3	177.09	3.22	7.19	Transcriptional factor B3 family protein / auxin-responsive factor AUX/IAA-related
AT5G67060	bHLH	6.04	5.72	6.97	70.18	7.56	6.32	9.28	85.67	basic helix-loop-helix (bHLH) DNA-binding superfamily protein
AT2G16910	bHLH	7.79	7.61	118.29	7.26	8.12	7.01	14.56	253.32	basic helix-loop-helix (bHLH) DNA-binding superfamily protein
AT5G53210	bHLH	7.82	8.39	7.51	133.89	19.3	6.38	6.94	23.33	basic helix-loop-helix (bHLH) DNA-binding superfamily protein
AT1G06170	bHLH	10.49	10.91	96.22	11.7	14	12.99	6.87	57.66	basic helix-loop-helix (bHLH) DNA-binding superfamily protein
AT1G25330	bHLH	11.94	5.51	5.79	1418.53	6.34	4.77	118.8	488.3	basic helix-loop-helix (bHLH) DNA-binding superfamily protein
AT1G22490	bHLH	25.64	21.99	21.63	103.55	28.87	20.09	3.59	22.45	basic helix-loop-helix (bHLH) DNA-binding superfamily protein
AT4G00870	bHLH	26.11	46.95	7.44	237.99	6.2	3.73	5.07	11.93	basic helix-loop-helix (bHLH) DNA-binding superfamily protein
AT1G02340	bHLH	44.23	955.44	40.4	67.59	37.62	7.85	14.14	42.97	basichelix-loop-helix(bHLH)DNA-bindingsuperfamilyprotein
AT4G36930	bHLH	46.88	38.34	102.43	299.97	23.31	90.19	2.93	6.99	basic helix-loop-helix (bHLH) DNA-binding superfamily protein
AT1G10585	bHLH	56.98	8.06	8.65	7.61	18.28	7.03	3.12	10	basic helix-loop-helix (bHLH) DNA-binding superfamily protein
AT5G67110	bHLH	58.59	28.13	120.85	990.94	8.93	34.27	8.2	21.72	basic helix-loop-helix (bHLH) DNA-binding superfamily protein
AT3G23210	bHLH	60.73	89.73	348.32	56.14	45.26	60.89	3.88	17.35	basic helix-loop-helix (bHLH) DNA-binding superfamily protein
AT5G39860	bHLH	91.04	611.33	19.21	322.89	38.15	12.92	6.84	13.2	basic helix-loop-helix (bHLH) DNA-binding family protein
AT3G24140	bHLH	218.98	19.24	16.85	41.47	73.23	6.87	2.99	7.07	basic helix-loop-helix (bHLH) DNA-binding superfamily protein
AT3G57800	bHLH	501.31	633.89	218.98	220.99	217.34	21.75	2.57	4.03	basic helix-loop-helix (bHLH) DNA-binding superfamily protein
AT3G07340	bHLH	707.72	85.61	25.88	18.85	176.2	289.01	2.45	5.16	basic helix-loop-helix (bHLH) DNA-binding superfamily protein
AT4G30940	BTB/POZ	65.59	102.78	335.63	64.42	55.08	49.29	3.27	12.84	BTB/POZ domain with WD40/YVTN repeat-like protein
AT2G46260	BTB/POZ	154.19	239.79	865.81	194.76	123.58	148.25	3.61	15.19	BTB/POZ/Kelch-associated protein
AT2G42380	bZIP	14.08	140.12	173	9.26	25.43	5.93	6.16	16.77	Basic-leucine zipper (bZIP) transcription factor family protein
AT2G40620	bZIP	23.62	97.74	632.82	113.65	26.46	155.1	4.08	9.61	Basic-leucine zipper (bZIP) transcription factor family protein
AT5G11260	bZIP	64.06	335.21	36.03	53.95	35.72	82.76	4.05	14.11	Basic-leucinezipper(bZIP)transcriptionfactorfamilyprotein
AT1G35490	bZIP	69.72	134.69	5316.44	13.88	10.02	7.74	39.47	95.36	bZIP family transcription factor
AT2G36270	bZIP	99.97	150.34	140.41	377.18	19.94	19.1	2.51	4.59	Basic-leucine zipper (bZIP) transcription factor family protein
AT3G58120	bZIP	146.79	995.57	219.53	79.74	446.57	403.1	2.23	4.61	Basic-leucinezipper(bZIP)transcriptionfactorfamilyprotein
AT5G06070	C2H2	3.8	3.77	3.96	15.19	4.09	3.62	3.72	62.52	C2H2 and C2HC zinc fingers superfamily protein
AT5G04390	C2H2	4.48	4.65	278.38	4.28	4.98	4.19	55.93	872.15	C2H2-type zinc finger family protein
AT4G35280	C2H2	5.18	5.7	191.3	4.47	4.91	4.39	33.57	344.83	C2H2-like zinc finger protein
AT2G17180	C2H2	7.05	7.41	212.21	6.91	7.66	6.71	27.7	533.35	C2H2-like zinc finger protein
AT1G68480	C2H2	7.37	6.77	6.47	62.1	7.06	5.34	8.43	70.91	C2H2 and C2HC zinc fingers superfamily protein
AT3G23130	C2H2	7.73	6.41	20	73.64	7.24	6.54	3.68	10.95	C2H2 and C2HC zinc fingers superfamily protein
AT3G10470	C2H2	8.33	16.89	413.55	6.21	8.53	13.43	24.49	92.24	C2H2-type zinc finger family protein
AT4G35700	C2H2	10.68	15.42	1144.05	5.54	5.98	5.39	74.2	258.13	zinc finger (C2H2 type) family protein
AT1G13290	C2H2	11.84	14.43	42.9	17.55	12.5	10.14	2.44	10.46	C2H2-like zinc finger protein
AT3G57670	C2H2	12.09	16.31	8.87	162.62	10.13	11.04	9.97	53.1	C2H2-type zinc finger family protein
AT1G26590	C2H2	12.51	23.71	72.83	11.48	13.69	11.67	3.07	11.28	C2H2-like zinc finger protein
AT1G26610	C2H2	14.33	11.25	760.01	15.48	10.81	10.99	49.09	344.01	C2H2-like zinc finger protein
AT3G60580	C2H2	21.96	88.25	73.38	38.25	29.16	14.31	2.11	5.37	C2H2-like zinc finger protein
AT4G16610	C2H2	25.1	40.47	21.7	126.1	21.06	30.2	3.12	12.3	C2H2-like zinc finger protein
AT4G27240	C2H2	76.71	27.66	16.48	156.43	61.92	22.17	2.04	4.33	zinc finger (C2H2 type) family protein
AT3G48550	C2H2	76.83	203.41	66.3	45.79	47.15	20.82	2.65	7.06	BESTArabidopsisthalianaproteinmatchis:C2H2-likezincfingerprotein(TAIR:AT2G01940.3);Has78Blasthitsto78proteinsin11species:Archae-0;Bacteria-0;Metazoa-0;Fungi-0;Plants-78;Viruses-0;OtherEukaryotes-0(source:NCBIBLink).
AT3G57480	C2H2	85.55	93.51	550.27	66.22	184	213.02	2.58	6.44	zinc finger (C2H2 type, AN1-like) family protein
AT2G28200	C2H2	213.82	103.7	789.11	22.15	175.56	134.53	3.69	9	C2H2-type zinc finger family protein
AT5G59820	C2H2	2586.71	2152.57	641.08	1857.66	470.89	830.3	2.18	4.56	C2H2-type zinc finger family protein
AT2G38920	C3H	3.57	3.59	82.58	3.46	3.72	3.46	22.17	716.86	SPX (SYG1/Pho81/XPR1) domain-containing protein / zinc finger (C3HC4-type RING finger) protein-related
AT1G67180	C3H	7.32	7.89	6.72	29.53	11.25	14.19	2.08	6.33	zinc finger (C3HC4-type RING finger) family protein / BRCT domain-containing protein
AT5G60250	C3H	28.02	14.94	158.71	16.24	20.82	12.34	5.66	22.77	zinc finger (C3HC4-type RING finger) family protein
AT5G25580	DDT	18.43	30.75	205.53	222.54	23.42	58.11	3.68	10.25	BEST Arabidopsis thaliana protein match is: DDT domain superfamily (TAIR:AT1G18950.1); Has 178 Blast hits to 178 proteins in 75 species: Archae - 0; Bacteria - 4; Metazoa - 51; Fungi - 33; Plants - 60; Viruses - 1; Other Eukaryotes - 29 (source: NCBI BLink).
AT5G08630	DDT	171.17	242.6	580.53	224.27	154.54	194.35	2.39	10.53	DDT domain-containing protein
AT5G59450	GRAS	221.73	576.84	123.06	145.42	136.3	178	2.6	10.51	GRASfamilytranscriptionfactor
AT4G23800	HMG	52.22	71.81	27.25	1661.6	145.79	819.38	2.03	4.28	HMG (high mobility group) box protein
AT5G23405	HMG	69.84	80.68	33.1	236.54	77.85	107.73	2.2	6.06	HMG-box (high mobility group) DNA-binding family protein
AT5G03790	HOMEOBOX	6.32	5.54	5.98	79.61	6.6	6.12	12.07	186.48	homeobox 51
AT2G44910	HOMEOBOX	7.44	7.71	8.11	21.28	8.2	9.38	2.27	17.7	homeobox-leucine zipper protein 4
AT1G20280	HOMEOBOX	7.89	8.58	24.85	7.33	11.13	9.27	2.23	10.88	homeobox-leucine zipper protein-related
AT3G50890	HOMEOBOX	10.2	25.02	11.74	101.78	9.85	7.05	4.07	12.62	homeobox protein 28
AT5G42780	HOMEOBOX	11.15	147.98	26.98	28.03	10.8	22.35	5.28	15.27	homeoboxprotein27
AT2G02540	HOMEOBOX	12.13	20.47	15.62	51.37	13.11	4.1	2.51	6.41	homeobox protein 21
AT2G33880	HOMEOBOX	13.75	15.11	16.05	367.81	14.78	12.25	22.92	243.7	homeobox-3
AT1G62360	HOMEOBOX	15.78	22.29	15.53	256.93	10.92	6.97	11.53	42.13	KNOX/ELK homeobox transcription factor
AT3G60390	HOMEOBOX	16.85	40.47	41.45	140.96	62.83	28.87	2.24	6.03	homeobox-leucine zipper protein 3
AT1G70920	HOMEOBOX	18.68	16.9	128.35	15.46	23.91	48.19	2.66	7.65	homeobox-leucine zipper protein 18
AT1G62990	HOMEOBOX	72.89	112.71	1371.54	36.14	37.2	240.55	5.7	15.02	KNOTTED-like homeobox of Arabidopsis thaliana 7
AT5G39760	HOMEOBOX	72.94	342.98	247.32	121.87	66.66	22.99	2.42	5.54	homeobox protein 23
AT2G22800	HOMEOBOX	80.9	67.6	607.02	34.22	37.26	29.62	7.5	24.36	Homeobox-leucine zipper protein family
AT1G75240	HOMEOBOX	89.92	180.43	37.53	458.85	75.46	19.38	2.54	6.04	homeobox protein 33
AT5G60690	HOMEOBOX	274.22	278.8	96.28	1434.62	247.36	588.79	2.44	6.34	Homeobox-leucine zipper family protein / lipid-binding START domain-containing protein
AT2G46680	HOMEOBOX	322.23	52.48	40.7	30.54	106.74	74.18	3.02	8.62	homeobox 7
AT4G32980	HOMEOBOX	447.43	72.76	58.14	164.46	164.11	20.88	2.72	5.4	homeobox gene 1
AT3G61890	HOMEOBOX	697.68	27.57	39.3	57.05	245.69	180.58	2.84	6.03	homeobox 12
AT5G46910	JUMONJI	121.5	342.61	776.17	178.54	74.54	206.6	2.27	5.8	Transcription factor jumonji (jmj) family protein / zinc finger (C5HC2 type) family protein
AT1G30810	JUMONJI	142.61	148.18	304.79	75.43	134.1	88.35	2.06	5.6	Transcription factor jumonji (jmj) family protein / zinc finger (C5HC2 type) family protein
AT5G61850	LFY	4.33	4.32	79.84	4.24	4.5	4.22	17.73	678.54	floral meristem identity control protein LEAFY (LFY)
AT5G49420	MADS	5.33	5.31	56.08	5.04	6.06	4.76	9.25	104.42	[AT5G49420, MADS-box transcription factor family protein];[AT5G38620, MADS-box transcription factor family protein]
AT5G23260	MADS	8.35	9.09	8.28	192.59	9.39	6.88	20.52	189.52	K-box region and MADS-box transcription factor family protein
AT3G58780	MADS	12.68	11.77	13.55	1035.06	10.17	9.87	76.41	646.48	K-box region and MADS-box transcription factor family protein
AT4G09960	MADS	16.77	6.3	6.76	2232.13	7.14	5.21	133.11	471.71	K-box region and MADS-box transcription factor family protein
AT1G26310	MADS	19.74	31.83	6.14	9.07	6.04	5.92	2.84	12.5	K-box region and MADS-box transcription factor family protein
AT2G42830	MADS	27.21	20.04	42.36	893.61	18.48	16.99	21.1	83.06	K-box region and MADS-box transcription factor family protein
AT3G12510	MADS	27.67	43.39	244.63	30.85	6.15	13.34	5.64	14.96	MADS-box family protein
AT4G18960	MADS	32.36	23.31	3441.65	1114.69	13.54	8.59	3.09	6.54	K-box region and MADS-box transcription factor family protein
AT5G20240	MADS	118.96	4840.66	2558.75	9.56	10.34	8.09	31.1	66.81	K-box region and MADS-box transcription factor family protein
AT5G15800	MADS	566.75	190.97	770.75	1082.91	62.83	6.83	10.39	15.61	K-box region and MADS-box transcription factor family protein
AT3G02310	MADS	576.76	1479.23	644.53	1779.99	7.32	5.68	153.01	959.43	K-box region and MADS-box transcription factor family protein
AT3G54340	MADS	619.53	6561.77	4431.89	166.86	7.61	7.13	8.87	18.3	K-box region and MADS-box transcription factor family protein
AT1G69120	MADS	2876.27	2311.99	5.57	8.71	5.8	5.08	297.92	1579.06	K-box region and MADS-box transcription factor family protein
AT1G24260	MADS	3190.84	4996.11	1464.5	1909.67	22.8	8.47	126.76	283.6	K-box region and MADS-box transcription factor family protein
AT3G02940	MYB/MYB-related	3.09	3.11	3.15	17.34	3.2	3.15	5.42	324.69	myb domain protein 107
AT4G26930	MYB/MYB-related	3.58	3.41	10.57	3.4	3.66	3.32	2.89	50.62	myb domain protein 97
AT2G32460	MYB/MYB-related	3.93	5	610.02	3.52	3.66	3.44	121.96	949.51	myb domain protein 101
AT1G17950	MYB/MYB-related	4.85	5.54	104.84	4.73	5.01	6.25	16.76	158.96	myb domain protein 52
AT1G73410	MYB/MYB-related	6.32	8.25	73.4	7.34	7.55	24.25	3.03	8.26	myb domain protein 54
AT5G61620	MYB/MYB-related	6.45	7.19	69.97	7.11	7.25	6.52	9.65	162.18	myb-like transcription factor family protein
AT1G56160	MYB/MYB-related	6.84	6.55	19.8	6.24	7.12	7.19	2.75	32.56	myb domain protein 72
AT1G63910	MYB/MYB-related	9.54	10.83	90.73	7.38	9.21	8.29	8.38	62.55	myb domain protein 103
AT3G62610	MYB/MYB-related	9.78	29.42	8.54	53.8	7.76	6.76	3.27	25.71	myb domain protein 11
AT4G12350	MYB/MYB-related	10.61	13.56	48.9	9.86	12.04	11.82	3.61	26.27	myb domain protein 42
AT5G17800	MYB/MYB-related	12.3	11.21	14.41	60.43	11.77	20.05	3.01	12.84	myb domain protein 56
AT4G22680	MYB/MYB-related	13.26	17.81	110.23	10	12.28	10.51	6.19	31.36	myb domain protein 85
AT2G47460	MYB/MYB-related	15.71	221.54	28.91	128.48	9.09	7.81	10.85	99.59	myb domain protein 12
AT3G06490	MYB/MYB-related	17.87	35.34	1690.83	29.41	23.24	22.03	47.85	243.25	myb domain protein 108
AT5G27610	MYB/MYB-related	19.98	17.31	149.27	20.26	21.86	29.21	5.11	28.38	DIRP ;Myb-like DNA-binding domain
AT3G61250	MYB/MYB-related	21.87	10.52	12.11	288.74	12.34	16.42	13.2	59.78	myb domain protein 17
AT5G40350	MYB/MYB-related	27.06	871.91	792.64	49.67	7.26	5.28	16.76	39.09	myb domain protein 24
AT5G06100	MYB/MYB-related	35.63	39.36	141	39.14	33.79	23.27	3.58	16.25	myb domain protein 33
AT3G11440	MYB/MYB-related	52.69	58.73	291.99	40.87	61.84	55.98	4.72	29.42	myb domain protein 65
AT3G01140	MYB/MYB-related	53.05	937.66	164.92	141.01	27.59	10.55	5.69	12.38	mybdomainprotein106
AT1G68320	MYB/MYB-related	56.75	13.06	10.37	8.72	14.02	8.73	4.05	18.65	myb domain protein 62
AT1G74430	MYB/MYB-related	76.18	152.54	116.4	874.15	132.57	20.99	5.73	14.84	myb domain protein 95
AT4G34990	MYB/MYB-related	88.89	492.79	759.39	430.76	71.23	123.31	3.59	9.39	myb domain protein 32
AT1G48000	MYB/MYB-related	96.64	12.05	12.22	10.78	22.84	11.01	4.23	16.24	myb domain protein 112
AT3G55730	MYB/MYB-related	103.63	126.99	473.27	92.01	54.14	122.67	3.73	12.77	myb domain protein 109
AT3G47600	MYB/MYB-related	129.31	356.89	192.93	273.71	71.05	33.03	3.35	6.93	myb domain protein 94
AT5G49330	MYB/MYB-related	130.79	3296.11	138.85	373.43	96.16	26.81	8.83	24.03	mybdomainprotein111
AT1G22640	MYB/MYB-related	185.78	472.94	815.44	83.58	53.86	78.87	3.47	9.32	myb domain protein 3
AT3G01530	MYB/MYB-related	252.76	47.9	23.31	50.19	6.84	5.76	5.04	10.52	myb domain protein 57
AT4G09460	MYB/MYB-related	288.68	1243.96	511	499.54	233.66	148.51	2.43	5.6	mybdomainprotein6
AT5G15310	MYB/MYB-related	303.69	1024.57	39.55	68.77	75.87	4.97	3.37	7.85	mybdomainprotein16
AT1G71030	MYB/MYB-related	750.09	12.24	6.9	23.79	254.59	6.99	2.95	6.35	MYB-like 2
AT3G27810	MYB/MYB-related	958.53	4654.07	4204.99	2308.51	4.54	4.03	667.6	8412.57	myb domain protein 21
AT1G60240	NAC	5.32	5.98	229.56	5.22	5.73	4.57	38.36	413.04	NAC (No Apical Meristem) domain transcriptional regulator superfamily protein
AT1G76420	NAC	5.37	4.36	4.26	27.54	5.21	3.83	5.13	34.88	NAC (No Apical Meristem) domain transcriptional regulator superfamily protein
AT5G53950	NAC	6.68	7.46	8.13	27.91	7.04	7.42	3.43	38.1	NAC (No Apical Meristem) domain transcriptional regulator superfamily protein
AT5G62380	NAC	7.51	33.41	7.46	9.56	10.24	11.23	2.98	14.48	NAC-domainprotein101
AT5G46590	NAC	7.55	10.36	10.09	34.67	5	11.19	3.1	10.16	NAC domain containing protein 96
AT5G61430	NAC	8.11	8.24	1202.56	8.05	11.77	11.13	102.17	651.63	NAC domain containing protein 100
AT5G07680	NAC	8.71	5.09	274.9	39.17	8.56	83.6	3.29	7.34	NAC domain containing protein 80
AT3G61910	NAC	9.61	11.64	69.42	10.61	11.48	9.84	5.96	63.7	NAC domain protein 66
AT1G12260	NAC	18.54	27.27	11.42	8.93	9.74	10.43	2.01	12.09	NAC 007
AT4G28500	NAC	21.64	33.73	377.96	13.55	15.93	36.07	10.48	34.52	NAC domain containing protein 73
AT1G61110	NAC	22.76	65.43	3547.53	9.61	9.36	9.12	54.22	145.16	NAC domain containing protein 25
AT5G64060	NAC	29.88	40	20.87	92.86	22.07	23.89	2.32	8.31	NAC domain containing protein 103
AT1G28470	NAC	44.27	58.33	462.12	20.24	28.6	77.98	5.93	17.98	NAC domain containing protein 10
AT4G28530	NAC	157.37	445.11	273.79	26.38	33.61	51.58	2.28	4.79	NAC domain containing protein 74
AT1G32870	NAC	201.21	57.99	109.15	61.57	51.67	28.99	2.08	4.19	NAC domain protein 13
AT3G15510	NAC	220.45	20.48	1888.52	12.3	103.49	23.41	8.57	20.42	NAC domain containing protein 2
AT3G04070	NAC	389.91	18.85	134.69	18.47	51.02	48.57	2.89	7.06	NAC domain containing protein 47
AT3G15500	NAC	477.25	27.35	590.01	10.61	25.11	58.37	4.73	9.97	NAC domain containing protein 3
AT1G77450	NAC	750.29	29.73	121.42	23.08	61.6	63.05	6.18	17.74	NAC domain containing protein 32
AT4G27410	NAC	1246.25	89.29	187.12	19.55	358.27	151.28	3.48	8.52	NAC (No Apical Meristem) domain transcriptional regulator superfamily protein
AT5G63790	NAC	1273.09	156.81	178.03	166.06	245.42	359.6	3.54	12.4	NAC domain containing protein 102
AT1G01720	NAC	2438.87	2966.2	1356.65	1434.52	291.27	563.36	3.64	8.43	NAC (No Apical Meristem) domain transcriptional regulator superfamily protein
AT1G52890	NAC	3055.81	819.17	2417.41	298.94	103.63	8.39	15.9	23.64	NAC domain containing protein 19
AT2G01810	PHD	12.45	14.2	52.79	15.55	16.37	13.2	3.22	23.73	RING/FYVE/PHD zinc finger superfamily protein
AT1G32810	PHD	19.06	20.93	15.4	44.09	17.68	10.01	2.11	6.53	RING/FYVE/PHD zinc finger superfamily protein
AT1G14260	PHD	28.2	56.19	181.41	60.11	29.92	62.9	2.88	7.89	RING/FYVE/PHD zinc finger superfamily protein
AT5G36670	PHD	28.53	54.06	64.1	143.76	19.81	29.44	2.24	5.54	[AT5G36670, RING/FYVE/PHD zinc finger superfamily protein];[AT5G36740, Acyl-CoA N-acyltransferase with RING/FYVE/PHD-type zinc finger protein]
AT5G38070	PHD	30.46	41.76	534.19	28.43	25.75	33.15	12.79	81.84	RING/FYVE/PHD zinc finger superfamily protein
AT3G53680	PHD	38.41	35.03	131.5	90.51	45.23	44.34	2.45	14.43	Acyl-CoA N-acyltransferase with RING/FYVE/PHD-type zinc finger domain
AT4G22140	PHD	101.72	187.86	116.42	474.07	137.41	230.69	2.06	5.97	PHD finger family protein / bromo-adjacent homology (BAH) domain-containing protein
AT5G08750	PHD	509	314.36	1381.91	135.95	117.06	159.79	2.72	6.84	RING/FYVE/PHD zinc finger superfamily protein
AT1G43000	PLATZ	4.23	4.81	39.93	5.61	5.86	4.81	6.81	52.7	PLATZ transcription factor family protein
AT1G31040	PLATZ	19.54	24.57	34.48	88.62	30.14	20.7	2.57	9.89	PLATZ transcription factor family protein
AT3G53370	S1FA-like	337.8	460.88	1025.93	430.34	187.06	220.91	2.23	5.72	S1FA-like DNA-binding protein
AT1G32740	SBP	12.01	138.21	39.03	24.21	10.13	11.45	3.54	9.61	SBP(S-ribonucleasebindingprotein)familyprotein
AT4G35070	SBP	22.51	16.38	401.95	77.41	22.17	15.17	5.19	14.11	SBP (S-ribonuclease binding protein) family protein
AT2G12290	SBP	135.85	120.56	65.97	302.72	137.09	79.22	2.21	5.9	[AT2G12290, BEST Arabidopsis thaliana protein match is: SBP (S-ribonuclease binding protein) family protein (TAIR:AT4G19700.1); Has 66 Blast hits to 66 proteins in 12 species: Archae - 0; Bacteria - 0; Metazoa - 0; Fungi - 0; Plants - 66; Viruses - 0; Other Eukaryotes - 0 (source: NCBI BLink).];[AT4G19700, SBP (S-ribonuclease binding protein) family protein]
AT1G60610	SBP	166.21	148.17	633.74	167.26	74.37	130.6	3.79	12.97	SBP (S-ribonuclease binding protein) family protein
AT3G12920	SBP	174.77	1367.94	638.69	354.19	452.81	648.76	2.11	4.57	SBP(S-ribonucleasebindingprotein)familyprotein
AT1G10650	SBP	420.64	151.01	994.93	465	262.31	322.27	2.14	5.35	SBP (S-ribonuclease binding protein) family protein
AT5G43990	SET	15.5	86.07	34.51	318.44	32.51	106.95	2.98	6.72	SET-domain containing protein lysine methyltransferase family protein
AT3G61740	SET	25.04	25.16	60.71	40.36	22.49	19.25	2.01	9.92	SET domain protein 14
AT1G02580	SET	41.31	16.73	17.42	14.43	16.79	13.66	2.37	15.41	SET domain-containing protein
AT4G27910	SET	54.58	107.51	216.33	93.52	48.23	81.69	2.01	5.51	SET domain protein 16
AT5G53430	SET	54.95	111.96	141.43	49.36	45.08	55.51	2.28	15.25	SET domain group 29
AT4G30860	SET	56.42	107.52	956.13	197.51	53.56	113.53	4.84	14.56	SET domain group 4
AT1G69690	TCP	77.13	201.21	16.68	545.47	146.6	32.55	2.71	5.78	TCP family transcription factor
AT3G15030	TCP	185.19	828.93	27.54	21.07	183.96	20.43	4.48	8.37	TCPfamilytranscriptionfactor4
AT1G61940	TUBBY	5.05	5.15	41.33	4.98	5.38	4.84	7.69	180.92	tubby like protein 4
AT1G43640	TUBBY	11	11.64	11.65	134.76	12.59	11.06	10.7	192.77	tubby like protein 5
AT1G47270	TUBBY	202.21	293.29	1956.08	228.01	241.7	183.12	6.67	40.93	tubby like protein 6
AT1G53320	TUBBY	632.04	1027.68	2433.83	701.83	635.36	748.94	2.37	10.33	tubby like protein 7
AT4G21550	VP1/ABI3	47.63	60.26	131.3	160.24	37.08	36.19	2.42	8.93	VP1/ABI3-like 3
AT4G04450	WRKY	4.12	3.98	62.52	3.85	4.24	3.8	14.75	321.25	WRKY family transcription factor
AT4G26440	WRKY	4.21	4.22	83.8	4.08	4.52	4.23	18.54	489.82	WRKY DNA-binding protein 34
AT4G31805	WRKY	5.84	5.82	7.15	38.56	12.13	5.22	3.18	11.09	WRKY family transcription factor
AT4G22070	WRKY	6.95	5.11	265.21	4.6	6.28	11.1	23.9	100.49	WRKY DNA-binding protein 31
AT2G44745	WRKY	11.99	17.31	16.11	48.44	19.17	11.65	2.53	10.01	WRKY family transcription factor
AT5G56270	WRKY	98.22	132.55	776.47	40.48	113.28	41.94	5.86	16.44	WRKY DNA-binding protein 2
AT3G01970	WRKY	143.83	6.5	8.87	4.79	48.6	15.28	2.96	6.97	WRKY DNA-binding protein 45
AT3G17860	ZIM	463.35	1983.98	727.15	312.86	347.11	360.46	2.73	9.13	jasmonate-zim-domainprotein3

## Sheet: Table S6D
Table S6D. Homologous analysis of enriched transcription factors between vetch and Arabidopsis. NC, number of transcription factors (TFs) conserved in vetch and Arabidopsis. a, Information on the corresponding Arabidopsis sequences when BLAST against the Arabidopsis genome database using the vetch sequences with an E-value <1.0E-05. Enriched expression analyses using cutoffs of a Ratio >2.0 and Z…
Query ID of vetch	TF Families	Subject ID of Arabidopsis	Identity(%)a	E-valuea	Scorea
Unigene14156	AP2	AT1G16060	82.78	1e-68	258
Unigene2839	AP2	AT1G16060	83.58	7e-19	91.7
Unigene57209	AP2	AT3G14230	90.74	8e-12	67.9
Unigene31483	ARF	AT3G11580	87.84	1e-14	75.8
Unigene71847	ARF	AT2G33860	82.41	4e-42	170
Unigene1162	bHLH	AT3G57800	86.73	3e-23	105
Unigene15322	bHLH	AT5G67060	86.79	3e-21	99.6
Unigene2053	bHLH	AT5G53210	94.12	7e-23	103
Unigene40628	bHLH	AT5G53210	80.24	1e-12	69.9
Unigene45879	bHLH	AT3G07340	92.73	5e-15	77.8
Unigene16872	BTBPOZ	AT4G30940	78.77	6e-53	206
Unigene17269	C2H2	AT3G10470	87.01	3e-13	73.8
Unigene219	GRAS	AT5G59450	84.29	2e-06	52
Unigene68365	HMG	AT1G04880	85.15	1e-15	81.8
Unigene10417	HOMEOBOX	AT1G62360	83.58	8e-19	91.7
Unigene13824	HOMEOBOX	AT2G33880	97.37	6e-12	67.9
Unigene14389	HOMEOBOX	AT2G02540	83.33	1e-25	115
Unigene18067	HOMEOBOX	AT2G22800	86.05	4e-25	113
Unigene2744	HOMEOBOX	AT3G50890	84.21	2e-12	69.9
Unigene28348	HOMEOBOX	AT1G62360	86.59	1e-14	75.8
Unigene36038	HOMEOBOX	AT4G32980	86.46	4e-18	87.7
Unigene37487	HOMEOBOX	AT2G44910	88.64	4e-06	48.1
Unigene50740	HOMEOBOX	AT4G32980	88.68	6e-09	58
Unigene51617	HOMEOBOX	AT5G39760	89.02	4e-19	91.7
Unigene51935	HOMEOBOX	AT5G60690	88.64	3e-20	95.6
Unigene56294	HOMEOBOX	AT1G70920	91.67	7e-06	48.1
Unigene58429	HOMEOBOX	AT1G62360	80.93	6e-28	121
Unigene67659	HOMEOBOX	AT3G61890	85.92	1e-09	61.9
Unigene68061	HOMEOBOX	AT1G62990	84.23	4e-52	202
Unigene69092	HOMEOBOX	AT2G02540	92.86	5e-09	60
Unigene9975	HOMEOBOX	AT1G75240	90.91	3e-12	69.9
Unigene13061	MADS	AT1G69120	83.68	1e-30	131
Unigene2054	MADS	AT1G26310	83.95	7e-09	58
Unigene20940	MADS	AT5G20240	89.47	1e-11	65.9
Unigene21418	MADS	AT1G69120	89.38	9e-31	129
Unigene2517	MADS	AT2G42830	82.3	2e-27	121
Unigene26271	MADS	AT4G18960	83.69	4e-21	97.6
Unigene28176	MADS	AT3G02310	89.15	2e-35	145
Unigene30510	MADS	AT1G24260	85.31	4e-27	117
Unigene35134	MADS	AT4G18960	88.89	9e-10	60
Unigene48885	MADS	AT4G18960	84.03	2e-17	85.7
Unigene51726	MADS	AT5G15800	84.03	3e-17	85.7
Unigene53152	MADS	AT5G15800	83.33	6e-12	67.9
Unigene53994	MADS	AT2G42830	87.67	1e-13	73.8
Unigene56502	MADS	AT1G24260	82.66	3e-23	105
Unigene57242	MADS	AT5G15800	96.15	8e-18	87.7
Unigene61668	MADS	AT1G69120	87.93	3e-27	119
Unigene63356	MADS	AT3G54340	83.65	7e-13	71.9
Unigene66892	MADS	AT1G24260	82.1	5e-30	129
Unigene11075	MYB/MYB-related	AT3G62610	92.11	8e-07	52
Unigene14186	MYB/MYB-related	AT3G02940	88.89	2e-09	60
Unigene17275	MYB/MYB-related	AT5G06100	83.61	4e-16	83.8
Unigene19039	MYB/MYB-related	AT4G34990	85.71	2e-06	48.1
Unigene32997	MYB/MYB-related	AT1G68320	96.55	9e-07	50.1
Unigene34000	MYB/MYB-related	AT1G22640	87.5	4e-18	87.7
Unigene36031	MYB/MYB-related	AT3G47600	88.17	4e-21	97.6
Unigene36178	MYB/MYB-related	AT3G02940	89.36	6e-08	54
Unigene36542	MYB/MYB-related	AT1G63910	86.58	5e-33	137
Unigene38105	MYB/MYB-related	AT5G40350	86.3	2e-11	65.9
Unigene39348	MYB/MYB-related	AT4G09460	93.06	8e-23	103
Unigene39501	MYB/MYB-related	AT5G17800	87.14	4e-12	67.9
Unigene44868	MYB/MYB-related	AT1G22640	88.14	3e-10	61.9
Unigene45745	MYB/MYB-related	AT1G63910	85.25	1e-21	99.6
Unigene46408	MYB/MYB-related	AT5G15310	94.74	1e-09	60
Unigene46810	MYB/MYB-related	AT5G15310	83.22	6e-21	97.6
Unigene48686	MYB/MYB-related	AT5G40350	91.55	1e-19	93.7
Unigene52258	MYB/MYB-related	AT1G74430	94.29	9e-08	54
Unigene55225	MYB/MYB-related	AT3G01140	83.51	3e-11	65.9
Unigene56224	MYB/MYB-related	AT1G68320	88.89	2e-06	50.1
Unigene57863	MYB/MYB-related	AT5G15310	93.22	3e-17	85.7
Unigene6032	MYB/MYB-related	AT5G40350	100	2e-10	63.9
Unigene6034	MYB/MYB-related	AT3G61250	83.73	5e-35	145
Unigene61413	MYB/MYB-related	AT3G06490	94.29	1e-07	54
Unigene61623	MYB/MYB-related	AT5G15310	80.65	6e-41	165
Unigene62958	MYB/MYB-related	AT4G09460	84	2e-07	54
Unigene64136	MYB/MYB-related	AT1G48000	86.52	4e-30	129
Unigene64381	MYB/MYB-related	AT3G47600	92	1e-11	67.9
Unigene65083	MYB/MYB-related	AT3G47600	82	8e-50	194
Unigene65818	MYB/MYB-related	AT5G40350	87.69	5e-11	65.9
Unigene67691	MYB/MYB-related	AT1G68320	85.22	2e-47	186
Unigene70069	MYB/MYB-related	AT4G09460	90.77	1e-15	81.8
Unigene7382	MYB/MYB-related	AT4G09460	95.65	8e-14	75.8
Unigene756	MYB/MYB-related	AT5G15310	82.89	1e-62	238
Unigene8257	MYB/MYB-related	AT1G48000	85.09	6e-30	129
Unigene19697	MYB/MYB-related	AT3G62610	94.74	7e-10	60
Unigene14541	NAC	AT5G46590	96.77	3e-07	54
Unigene16726	NAC	AT5G07680	84	1e-39	161
Unigene17403	NAC	AT5G63790	81.18	5e-40	163
Unigene17773	NAC	AT5G61430	96.55	3e-06	50.1
Unigene31967	NAC	AT4G27410	88.31	2e-16	81.8
Unigene35422	NAC	AT5G61430	94	2e-14	75.8
Unigene41426	NAC	AT5G53950	90	4e-06	48.1
Unigene42450	NAC	AT4G28500	88.24	3e-13	71.9
Unigene44952	NAC	AT1G12260	81.93	3e-19	91.7
Unigene4596	NAC	AT1G12260	87.64	4e-17	85.7
Unigene48696	NAC	AT3G15510	85.09	2e-30	129
Unigene50586	NAC	AT3G15510	100	9e-11	63.9
Unigene51327	NAC	AT3G15510	90.48	4e-07	52
Unigene54933	NAC	AT4G27410	93.75	6e-06	48.1
Unigene55413	NAC	AT3G15510	79.59	2e-18	89.7
Unigene58556	NAC	AT1G52890	92.45	1e-13	73.8
Unigene61500	NAC	AT3G04070	94.29	1e-07	54
Unigene62751	NAC	AT4G28530	87.5	4e-08	56
Unigene63954	NAC	AT4G28500	94.12	7e-07	52
Unigene64752	NAC	AT1G01720	85.71	5e-20	95.6
Unigene6480	NAC	AT5G07680	82.07	1e-15	81.8
Unigene68027	NAC	AT4G28530	83.75	6e-08	56
Unigene70819	NAC	AT3G04070	84.35	1e-16	85.7
Unigene20953	PHD	AT5G26210	86.44	4e-08	54
Unigene61247	PHD	AT5G26210	83.75	4e-08	56
Unigene63823	PHD	AT5G26210	78.44	2e-13	73.8
Unigene65854	PHD	AT5G26210	80.6	3e-09	60
Unigene2663	SET	AT4G27910	86.36	8e-32	133
Unigene13884	TCP	AT1G69690	81.65	4e-16	83.8
Unigene14784	TUBBY	AT1G43640	85.71	6e-06	48.1
Unigene12148	WRKY	AT4G04450	82.39	2e-22	103
Unigene56316	WRKY	AT5G56270	84.85	8e-15	77.8
Unigene63899	WRKY	AT5G56270	82.61	3e-12	69.9
Unigene66246	WRKY	AT5G56270	90.24	3e-06	50.1
Unigene66840	WRKY	AT4G26440	83.75	5e-08	56
