# Supplementary material for: Comparative Transcriptional Profiling Provides Insights into the Evolution and Development of the Zygomorphic Flower of Vicia sativa (Papilionoideae)
Source: PLoS One. 2013 Feb 21;8(2):e57338. doi: 10.1371/journal.pone.0057338 (PMC3578871; doi:10.1371/journal.pone.0057338)
Supplement: Table S8 — Homologous comparison between vetch and M. truncatula and cis -elements analyses of M. truncatula . (XLS) [file pone.0057338.s015.xls]

## Sheet: Sheet1
	Table S8. Homologous comparison between vetch and M. truncatula and cis-elements analyses of M. truncatula.
	Table S8A. Cis-elements analyses in the promoter regions of homologous genes in M. truncatula.
	Table S8B. Homologous genes with the promoter regions containing putative CYC or TCP binding sites in M. truncatula.

## Sheet: Table S8A
Table S8A. Cis-elements analyses in the promoter regions of homologous genes in M. truncatula. These genes are gained via BLAST rearches against the M. truncatula database using the 462 transcripts enriched in the vetch dorsal petals with cutoffs of a Ratio>2.0 and Z-score>3.75, and using an E-value <1.0E-05 in the homologous comparison. We identified cis-acting regulatory elements from approxima…
Signal Sequence	Count	Factor or Site Name	SITE #	Description
YACT	1884	CACTFTPPCA1	S000449	Tetranucleotide (CACT) is a key component of Mem1 (mesophyll expression module 1) found in the cis-regulatory element in the distal region of the phosphoenolpyruvate carboxylase (ppcA1) of the C4 dicot F. trinervia; Y=T/C;
AAAG	1831	DOFCOREZM	S000265	Core site required for binding of Dof proteins in maize (Z.m.); Dof proteins are DNA binding proteins, with presumably only one zinc finger, and are unique to plants; Four cDNAs encoding Dof proteins, Dof1, Dof2, Dof3 and PBF, have been isolated from maize; PBF is an endosperm specific Dof protein that binds to prolamin box; Maize Dof1 enhances transcription from the promoters of both cytosolic o…
CAAT	1730	CAATBOX1	S000028	CAAT promoter consensus sequence" found in legA gene of pea;
GRWAAW	1404	GT1CONSENSUS	S000198	Consensus GT-1 binding site in many light-regulated genes, e.g., RBCS from many species, PHYA from oat and rice, spinach RCA and PETA, and bean CHS15; R=A/G; W=A/T; For a compilation of related GT elements and factors, see Villain et al. (1996); GT-1 can stabilize the TFIIA-TBP-DNA (TATA box) complex; The activation mechanism of GT-1 may be achieved through direct interaction between TFIIA and GT…
NGATT	1358	ARR1AT	S000454	ARR1-binding element found in Arabidopsis; ARR1 is a response regulator; N=G/A/C/T; AGATT is found in the promoter of rice non-symbiotic haemoglobin-2 (NSHB) gene (Ross et al., 2004);
ATATT	1187	ROOTMOTIFTAPOX1	S000098	Motif found both in promoters of rolD;
GATA	1162	GATABOX	S000039	GATA box; GATA motif in CaMV 35S promoter; Binding with ASF-2; Three GATA box repeats were found in the promoter of Petunia (P.h.) chlorophyll a/b binding protein, Cab22 gene; Required for high level, light regulated, and tissue specific expression; Conserved in the promoter of all LHCII type I Cab genes;
CANNTG	982	EBOXBNNAPA	S000144	E-box of napA storage-protein gene of Brassica napus (B.n.); See S000042 (CACGTGMOTIF); see S000407 (Myc consensus: CANNTG); This sequence is also known as RRE (R response element)(Hartmann et al., 2005);
CANNTG	982	MYCCONSENSUSAT	S000407	MYC recognition site found in the promoters of the dehydration-responsive gene rd22 and many other genes in Arabidopsis; Binding site of ATMYC2 (previously known as rd22BP1); see S000144 (E-box; CANNTG), S000174 (MYCATRD22); N=A/T/G/C; MYC recognition sequence in CBF3 promoter; Binding site of ICE1 (inducer of CBF expression 1) that regulates the transcription of CBF/DREB1 genes in the cold in Ar…
GTGA	857	GTGANTG10	S000378	GTGA motif found in the promoter of the tobacco (N.t.) late pollen gene g10 which shows homology to pectate lyase and is the putative homologue of the tomato gene lat56; Located between -96 and -93; See S000280;
AGAAA	803	POLLEN1LELAT52	S000245	One of two co-dependent regulatory elements responsible for pollen specific activation of tomato (L.e.) lat52 gene; Found at -72 to -68 region; See S000246 (POLLEN2LELAT52); AGAAA and TCCACCATA (S000246) are required for pollen specific expression; Also found in the promoter of tomato endo-beta-mannanase gene (LeMAN5) gene (Filichkin et al. 2004);
TGAC	652	WRKY71OS	S000447	A core of TGAC-containing W-box of, e.g., Amy32b promoter; Binding site of rice WRKY71, a transcriptional repressor of the gibberellin signaling pathway; Parsley WRKY proteins bind specifically to TGAC-containing W box elements within the Pathogenesis-Related Class10 (PR-10) genes (Eulgem et al., 1999); See S000390 (TTGAC), S000442 (TGACT);
TTATTT	636	TATABOX5	S000203	TATA box; TATA box found in the 5'upstream region of pea (Pisum sativum) glutamine synthetase gene; a functional TATA element by in vivo analysis;
AATAAA	595	POLASIG1	S000080	PolyA signal; poly A signal found in legA gene of pea, rice alpha-amylase; -10 to -30 in the case of animal genes. Near upstream elements (NUE) in Arabidopsis (Loke et al. 2005);
GTAC	450	CURECORECR	S000493	GTAC is the core of a CuRE (copper-response element) found in Cyc6 and Cpx1 genes in Chlamydomonas; Also involved in oxygen-response of these genes; For CuRE, see Quin and Merchant, 1995;
RTTTTTR	443	SEF4MOTIFGM7S	S000103	SEF4 binding site; Soybean (G.m.) consensus sequence found in 5'upstream region (-199) of beta-conglycinin (7S globulin) gene (Gmg17.1); "Binding with SEF4 (soybean embryo factor 4)"; R=A/G;
GATAA	411	IBOXCORE	S000199	I box; "I-box"; Conserved sequence upstream of light-regulated genes; Conserved sequence upstream of light-regulated genes of both monocots and dicots; See IBOX (S000124);
YTCANTYY	409	INRNTPSADB	S000395	Inr (initiator) elements found in the tobacco psaDb gene promoter without TATA boxes; Light-responsive transcription of psaDb depends on Inr, but not TATA box;
TAAAG	403	TAAAGSTKST1	S000387	TAAAG motif found in promoter of Solanum tuberosum (S.t.) KST1 gene; Target site for trans-acting StDof1 protein controlling guard cell-specific gene expression; KST1 gene encodes a K+ influx channel of guard cells; See S000265;
CAACA	399	RAV1AAT	S000314	Binding consensus sequence of Arabidopsis (A.t.) transcription factor, RAV1; RAV1 specifically binds to DNA with bipartite sequence motifs of RAV1-A (CAACA) and RAV1-B (CACCTG); RAV1 protein contain AP2-like and B3-like domains; The AP2-like and B3-like domains recognize the CAACA and CACCTG motifs, respectively; The expression level of RAV1 were relatively high in rosette leaves and roots; See S…
TTWTWTTWTT	391	MARTBOX	S000067	T-Box; Motif found in SAR (scaffold attachment region; or matrix attachment region, MAR);
ACGT	390	ACGTATERD1	S000415	ACGT sequence (from -155 to -152) required for etiolation-induced expression of erd1 (early responsive to dehydration) in Arabidopsis;
AATAAT	383	POLASIG3	S000088	Plant polyA signal; Consensus sequence for plant polyadenylation signal;
GAAAAA	378	GT1GMSCAM4	S000453	GT-1 motif found in the promoter of soybean (Glycine max) CaM isoform, SCaM-4; Plays a role in pathogen- and salt-induced SCaM-4 gene expression; See also S000198 (GT-1 consensus);
CTCTT	357	NODCON2GM	S000462	One of two putative nodulin consensus sequences; See also S000461 (NODCON1GM);
CTCTT	357	OSE2ROOTNODULE	S000468	One of the consensus sequence motifs of organ-specific elements (OSE) characteristic of the promoters activated in infected cells of root nodules; See also S000467;
TGACY	337	WBOXNTERF3	S000457	W box found in the promoter region of a transcriptional repressor ERF3 gene in tobacco; May be involved in activation of ERF3 gene by wounding;(Nishiuchi et al., 2004) Y=C/T; See S000142, S000390, S000442, S000447;
CCAAT	306	CCAATBOX1	S000030	Common sequence found in the 5'-non-coding regions of eukaryotic genes; "CCAAT box" found in the promoter of heat shock protein genes; Located immediately upstream from the most distal HSE of the promoter; "CCAAT box" act cooperatively with HSEs to increase the hs promoter activity;
CNGTTR	271	MYBCORE	S000176	Binding site for all animal MYB and at least two plant MYB proteins ATMYB1 and ATMYB2, both isolated from Arabidopsis; ATMYB2 is involved in regulation of genes that are responsive to water stress in Arabidopsis; A petunia MYB protein (MYB.Ph3) is involved in regulation of flavonoid biosynthesis (Solano et al. EMBO J 14:1773 (1995)); See S000355;
TGTCA	270	BIHD1OS	S000498	Binding site of OsBIHD1, a rice BELL homeodomain transcription factor;
CWWWWWWWWG	266	CARGCW8GAT	S000431	A variant of CArG motif (see S000404), with a longer A/T-rich core; Binding site for AGL15 (AGAMOUS-like 15); W=A/T;
TTGAC	247	WBOXATNPR1	S000390	W-box found in promoter of Arabidopsis thaliana (A.t.) NPR1 gene; Located between +70 and +79 in tandem; They were recognized specifically by salicylic acid (SA)-induced WRKY DNA binding proteins; See S000142 (SQ=TTGACC); See S000310 (SQ=TTTGACY); A cluster of WRKY binding sites act as negative regulatory elements for the inducible expression of AtWRKY18 (Chena and Chen, 2002); See also S000142;
WAACCA	244	MYB1AT	S000408	MYB recognition site found in the promoters of the dehydration-responsive gene rd22 and many other genes in Arabidopsis; W=A/T;
AACCAA	207	REALPHALGLHCB21	S000362	REalpha found in Lemna gibba Lhcb21 gene promoter; Located at -134 to -129; Binding site of proteins of whole-cell extracts; The DNA binding activity is high in etiolated plants but much lower in green plants; Required for phytochrome regulation; See S000363;
AATTAAA	203	POLASIG2	S000081	PolyA signal; poly A signal found in rice alpha-amylase; -10 to -30 in the case of animal genes. AATAAA; AATAAT; AATTAAA; AATAAG;
TGACT	200	WBOXHVISO1	S000442	SUSIBA2 bind to W-box element in barley iso1 (encoding isoamylase1) promoter;
GANTTNC	199	EECCRCAH1	S000494	EEC; Consensus motif of the two enhancer elements, EE-1 and EE-2, both found in the promoter region of the Chlamydomonas Cah1 (encoding a periplasmic carbonic anhydrase); Binding site of Myb transcription factor LCR1 (see Yoshioka et al, 2004); N=A/G/C/T;
AAAGAT	197	NODCON1GM	S000461	One of two putative nodulin consensus sequences; See also S000462 (NODCON2GM);
AAAGAT	197	OSE1ROOTNODULE	S000467	One of the consensus sequence motifs of organ-specific elements (OSE) characteristic of the promoters activated in infected cells of root nodules; See also S000468;
GGATA	187	MYBST1	S000180	Core motif of MybSt1 (a potato MYB homolog) binding site; MybSt1 cDNA clone was isolated by using CaMV 35S promoter domain A as a probe ; The Myb motif of the MybSt1 protein is distinct from the plant Myb DNA binding domain described so far;
TGHAAARK	181	-300ELEMENT	S000122	Present upstream of the promoter from the B-hordein gene of barley and the alpha-gliadin, gamma-gliadin, and low molecular weight glutenin genes of wheat; See S000001 -300CORE; See S000002 -300MOTIF;
AAACAAA	175	ANAERO1CONSENSUS	S000477	One of 16 motifs found in silico in promoters of 13 anaerobic genes involved in the fermentative pathway (anaerobic set 1); Arbitrary named ANAERO1CONSENSUS by the PLACEdb curator; See also S000478, S000479, S000480, S000481;
TATTCT	159	-10PEHVPSBD	S000392	-10 promoter element found in the barley (H.v.) chloroplast psbD gene promoter; Involved in the expression of the plastid gene psbD which encodes a photosystem II reaction center chlorophyll-binding protein that is activated by blue, white or UV-A light;
ATAGAA	149	BOXIINTPATPB	S000296	Box II found in the tobacco (N.t.) plastid atpB gene promoter; Conserved in several NCII (nonconsensus type II) promoters of plastid genes; Important for the activity of this NCII promoter; See S000295;
YAACKG	142	MYB2CONSENSUSAT	S000409	MYB recognition site found in the promoters of the dehydration-responsive gene rd22 and many other genes in Arabidopsis; Y=C/T; K=G/T; See S000177 (MYB2), S000175 (MYBATRD22);
ACTTTA	142	NTBBF1ARROLB	S000273	NtBBF1(Dof protein from tobacco) binding site in Agrobacterium rhizogenes (A.r.) rolB gene; Found in regulatory domain B (-341 to -306); Required for tissue-specific expression and auxin induction;
TATAAAT	140	TATABOX2	S000109	TATA box; TATA box found in the 5'upstream region of pea legA gene; sporamin A of sweet potato; TATA box found in beta-phaseolin promoter; sequence and spacing of TATA box elements are critical for accurate initiation ;
CCTTTT	133	PYRIMIDINEBOXOSRAMY1A	S000259	Pyrimidine box found in rice (O.s.) alpha-amylase (RAmy1A) gene; Gibberellin-respons cis-element of GARE and pyrimidine box are partially involved in sugar repression; Found in the promoter of barley alpha-amylase (Amy2/32b) gene which is induced in the aleurone layers in response to GA; BPBF protein binds specifically to this site; See S000265;
ACACNNG	129	DPBFCOREDCDC3	S000292	A novel class of bZIP transcription factors, DPBF-1 and 2 (Dc3 promoter-binding factor-1 and 2) binding core sequence; Found in the carrot (D.c.) Dc3 gene promoter; Dc3 expression is normally embryo-specific, and also can be induced by ABA; The Arabidopsis abscisic acid response gene ABI5 encodes a bZIP transcription factor; abi5 mutant have a pleiotropic defects in ABA response; ABI5 regulates a…
TATTAG	128	CPBCSPOR	S000491	The sequence critical for Cytokinin-enhanced Protein Binding in vitro, found in -490 to -340 of the promoter of the cucumber (CS) POR (NADPH-protochlorophyllide reductase) gene;
TATTTAA	128	TATABOXOSPAL	S000400	Binding site for OsTBP2, found in the promoter of rice pal gene encoding phenylalanine ammonia-lyase; OsTFIIB stimulated the DNA binding and bending activities of OsTBP2 and synergistically enhanced OsTBP2-mediated transcription from the pal promoter;
TATATAA	123	TATABOX4	S000111	TATA box; TATA box found in the 5'upstream region of sweet potato sporamin A gene; TATA box found in beta-phaseolin promoter (Grace et al.); sequence and spacing of TATA box elements are critical for accurate initiation;
ACTCAT	106	PREATPRODH	S000450	PRE (Pro- or hypoosmolarity-responsive element) found in the promoter region of proline dehydrogenase (ProDH) gene in Arabidopsis; Core of 9-bp sequence ACTCATCCT which is necessary for the efficient expression of ProDH in response to L-Pro and hypoosmolarity (Satoh et al., 2002); ATB2-binding site; Similar to GCN4 motif (ATGA(C/G)TCAT); ATB2 subgroup of bZIP transcription factors function as tra…
TAACAAR	105	GAREAT	S000439	GARE (GA-responsive element); Occurrence of GARE in GA-inducible, GA-responsible, and GA-nonresponsive genes found in Arabidopsis seed germination was 20, 18, and 12%, respectively; see S000181;
GGNCCC	104	NO	NO	The putative CYC or TCP binding sites in the upstream sequences of these genes using the core sequence GGNCCC of the consensus DNA binding sites for both class I and class II TCP factors;
ACTTTG	103	TBOXATGAPB	S000383	Tbox found in the Arabidopsis thaliana (A.T.) GAPB gene promoter; Located between -94 and -89 (T1) and also between -84 and -79 (T2); Mutations in the "Tbox" resulted in reductions of light-activated gene transcription; GAPB encodes the B subunit of chloroplast glyceraldehyde-3-phosphate dehydrogenase(GADPH) of A.T.;
GGTTAA	101	GT1CORE	S000125	Critical for GT-1 binding to box II of rbcS; See S000051 GT1MOTIF1; For a compilation of related GT elements and factors, see Villain et al. (1996);
GAGAC	101	SURECOREATSULTR11	S000499	Core of sulfur-responsive element (SURE) found in the promoter of SULTR1;1 high-affinity sulfate transporter gene in Arabidopsis; SURE contains auxin response factor (ARF) binding sequence (GAGACA)(see S000270 ARF:TGTCTC; its complementary seq is GAGACA), and this core sequence is a part of it; this core seq is involved in -S response; Beware of other SURE (sucrose responsive element) !!;
TATTAAT	98	TATABOX3	S000110
TAACARA	97	AMYBOX1	S000020
CAANNNNATC	94	CIACADIANLELHC	S000252
CATATG	92	CATATGGMSAUR	S000370
ATATTTAWW	91	SEF1MOTIF	S000006
ACGTG	85	ABRELATERD1	S000414
CATGTG	83	MYCATERD1	S000413
CACATG	83	MYCATRD22	S000174
CCWACC	82	MYBPZM	S000179
CATGCA	82	RYREPEATBNNAPA	S000264
ATGGTA	80	S1FBOXSORPS1L21	S000223
TAACAAA	79	MYBGAHV	S000181
KCACGW	77	RHERPATEXPA7	S000512
TACTATT	74	SP8BFIBSP8BIB	S000184
AACGG	72	MYBCOREATCYCB1	S000502
TATCCA	71	TATCCAOSAMY	S000403
GCCAC	67	SORLIP1AT	S000482
TCTCTCTCT	64	CTRMCAMV35S	S000460
CAACTC	63	CAREOSREP1	S000421
CNAACAC	61	CANBNNAPA	S000148
TAAAATAT	61	LECPLEACS2	S000465
TTTGACY	61	WBBOXPCWRKY1	S000310
ACCWWCC	60	BOXLCOREDCPAL	S000492
GATAAG	60	IBOX	S000124
AWTTCAAA	59	ERELEE4	S000037
TTATCC	56	SREATMSD	S000470
TAACTG	56	MYB2AT	S000177
AACCCA	55	SEF3MOTIFGM	S000115
AACGTT	54	ACGTTBOX	S000132
AACAAAC	53	AACACOREOSGLUB1	S000353
MACCWAMC	52	MYBPLANT	S000167
TTGACC	52	ELRECOREPCRP1	S000142
YTGTCWC	50	SEBFCONSSTPR10A	S000391
CATGCAY	48	RYREPEATLEGUMINBOX	S000100
GNATATNC	48	P1BS	S000459
GTTAGTT	47	MYB1LEPR	S000443
TTTATATA	47	TATAPVTRNALEU	S000340
TGACG	44	ASF1MOTIFCAMV	S000024
MACGYGB	44	ABRERATCAL	S000507
TACGTA	44	ACGTABOX	S000130
RYCGAC	43	CBFHV	S000497
AGGTCA	42	QELEMENTZMZM13	S000254
AATCCAA	42	RBCSCONSENSUS	S000127
SCGAYNRNNNNNNNNNNNNNNNHD	41	PRECONSCRHSP70A	S000506
CATGCAT	41	RYREPEATGMGY2	S000105
AACGTG	37	T/GBOXATPIN2	S000458
TGTCTC	36	ARFAT	S000270
TACACAT	36	NAPINMOTIFBN	S000070
AAMAATCT	35	CCA1ATLHCB1	S000149
AATAAAYAAA	35	MARABOX1	S000063
TATCCAY	35	TATCCAYMOTIFOSRAMY3D	S000256
TGTAAAG	32	-300CORE	S000001
CCGAC	31	LTRECOREATCOR15	S000153
GATAAGR	31	IBOXCORENT	S000424
CTGACY	30	WBOXNTCHN48	S000508
GAGAGAGAGAGAGAGA	29	GAGA8HVBKN3	S000427
TTTTTTCC	28	PYRIMIDINEBOXHVEPB1	S000298
CGACG	27	CGACGOSAMY3	S000205
TAAATGYA	27	L1BOXATPDF1	S000386
GTGGWWHG	27	SV40COREENHAN	S000123
CAAACAC	27	2SSEEDPROTBANAPA	S000143
GAGAGAGAGAGAGAGAGA	27	GAGAGMGSA1	S000405
WTTSSCSS	26	E2FCONSENSUS	S000476
CGGATA	24	REBETALGLHCB21	S000363
GGGCC	24	SORLIP2AT	S000483
VCGCGB	24	CGCGBOXAT	S000501
TTAATGG	23	WUSATAg	S000433
GAGTGAG	23	SORLIP5AT	S000486
TATCCAT	21	AMYBOX2	S000021
TCATCAC	21	ANAERO3CONSENSUS	S000479
CCGAAA	21	LTRE1HVBLT49	S000250
TGGGCY	21	SITEIIATCYTC	S000474
WTTTATRTTTW	20	MARARS	S000064
TGCAGG	20	INTRONLOWER	S000086
CATGCATG	20	RYREPEATVFLEB4	S000102
AGCAGC	20	ANAERO2CONSENSUS	S000478
CACCTG	19	RAV1BAT	S000315
TGTCACA	19	TGTCACACMCUCUMISIN	S000422
RMNAUGGC	19	TRANSINITMONOCOTS	S000202
TAACAGA	18	GARE1OSREP1	S000419
TAATMATTA	18	HDZIP2ATATHB2	S000373
CACGTG	18	CACGTGMOTIF	S000042
ACAAAGAA	16	XYLAT	S000510
TGAGTCA	15	GCN4OSGLUB1	S000277
CAATNATTG	14	ATHB5ATCORE	S000371
TATCCAC	14	TATCCACHVAL21	S000416
CCAATGT	14	LEAFYATAG	S000432
CCGTCC	14	PALBOXAPC	S000137
TGCAAAG	13	PROLAMINBOXOSGLUB1	S000354
AATACTAAT	13	SURE2STPAT21	S000185
TGTAAAGT	13	EMHVCHORD	S000452
RCCGAC	12	DRECRTCOREAT	S000418
ATGGTATT	12	S1FSORPL21	S000215
CTAACCA	12	MYBATRD22	S000175
RTGASTCAT	12	GLMHVCHORD	S000451
GTCGAC	12	CRTDREHVCBF2	S000411
TGAAAACT	11	CEREGLUBOX2PSLEGA	S000033
KWGTGRWAAWRW	11	GT1MOTIFPSRBCS	S000051
AMNAUGGC	11	TRANSINITDICOTS	S000201
AATAGAAAA	10	SURE1STPAT21	S000186
AAAATATCT	10	EVENINGAT	S000385
ACGTCA	10	HEXMOTIFTAH3H4	S000053
TGACGT	10	TGACGTVMAMY	S000377
ACCGAC	9	DRE2COREZMRAB17	S000402
CGAACTT	9	AMMORESIVDCRNIA1	S000375
TAACGTA	9	GARE2OSREP1	S000420
TGTATATAT	9	SORLREP3AT	S000488
CAATSATTG	8	ATHB2ATCONSENSUS	S000318
CCWWWWWWGG	8	CARGATCONSENSUS	S000404
AACGTGT	7	QARBNEXTA	S000244
CAATTATTA	7	ATHB6COREAT	S000399
CAACGTG	7	BP5OSWX	S000436
GACGTC	6	ACGTCBOX	S000131
ACCGACA	6	LTREATLTI78	S000157
KGTCCCAT	6	AUXREPSIAA4	S000026
CAATWATTG	6	ATHB1ATCONSENSUS	S000317
AGCGGG	6	BS1EGCCR	S000352
CCWWWWWWWWGG	6	CARGNCAT	S000446
TGGACGG	6	CMSRE1IBSPOA	S000511
CACGTGG	5	IRO2OS	S000505
AAACCCTA	5	UP2ATMSD	S000472
GTTAGGTT	4	MYB26PS	S000182
GTNWAYATTNATNNG	4	TOPOISOM	S000112
AATGGAAATG	4	MRNA3ENDTAH3	S000069
RTGAGTCAT	4	-300MOTIFZMZEIN	S000002
GTTTHGCAA	4	ANAERO4CONSENSUS	S000480
CNNGAANNNTTCNNG	4	HSELIKENTACIDICPR1	S000056
ACTGTGTA	3	SP8BFIBSP8AIB	S000183
GGWAGGGT	3	AMMORESIIUDCRNIA1	S000374
ATTCCCGC	3	TE2F2NTPCNA	S000397
AATATTTTTATT	3	AT1BOX	S000025
CACGAAAA	3	CELLCYCLESC	S000031
GGTCCCAT	3	GGTCCCATGMSAUR	S000360
CCGTCG	3	HEXAMERATH4	S000146
TCCATGCAT	3	SPHCOREZMC1	S000154
CTCCCAC	3	BOXCPSAS1	S000226
TAGTGGAT	3	NRRBNEXTA	S000242
CAAACACC	3	PROXBBNNAPA	S000263
ATACGTGT	3	ZDNAFORMINGATCAB1	S000321
ACGTGKC	3	ACGTABREMOTIFA2OSEM	S000394
TGGTCCCAC	2	SITEIIBOSPCNA	S000217
CTATAAATAC	2	TATABOX1	S000108
GTACGTG	2	ACGTOSGLUB1	S000278
GTGCCCTT	2	MNF1ZMPPC1	S000251
TCATCTTCTT	2	TCA1MOTIF	S000159
TCCACCATA	2	POLLEN2LELAT52	S000246
AGATCCAA	2	AGMOTIFNTMYB2	S000444
TGTTAAAGT	2	CEREGLUBOX1PSLEGA	S000032
GCGGCAAA	2	E2FBNTRNR	S000367
CTAATTGTTTA	2	HDMOTIFPCPR2	S000233
GGCCCAWWW	2	UP1ATMSD	S000471
AAACCCTAA	2	TELOBOXATEEF1AA1	S000308
GCCGCC	2	GCCCORE	S000430
CCTACCNNNNNNNCT	2	HBOXCONSENSUSPVCHS	S000200
ACGTSSSC	2	ABREOSRAB21	S000012
YCYYACCWACC	2	PALBOXLPC	S000138
GAAWTTGTGA	2	5659BOXLELAT5659	S000280
GATGAYRTGG	2	OPAQUE2ZMB32	S000077
ACGTGTC	2	GADOWNAT	S000438
GTATGATGG	2	SORLIP4AT	S000485
TTWCYAWWWWTRGWAA	2	AGL3ATCONSENSUS	S000343
AAWGTATCSA	1	WRECSAA01	S000496
CCNNNNNNNNNNNNCCACG	1	UPRMOTIFIIAT	S000426
CCATACATT	1	S2FSORPL21	S000166
TGTAAAAGT	1	CEREGLUBOX3PSLEGA	S000034
ACCGAGA	1	DRE1COREZMRAB17	S000401
CTCAAGTGA	1	SORLIP3AT	S000484
CATGCCGCC	1	GRAZMRAB28	S000220
TAGTGCTGT	1	D4GMAUX28	S000331
TGACGTAA	1	AUXRETGA1GMGH3	S000234
CCAGGTGG	1	SITEIOSPCNA	S000224
ACGTGGC	1	BOXIIPCCHS	S000229
RGTGACNNNGC	1	ARE1	S000022
GGCCAATCT	1	CAATBOX2	S000029
TCCACGTGTC	1	SGBFGMGMAUX28	S000287
ATAAAACGT	1	SORLREP2AT	S000487
CACCTCCA	1	SBOXATRBCS	S000500
NNWNCCAWWWWTRGWWAN	1	AGL2ATCONSENSUS	S000339
CCTACCNNNNNNNCTNNNNA	1	HBOXPVCHS15	S000361

## Sheet: Table S8B
Table S8B. The homologous genes with the promoter regions containing putative CYC or TCP binding sites in M. truncatula. The HMM descriptions and gene identifications were gained via searching the website of "Medicago truncatula Genome Project" (http://medicago.jcvi.org/cgi-bin/medicago/search.cgi?page=locus_search). We identified cis-acting regulatory elements from approximate 2-kb regions upstr…
Gene	HMM description	Gene identification	Promoter sequence
AC233140_70.1	TCP family transcription factor	Cycloidea-like protein group 1A	AAAAATATTCTACCAAAAAAATATTTAAAAAATTAGATGTAAGATCTTTTCATTTAGAATTTACTCAAAAAAGATTTTTTCATAGAAGCACATGATTCACACTATTTAACCGGTTTTGTCCACCTTTACTTCAGGGCCCTGCCTTGGATAAAAGGTTGAACCCTTTTCTGTTTGAGAGGAAATTAAAAACCTTATATGTATGTACCTTATAATATAAATATAAACCTAATTAATTTCTTGGTCAAAATGAAAAACTTTTCACCATCTTTTACACCACAACATAAATTAATTATGGCTCTGTTTGGTAAAAATAGCGGATAGCTGATAAGCTAGCTGATAGCTTTCAGCTGATAAGCTAACTGAAGTGTTTGGTAAAAATAGCGGTTCAACTAGCTGATA…
AC233685_96.1	B3 DNA binding domain	Maturase K	TGCAATGTACACTTCCATTTAACGAGATATTATTATTTTATTCCATGAGTTTGCTCATAATGCATATAACATACTCTCTTCGTCCAAAAAATTAAGTAAAAATGGATTAACATAAGTTAATGTATTTAATATAAATTTTGAACCAAATATATTAACTTTTGTTGATCAATTTTTGTTTATATTTTAAGACGGAAGGAGTACTTAATAAATTGTATTTGTTGTGATTCCAATATTCATTGTCATTCTAAAATACAACATTAATCTACATGACTTGAGCTTACATTAAGTGTATGTATAATCATATTTTAATTTAATCATTGATCTCGAGTTCAAATTCATATCATAAAACGAACACGCACGTAAGATAAAAATTCTTGTTTTTCTTTCAGTCACCTCTCT…
AC235665_16.1	SNF7 family	Vacuolar protein sorting-associated protein-like protein	GTTCTCTGCACCCATATCATATTATATAGGAACCATTTTCTTACTCTCATGATTCTTTAAAATCGACCCCGTCCAGAAGTAGACATTTGGATGGGATAATACATTTTTTTCCTGTCTCGATGGATACTTATGGACGTGATTGGTTTTTAAAAAGTTGTTGGAGGAATAAAATTGTTTTTCTTATTGTATATTGTGGACATTATTTGAGGTACAATGTTAGAGCATCCAACCATAAGTATGATGATATGATATTATAGAATCCTTTACCTAGTTAATGATTGTTGTGTAAAAGATAAAGTTAGTGAAAGTATGTCATAATATAAGGTAACAAAGTTTGAGTTGTGGGGGTAATCAAATCTCTTTTGAACTCAAGTGTCCCTCTTTTTTCGGTAAATTGTA…
AC235667_7.1	DEAD/DEAH box helicase	ATP-dependent RNA helicase A-like protein	TCGACGGGTTTGGGTATCCCCGTCTCATTCCCATCCCCGCAATCGATAATTTATTTTAATAAAAATAAAAGTTTTTTTAGCCACGAGCGCAATGTTGTAATGCATTATCCAGTAAAAAGATGTTGTCGATCGATGACTATGGTGAAGGAGAAGAAAAAGGTCGAGAGTGTGAAATATGGAAGGAGAAAAGAGATAACTATGATAAGTGATTGTCATATGAAAGACTGAAACTCTGATTGTGTGAGGGGAATAATTTAGGGCTTGGGTTTATATTTATATAAAAAGGACAATAAATTGATTTTTTTTACATTCGTGATGGGTTTGGATATGAGTTCGGGGTGGGTATCTATATCCCCGTTACCCGTCTCGTACCCGTGTTTTAAAATCGGAGAAAACCCA…
Medtr1g061540.1	Protein of unknown function (DUF668)	hypothetical protein	TTGTATCCAAAATCATAAACACATAAAATTCGCAACAATGACGGAGCAATGATTTAACAAAATTTAGCAAATTAAATAAATTAAATTTTATAAAATTACTATATTTTATATTTAGTTCACTTCACATGCCAACAGCACATCAACCATAAATCCCACTAAAAAATCCATTTTCTTGAGCACACAATTGCATTCATCACATCCATTAATTCGTGGGAACACTTCAAAATTTAAGCTTTTTGCTCCCTTATTGACGGATTAGGATCATCTCTATTTGATAAAATAAATGGAGTACATAATTTGAAGAGAGATAGACACATAAAATAGATAGTAGGTCCTATCACTAAGTGGATCCCACAATCATTAATTATTTTTTACTTTTTAAAAAAAAAATTGAGTCTA…
Medtr2g021220.1	Cobalt transport protein	Protein ABCI12	TTTTAACCTTTTTTTATTTTATTTTATTTTATTATAATAAAAAAAACTACCCACTATCTTCTTAAACTAACCACGTTTACCATGTATGGTTTTTTAAATTTTCTTGTTCACTTTTTTATTTATTTTTTACTTTGCTCATGATTCATATAATATATAATTTTATATAAAATTTATAATAAATAGTGAAGCAAGTTTAGTTAAATAAAATTCATAAAAATAAAATAAAAAAAATTCGATTGAATTCATAAATACATTTATTATTTTGGAGATGAAAATAATTTGAAATATATTTAAATATTTAAAAATAAATGCGTTAAGTAATAAAAAATATGTATATGATATTAAAAAAAATTAAACAAGCATGTCCTTTTATGTCATTTTATATTTATAGTCACTTCA…
Medtr2g033820.1	WRKY DNA -binding domain	WRKY transcription factor	CTCGGTAGTCTCAAGCCCCTCAACCAAGCCAATTGTAGCCCTTCGAACTAACACAATTTCTATCTTTTTTTTTTCTTCTTTCTTTCTTTCTTTTGGTAGAAATTAAACACAATTTATCTAATATATTTTTCCAAAAGGTATTGTAATTCGTGAAAGAAATTTTGCATGTGGAAGAAATGAAGAAGCAAAGAGATAGCATCTAGAACCATACATAAACCCACATTGTACCCACGTGTAAACCCCCGAGAATGCTTCTTACACAAGCTAAACCGGTTGCCAGTCAAATATCCGCGTGAAACAGTCGTGGGTCCCATTTGCGGTCCTGTTTTGCATTAAATGCTATCAACATCGTGTTAGCATTCTTCGTACGCTCTTCTAACGGCAGGTGTCGGTCGTACC…
Medtr2g033820.2	WRKY DNA -binding domain	WRKY transcription factor	ACTCCCTCCATCCTAATTTATAAGCAAACAAATTCACATTTATTAAGAAAACAAAAATATAGTTTGATACTATATAATTTTGTGTTTTTCTTAAAATAAGTTAATGATTATAGATAGAATAGAAAGGAGAATAAATTAAATGAAATTTGTATTTAATTTTACTTTGAAAAAGATGATTTTCGTGAAATAATATAAAAGTTGATATTTTTACTTATATTTTAAGATAAAGAAAATGAAATTTTTTTGCTTATAATTTGAGACGGATGAAATATGTTATAAGCTCGGTAGTCTCAAGCCCCTCAACCAAGCCAATTGTAGCCCTTCGAACTAACACAATTTCTATCTTTTTTTTTTCTTCTTTCTTTCTTTCTTTTGGTAGAAATTAAACACAATTTATCT…
Medtr2g064090.1	No apical meristem (NAM) protein	NAC domain protein	CACAAATGGGAATCTATGTTTAATTTTGATTTAATCAGGGACACAATTGCAACCCGTAAAGATATAATGACACACTTTATGGGCAAATATGCAATACACCGTATAATCTGACGTGACATGGATTAATACACAAATGATCAATGATTGGCCATTTAACTTCATCAAAAAAGTCATTTTCATGACTTCACCTTAGTGTTTTTCTTAAATAAAATATGATATGAATAGAAAAATAATTTTGAATAGAAAAATGTGTACAGCTAAATCCTGTTCTAGCATTTTATTATTGTTTAGAAAAGCAGTCTTGCGTTTCACCTTTTTCTTTTTAAATTTACTGCGTTATATTTAGTTAAATGACTAGAAATGACTAGAAACTTGTGATGTTGTTTGGAGGCTTAAAAT…
Medtr2g077910.1	No HMM Data Available	COP1-interacting protein	AGTAGATAAGCCCATATAAGCTCAACTTAAGCCAATCCAAACGGGGCCTAGATCGGTAACAAGTGATGATAATGATGTCTTAACAACTCCTTTTATGTTTGAAGAGTACAATCTTAAAAAAAAAAAAGGTTTGTAGAGTACAACGAGACAATGGTGGATCTTAAGTAAATTTGTTGGGGGTGCCAAACCATTATGAAATATATATTAAACAATTTCAAGAAGTAGGCAAAATCATCACCTACCTTAATGGTTTAAATTGTTTAAAAGTAGCAAGCGGGTGCAAGTTCAAATCCCCACAAACATGTTTTTTTGAATAAAATATGTAAAAATACAAGAGAAATAGGTAAAAAGAGGATGGTGTGAGTGTCAAACTTGCGACCATTGGGAGATTTTTAAACT…
Medtr2g098540.2	Glycosyl hydrolase, family 1	Beta-glucosidase D4	TGCATGTTATGATAATCTCCTTTGAATAGAACAGAAGGAAAATTGAAAAAGAAGTCTTCACCTGAACAGCAATATTGAAAATTGGTGATGTATGATTAACTCACACAAAAAACATTGCCTTTATGTAATATGTTTGAATGCAATCCAAGGTGAGTTAACTCATGTTGGGGTTCAGCGAACGTTAATTCACGCTAATATTCAACGTGAACGTGAGTTAACTCACGTAGTCATGTTGGATACACCGAACGCAAGCTAACTTACGTTGGGGTTATTTTCGGGAGTTTGAAGTGGAAATGAGCAAAATTGAATGGGAAAAGAGTAGTTTTCTTTTTAGATAGACGACGAAATAACAAAACTATTATAAACTCACACATATATAAGTGAAATGTCCAGGTTTGA…
Medtr3g023180.1	PPR repeat	Pentatricopeptide repeat-containing protein	TCCATACCAGTTTTCAATCTGGTAACAGTTTACAACCCTTTGACTTCAATTTAGATTCTAGACCAAAGAATTTCAATCCTGATATTACCAAGTCTGCTGTTTTTTTCTTCATGTGATCAATTAGTAATTCGTCGTAAACAATTGTGTCAGATTCTGTCAACAATTTGCGCTCCCTCAAAATTGAGAAAACCTTTCTAGCCTCTTCAATTGTTCCATACTTGCACATGCCAGAGATGATTGCAGAACATACAACATTGTCTAAAGAGCAACCTTCTTGCATCATCTCATTCAATACATCAATCAACTTTTCTGCAACATTTGACTTGCACATGCGAATAATGGTAAGACAATACTTAAACTCCATAGGTCCACTTGTAACATTGCCTAAGCAATCTCTAA…
Medtr3g032340.1	NB-ARC domain	NBS-LRR type disease resistance protein	CACTAATGATCTTTGCCGACAAACAAGCATTATTACTACTATTCTCTCAAAAAAAAGCATTAGGGTTAATTAAGTTTTTGGTCTCTATTAATATCTACAGTTTTGTTTTTAGTCCCTATAAAAATAAATCACATTTTTTAGTCCCTACAAAATTTTCCGTTAGTGTTTTTAGTCCCTGTTAAATTAAAATTTGTTTAATTATGCTTAAAATTTTAAATTTTTTAATGATTTTTTACATACTTGTTTAAAACATTATAAAAGGTTCCGCTACCATAAATTAGCTCAAAATTTTATTTTTAGGTCCAAATTTTCGTTAGTTTTATCTTGAATTTTTGGCGTTTTAAAAAAATTATATTTAATTCATTACATGTTAAAAAATTCTAATTTTTTATATAAGAG…
Medtr3g051020.1	Ankyrin repeat	Ankyrin repeat domain-containing protein	TAATGGTATTTTACATATAAACCAAAAAAGATATTTAATAGAAACACTACATTGATGTTGATATTTTGAAAATAGTCATGAATTTTTAAAATTTTATCAAATAAATTTTCTCATAGTAATACATAAAATTTTGCTTATGCAAATATAAACACAAAATCTGCAACGAGTGTAGTGCAAATATTTAATAGTGTTTTGCATATAAAATGAACAAATATTTATTAAAAACACTAAAGGTTAATATTTTGAAAATAGTCATGAATTCAAAATTTTATCATATTGATTTTCTCATATCACTACATAGAATTTGTCTCAAGAGATATAAACACATAAAATCCGCAACGGTGCGCGGTGAAAATATATCACAGTGTTTTACATATAAAATAACAAAATATTTAATAG…
Medtr3g078110.1	No HMM Data Available	Protein kinase	CATGCATTCGCTTTTCTTCATTCCTTCCTTCGATAGAATGCCGTATTAGCTTTGTTTAGTCTTCCCCTAAATGAAACAAATAAACAATTTATTGAGGGATTTAAGTGTCTTCTTTTATTTTGTTTCTTTATTTATGTGTACACAACTCAAATAGTACTTATCTTGAAGTAAAAATCATGTGCAGTTGCAGGTCCTCACAATGCAACAATTGCTAATGTTATTGGTGGGTAAGTAAGAGTTTAGTCTCTTCATTTGGTAAGGAGATTTTATAAATATAACTTTCATTTGCAATATTTAAGATTATAACTCAAAAAATATACATTGATTTGATTTTCACTTTGTGAAAACCTCTAACAGGTGGTGAAAAGTGATCATGCTATATTTTATAGAAATTATATA…
Medtr3g098310.1	ATPase family associated with various cellular activities (AAA)	ATP-dependent Clp protease ATP-binding subunit	AAAATTTTAGCACCTAAGAATAATAACACCAAACAAGTAAAAGTATATCAACACGTAATTAACTAAATTTTAATCTTCTAGATGCCAAATTCTCCAATATTAAACTCATAACAATAATAATACACGATGCCAAATGAAAGGGTCAAACTTCAAACGTTTTGGTGGTTGAAAACTAACTACATATTGTTCGTTTTTGATTATTCTTATTGGAGACAAAATCCTTTACCTTGTTTACATACTGTTTTGTAAAGTCTGTTTTTGGTTTTTGTTTTATGGCGGACATAGCTTTTTTGTATTGTAATTAACTTTCTCAGCTTTCTCTGGCACACCTTGTGCTTGAGGGACTGATTATTTTAATATATTTCTATTAGTTTCTTCAAAAAAATACACGATGCCAAA…
Medtr3g100060.1	Beige/BEACH domain	Neurobeachin	TGCGATGTCAAGGCAATCGTTATTACAGGTTATTTGGTTTGCAACAACGTGGGAATTATGGAAAGAAAGAAACGACAAAATTTTTAATGCTTTGGATAGTTCTATTTCTCAGGTGGTGGACAAGATTAAGGCGGTAACCTTTAGGTGGTTGAAGGTGAGGATCGCTTCTCTTCCTTTCAACTATCATGGTTGGTGGCTAAATCCGTTTACCATTCTTGGTATAGGCTAATTTTGGTTTGGATCTTTTTGGTAATTGGTGATGCCTTGTAAATATTTCTGACACTTTCTCTGTTTTTTTGGTGTTTCTTCCTGAGTACTTCTTGTACTAGGAGGGCCAAAAGTTGTCGCAATATATTTCATTTTAGCCTCTTGAGAAAAAAAAAAGGAATAATGATATTT…
Medtr3g114450.1	La domain	La-related protein 1B	CTGGCAATTAAATTATTTCCCTCCGCAACCTCAATCCTATCTTATTTCCATTCACGGAAACTAACTAATACCATTTTATTCAAATTTTAAATTAAATGACTAAAACAGAGAAAAACTTAACGCGTTCTCATAAAATATTAATAAAGTTGTTTCCACGAACTTAACTCAGTTGATAAGAACAACACATAGTATAGGTAAGGTCCAAAGTTTAAACCTCGAAAAAATAAAAAAGTAACAAAGCTAGCAATGTGTGGTGGAACTCAATTCAGCAGCGTCCAAATAAAGTCTCCATGGTAACCAGACATACAGTCCTCAAATCATTGGTATCATATTCATCATCATTCAATTTCAATTTTAGTCCACCTAGTTTTATGGTGCATGCCTGCACGGGCAGGGGCG…
Medtr4g061090.1	V-type ATPase 116kDa subunit family	V-type proton ATPase 116 kDa subunit a isoform	TTTAAAATTATCTTCTTTTTTTGTGGCCGGGGTTTGAACCCCAAACCTTCCATATATTATGCGTTGTCCATACCAATTGAGATAAACTCACATGAACTTTTAAAATTATCTAAGCTCATTAATAAGCGTTCCTAACAAGAATTTCTATGAACAAAAATATGAAATTTTCTTTAGCAATTTTTATTTTGTGAATTCAAACACAGAAAACCTATTAGTACAATTTTTTTTAAAAAAATACTATTTAAAAAAATATTCATTGACAGTAAAGGAGAGTACAGTTGAATTTAATTTTAAGGGTTTAATGGTAATTATGAAAAATTCAATTTAGGACAATAGCGAAAACGCTCTTTGTTAAATGCTATTCTAAATTCAAATGTGTTTTAAAAAATAATATATATA…
Medtr4g061610.1	Protein kinase domain	Phototropin	TATTATATATATGGTACGTATCTTGCTTGAATTTGGTGAGGAATAAGAAGAATACACACAAGTCTACAACCTATAACTCTTGATTCAGCACAGTTCAACTCGAGGTATTTCATAGTCTGCAGTTCATGCATTACAGTGGAATATTTTCATCATATTCATATTCATTCAATGTAGCAACCATATGGCTTTTGAACTTTATGATATGATTTTACCTTTTCATTTAATGCTTAGAAAACTTTATATGATAATTGTCCTTGTCCTATAGTCAAATGTATCCCAATTTTTTTATTTCTTTTTTCTAATAAATTTTTTCTATTAAACTTTATTGATATTCTACATATATTTTCCAGGATACTCTTCAGAATATAAATTAATTTTGTTAACGGATCCAAACTGTAT…
Medtr4g064300.1	Ubiquitin fusion degradation protein UFD1	Ubiquitin fusion degradation protein-like protein	ATACTTTGCCCTAGATTTATCCTTATTTCTCTGCTTAATTTTACTATCTTAACCCTGTCTCTTATTTCTAAATGTTAACCTGTGACGCAATATTAACCCTAGATTTAACCTAATTTTTTTACGTAACTTTACTATATAACCATAGATTTAATTTATACAAAATGTCATCTCTTATTTCTAAATGCTAATCCGTGACGCAATATGAATGTGGATGATCTCTTTCATATGAGGAGCTTTATTGAATACACGCATGATCTTATTCATATGAGGAGCTTTACAATTGAAGTTTAATCATAAAACAAATAAAAAATTCAGACATTATTGTGGATGTTGTGACAACAATAAACATCTCATATAAACAAAATTTCTACACATATTATGTGAAAATACAAATAAATA…
Medtr4g080530.2	WD domain, G-beta repeat	Transcriptional corepressor LEUNIG	ATTTGGTTTTTGTTTATTTGACAATTTATGTTTTGTATTGTTCTTCAATATTGGTTAACTTTTTTTTTTTTATCATTCAAATAAGCATAATAAAAAGTAATTACTTAACCACTTTACAGTCTTTTTAAAAACATAAAAATTAGTTTTGTATTTATTCACTCTCTCTCTCTATAGACGTTGAGGTATAGCCAAACGATCCATATAAAATGTCTTCGATTACTAGCCTAGGACATGTGGCAACCATGCATGACCGTTGAAGTTACCATATTTTTTCATAGAGGTCTTGGAGCACTCTTACAAGGGCCACTTAATGAATTCATAAATCACATCTAACACATAAACAATCATAGATAAGTATATAATTATGCATGCCTATTTTTTTTATTTGTTTAAATTTCA…
Medtr4g093250.1	Class I glutamine amidotransferase	GMP synthase	AAAATGAATCATCAGCCTCAGTGGAAACCAAAGGAACAGTAGAGGGGGACAGGGCTGGTGGAGAGGTTCCTCAGAGTTCTTCTATGCAGATGGATTTGCAGAAAGACCGGACTTGTGATTTATGTTTGACAACAGCAGAGGAAATCTTGAATGCCCGCTTCAGTGGAAGGAAACACAGTGCTGCTCTGCAGAAGCAAAAGGATGCAGAAGCGATAAATGAAATCACAACTACTGATAATAAAGAAATACTAAAGGTAAAGTTTCGATGTTAAGTGTTGTGAAATTAATATAGTTCTTATTACAAGTTCTTGTTTGAGTAAATTTTACATCTCCCAATCTCAAGGGGACAAATGGAGATAGACTCCAAACAGAACACAAAGACATCAAAGATTTGGAGGC…
Medtr4g103970.1	No HMM Data Available	Hypothetical protein	TTCTCTTAAATGAGTACAAGATATATGATTTTTTTCCTACCATTATTTTCCGGACCAATTTTATGGTGTACAACAAGTAAAACAAGTCTTGCATTATACACAAATTGGTTTTCACCATTTGATCAATAAATCTTACAATTAGATCAAATGAAATATGATGCGACTTATTGGTCTAATAGTTAAAAATACTTGCATGATACAAGACTATTTTACCTAGATACATTAGACAAAACTTATTTTGCAATTCAAAGCGGGGAGCATGCAATTTCATCACGTTATTGTCATATGTTCAATCTCATATGTTTACAAGGAAAATGGCGAGGGGACCTATCCTTTTATCTTTTTATGTAAGGTTCTACTCATTCTTTCATTAATAGTCGCAAGATACCAAATAATACA…
Medtr4g106980.1	Protein tyrosine kinase	Protein kinase	TAAGCGGGTTCCACTTGTACACATCACTTTTTTTATTATTTTACAATAACAGTACCTAATAGGTACTCGGTCACTCCAATGGAGATCTTCTAACAAAAAGTCTAAATGGATCCCACCACTAACTCTTAATCATTTGAATTCCACCACTAACATATTATTTTAATAAAAAAAGTGTGTGGGGACCACTTAAAGATGTCTTAAGTTAGACCCCTTTCTTAGAAGACCCCCAAAAAAAATTTCCCATAATGGGAGTACCTATTAGGTACTAGGTCTTAAATAATGAAGACCTCACCATTGTAGATGCTCTAAGACCATCTCCATTGGGAGGGTCTTAACTATTTAAGACCCGGAACCTATTAGGTACCCCCAATGGAGAGAATCTTTTTCACGGTCTTATAA…
Medtr4g114060.1	No HMM Data Available	Dynein light chain	TTATTTATTTATTTGGTGTCTAAATGCAAGAGGTGTTCTATTTGCTTTCTTTTCAATCTCTTCAGCTCTCTATTTTAGCTATTTCTTGATGTAGGTGTAGAAAATTTCGATATTTCTGAAACACATCAAGAACAAAATAGAATAAACTTAATAATAAAACAATTAATTAGTTTTTCAAATTATGCCAAAACCTTTTCATTTTAGAGTAATACTATACTATTGGAGTAATAAGTACTTTAACATGTTAAAATAGTAGTTTGATTAGGAGAGGTTCAATCAAGAGTAAACATTTACCACCATTTTCACTATATCTAATTTAACTTGTAACACCTCATCTACAAATTAGAAAATCATATTATTTTATTTTTACTCAATTTTTTTAAAAAAAAAAAATGAATT…
Medtr4g114060.2	No HMM Data Available	Dynein light chain	TATTTTAGCTATTTCTTGATGTAGGTGTAGAAAATTTCGATATTTCTGAAACACATCAAGAACAAAATAGAATAAACTTAATAATAAAACAATTAATTAGTTTTTCAAATTATGCCAAAACCTTTTCATTTTAGAGTAATACTATACTATTGGAGTAATAAGTACTTTAACATGTTAAAATAGTAGTTTGATTAGGAGAGGTTCAATCAAGAGTAAACATTTACCACCATTTTCACTATATCTAATTTAACTTGTAACACCTCATCTACAAATTAGAAAATCATATTATTTTATTTTTACTCAATTTTTTTAAAAAAAAAAAATGAATTTTTACAGAATGAGTCATTAATAAAATCTCATACACAGAAAACCAAACTAGTATATATTTTTAAAATTTCA…
Medtr4g114730.1	YABBY protein	YABBY protein	TTTATAAATTAAAAAGGTTAATAGTGATATTAAATTTGTCGAGAATTAATATTATTTTTAAAAGTTTATCCTTCAAGAGATAGAATCAGTTAATGTGATCATTATAGTATTGTTGTTTGCAGAAAAAATGTAAAAATAATTATGGGCATCTTTGTAAAAAAAATTAGCATGTTTACTATTTTTTTGATTCATTAATGAAGTAAAAATAATTAATGCATTTAAATTTTTGGAACATGGTCATGTAAAAAGGCGGAAGAAAATATCTTAAGAAGATTCTATATTTTTTGTGTTTACTTGATTCTCAAAGAAAATAGGTTCGGATAATTTGGGATTCTGTCAAGGTAAGATATTTAAGAACAAGGATAATATTATTACAAATAAATTAAAAATAGTACAGAT…
Medtr4g115070.1	Glycosyltransferase family 17	Auxin-responsive protein IAA20	TCAACACATCCTACAATTTATTTGTTTCACTCCCTTTTCAGGGGCGTGTATGCACTCTCCCATTTAACATCCAAATACTAGTAACTTTGTTATAAATATTTCATTTGAGAGAGAAAAAAATATGATATGTTATACATACATAGTGGTAATAATCGTAAAAAAATTGAATATTTTTTTATGCGTTTGGATGATGTTTAGTAGCAATCGTTATGATCATATAAGATTTTGGATTATTTTTTTAAAACCAAAATGAACCGCAAAAATAAATATTAATACTTGCTTATTCTTTTAAGAGTATTATATATTGATTTTTTATGTTGCTTGTTGATTTTTAATCTTATATATTGCACTAATTTAATCGATATTATTATTATTATTATTATAATTATTACTTCGTAT…
Medtr4g121840.1	CG-1 domain	Calmodulin-binding transcription activator	GAGCCCCCTCTTTTGGTTCTCCAAGATTCACATCTTGAAGCTTTGAACCTCACCCAAAGACTCTCAACCTTTAGTGTCTAAAACCCTAAAAGTTCCCTCCTTTGGTTTTCATGAGATTCACCAAACTTTTTCAACAAATGGGTCAAAGAGTGCTTATAATGTGTTCAGATCCAGACAAAATCGTGTCACGATTTCCCAAACCGTGACACATTTGGTGCGTACGACCAAGGTACGACCAACCTTATTCTGAAAACTTACCCACCAAGCCGAAAATCGTGTTACGTTTTCCCAAAAAATCGTGACATGCTTAGGTATTTGCAACTTTCTCAAAATCGTGACATGCTTAGCAAATCGTGTCACGATTTGCAACTTTCTCAAAATCCATTTTTGAGTCACATC…
Medtr4g129580.1	No HMM Data Available	Hypothetical protein	AATCAGGACCACATAATCTCTTGGAAGAAGCCTCCAGAAGGTGTCCTAAAGTGTAACATCGATGCCGCAACTTTCAGCCATAACACTGTAACAGGTTTTGGAATGTGCTTTCGAAACTTTAGGGGCCAATTGTTAATGGGGAAATAAGCTCTTCTGCAATCATTTGGTTCTGTCCTAGAAGCTGAAGCTGTTGCTATGCTTGACGCATTACACACGACAATTGCAGCTGGCTACCATGATGTCATGTTTGAAACGGACAATAAGATTCTCGCTGATGCCATCAACTCTTCTTTTGTTTACCTTAACGAGTTTGGCAACATTGTATCACAGTGTAGAGATTTATTGTTTAGTAATTCCGACTTTGTAATGTCGTATGTTCGGAGGCAAGCAAATAGGGTC…
Medtr5g031790.1	Initiation factor, subunit 2 family	Translation initiation factor eIF-2B subunit beta	TTTGCAAAATTGGTCCCCCTATTTTAAAATTCTAAAATTTTGGTCCCTCTATCATATATTTTGTCTAAAATATTGTGATATGATATGTTTTAAATGAAGTTTTTAAGAGCATTTTGTTACAATTTTATCGATGTTGATATTTTTCTATCTCCATATCATATTCTAGGACATTTAAAAATTTCACATCCGATTTTTATAATTAAAAAATATGATGGAGAGAGACCTAAACTGTCGAATTTTAAAATAGAGGAAAAAATTAAAAATAGGGGAACTAAAATTGCAATTAAACCTGATTATAAAATGAAAAACCAATCCATTTGTTCAAACGCCCTCTCTTTCACAAAAACCCAATTCCAGTTAAAAAAAAAAAAAAAACAGAAACCCAATACCTAGTTTGTT…
Medtr5g032580.1	No HMM Data Available	Hypothetical protein	ATTGATTACGACATACTCTCTATCATAATATTCTCAATACAATTTTTTTATTTTTTTATGAGATAGAGAGAGGGAGAGAGGGGGGATGAGAGATGAGAGAGAGAGAGTGAGATAGAGAGAATGGAGAGATAGAGAAACGAAGAGAGAATAGGGAGGGGGAGGGGGAGGGGGAGAGAGAGAGAGAGATGAGAAGAAAAAGATAGTAACTTTTAAAATAAAAACAATCTCAAGAAATCTCATCTTTTCATGAAAGACTTTTTCTTGTTAAAATTACACTACAAAATCCCACAAAATCCATCAAAATCCAATTTATTAAACAATCCTTCAAAATTTGAATGATTTTGAATACCACAAGACTTTTTTTAAATGATGAAAAGTCTTGATTGAATACCTCAAGAC…
Medtr5g036480.1	Response regulator receiver domain	Two-component response regulator ARR3	TCACTTTTGTGATGATTTGCACATGTGACACATATGAATGAACCCATTTTATAGAAAAATATTCCCTTAATATTTTGTTTTTGAAAATAATCCCCCTGACAGGAGTATTTTCAAAAACAAAATATTTTACAGGGACCAAATACTAAAAAAAAAAAAAAAAAATTGCAGGGACCAAAAACTACAAAAAAAAATTGCAAGGACTAAAACCATATTTTAACCTTTTTTTTTTACAACACAACTAAATATATAAAGAAATATACATTGATATAAAAATTGAAAAATTGAAAAACTATAAAAACACGAGGAGAGTATGTTGAAGAAAGTTGTTTCAAAAGTTCGTATAAAATAGTTGTATAAATATCATTTCGTCTAAGATTTTGTTTGCGAGTTTGAAGGAAA…
Medtr5g036570.1	Cupin	Germin-like protein subfamily 1 member	ATCTGAAAAAATTTGCATTAGTTTTATTTGATTTTTAAAATTTTTTGGTGCTATTTTTATATTTTTATGATTTTATTTGACAGGTTTTCAACATTTTTTACTTAGTGTTTTTGTTGTTTTTAATAGTAAAACTCAAAACTACTGAAATGTGAGAGAGTTTGATGGCTAATTATGCATAAGAATTATTCGGATTATAAAATCCAAAATAGTAAACATGAATTCAAATTTTAAAATCCAAAATGCACAAAGACATTTTTAAAAATTTTACAGAACGTGGAACAAGATCATAGGATTGGGAAAAGTAATTCCCTTAAAAATTTCATACCAAATGACACTTGCAAATTGATAAACATATGACATTTCGACTCACAGTCTTCGCCAAGAAAATTGTTCCTTGTT…
Medtr5g040340.1	No HMM Data Available	Phytochrome kinase substrate	GCCACGCCACCAGAAATCGTACCACAATTTCCGTGGTAGAACCAAACCTTCATTCTGGTCACAAAATTGCGCCACGCCACTCAAAATCACGCCACGGTTGCCAATTTCCAGCACTTCCAGAATTTCTGCTTTTTACACCCCCAGGCTGTCTAAAATTGCTACAGACTCAATAAAAACATCAAAACAACTGTTTCTTCAAAATCTTGTATTTTTCATGCTTTCCTTGTTGTTTAAGCTTTCTTATGAACTCAAAATTATCATAAAAAGACTCTAAAAATAGCAAATGACTGACTGTCATCAGATAGCAAAGTCGTGTTACGATTGTGCTCCTCCACAAATTCAGAATTTTAAGTCAAGTTTTCAACAGGTTCAATTCAAGTAACGTATGGTCAATGTCGG…
Medtr5g066180.1	SRF-type transcription factor (DNA-binding and dimerisation domain)	MPF2-like-B	GTTGTGGAAATTGAGTTTGAGATGTTTGTGGTTGTTGTTTTTGATGGTAATGAAGAAATTGTTGTTGTTTCTGTCAATGGAAATAGATTCATGGAGAAAGAAATTGTTGATGGTAATGAAGAATTTGTTGTTATCATATGTTGTGAGTCTATGGTATCTCATGTATGCTTTTTAAATCCAATCGTTGATCAAGAATCTTAACTGATACGTGGAATTGAGTTAACAAATTTTGCAAAATACTAACAGAAAAAAACCAAAATAGTAAACGACGGAAAATTTATGAGACCAAATTGAAACACTTTATAGTTAGGGGACCAAAGTGAAAACAAAAAATAAGTTAAGCGACCAAACGATGTATTAAGTCATTTTTAATCGATGTGAGACATAATCACTAACACT…
Medtr5g081550.1	Protein of unknown function (DUF620)	Hypothetical protein	TTAATCTTACTTAGTGATATAAGACTTGGTCGTTGTTGTTCGTGTTTACAACTTATTATAATATTTAAAACATTCTCATTCCACTTAATGGTTGGAATTTCATTTTCTTTATGCGGGAATCGTAGATTTCAATTATGTTGTAATCGATAAACAAAACACACTCTCTAACTAGTTACGGAGATTGTTGGGAAATACTTGGGTGCCATAGTTTTTTAGTGTCATTGATGACATATGTTCATTTTAGATGAGAGAGAATGATAAATGAATGATTAAAATAAATTATTTAGATGAAAGAGAGAATAAGTTGTTAAGAGAGATAGATACAAAGGTACCAATGACATCCAAATGCTACCCGAGATTGTACAAGGGAAAATAAAAACTTCAGATTTTTTTTAGTAG…
Medtr6g078850.1	Dimerisation domain	Caffeic acid 3-O-methyltransferase	TTATTGATAAAAAACAATGGAAAGAGAAAAAGAAAGAGAGAGAATAAGAGTATAATATATATGAGAGAGAAAGTTGTCAAAAAATTGTCAGAAAATGGTTGTACATATATCATTTCATATATTTCTCTATGGAAATATTTGGAAACACTAATAGACTTGAGAAAAGTTACAAAGAGAAAATACTAAAATAATTTTAAAAAAAATACTTAAAAAAAAGAATTAAAAAGAGCTATGTCTTTAAATATAAGACTATCAACACATTTTTAGATGTATTTATTACTTTTTTTACAAATACATTTCTAATTAATATTATCAATATACCTTGTAATATGAAAAGTTAACATTAAATATCTCTATAGATAAAGAATAATTTGGTAATAGTAGCATACATTTATGATA…
Medtr6g079800.1	NB-ARC domain	Disease resistance protein RPS5	TCCAGCATAACAGTACCAACCGTAGATACAGATCACAGTGTCCACAATGCAGCCATGACCAGGATACCCCTCACCAATATAACAAATGAAACCAGAGAAGTTGTGTTATCAAAATAAAACTGATAAAGCAAGACCAAATGATGTCTTAATTTACTTGACAATAACTGTGATGCGCACAATTGACAAGTCACTTTGTATACAAAGTAATAAACCAAGGACCACAATCGTATATACGTTGGTGAAAAGACAAACAATAATTAATTATTTAATCCTCCAAAATGGAAGAATGGTTTCCTTGTAAACTATTATCCGACATTCAGGAAAATCCACTTTAAAACCAAGCTCCTCGATCATTTGGGTACTTAAATCAAACCAAGCTAGTTCTTTATCTTTTCTTGT…
Medtr7g031900.1	No HMM Data Available	Membrane protein, putative	CACAGTGATGATGATTATATTTTATTCAATTTCAAATGTTTATTATGTCTAACTTTTGTTATATTTGATACATTCTTAGAAGGTTAAAATATGCTTTTGGTCCCTGCAAATATAGCGAGTTTGAATTTTGGTCCCTGGTAAAAAAAAAAATTGAATTCTATCCCTGCAAAATTTTTTGTTTTTTAAAATAGTCTCTGAGCCCAAAAACTTGATGATTTGGCACCATTTTGCATAGGTGTCACTTGCTCATCGTACATATGTTGATAGATGTACTTAAAAAAATAAAGAAATGCTATGTTCTTGGTAAAAAAAAAATTAGGGTGAGGGAATGATGCCCTAGTCCAAAGTAGAGAAGACCTTCGGGCTCAAAGAGCACTTACAAAGGTATTTACATTTACC…
Medtr7g079200.1	No HMM Data Available	Golgin candidate	TGATCAAACTAGTTATGTTTTTCTAAAAGGTCAAAGGTAATGGTTTTCATACAAACAATGACATGGTGTTTATTGTGCAAATGAAATTTACATCTCAAATCATTTGATGAGTTACAATTTTCATCCTTATCAATCAAATTAAATATTTTTTGCCCCAATTTAGCTCTATAACTTTCTTTCTTAATATAATGTATAATAAATAAAAAAAATTATCCTATTCTAAAGTTTTTAAAATCTTGTACTCTTAAATATCAAAGTTTTCCATCCATAGGAAAACTATAGAAAATATTTGAACAAACTAAAAACTAGAACAATTGGTTCAATTATGAAAAGATATGTAAAAAGATGCTTCTAACAAGAACCTTCCAAAACTGAACATTATAGGAACAATTGTTTCAT…
Medtr7g114930.1	No HMM Data Available	BEL1-like homeodomain transcription factor	ACATGTGAACTAATGCTATGCAATTTATTGCATCAGCTGTGCATATTTATAGATGCACATATTAATATCCATTTTATATTCAAAAGCAATTTTGATCATAATTATCCAAACAAAAAATTGACAAGAATCATTTTTACTTTAAGGCTTAAATGTGGGATTAGTCCCTGCACTTTCACCCAATTTTGGCATTGGTCCTACACTTTTTTTTGTTTGGCTTTAATCCCTGCACTTTATAAAAAATTTGGTATTGGTCCCTCCGTTAACTTTCCGTTTAAAAAAAAAAAAAAAAACACACACTAAAAAACAATAATTCAGAATTAAAATAAATTAAATAAAATAATTGATTGTTAACTAGTATTATCATTATTTCATTAGAAATAGAAATTGAAAAATTAAAAA…
Medtr7g114960.1	Transferase family	Omega-hydroxypalmitate O-feruloyl transferase	TCCAATATTATCCTTGCTCATTTATTGTGGAGAGAAATATATCAAATGAAATATTAAATAAATAAGGTTATTATAGTAAAAATATATATTATTGTTCAATGCAACATTTATTGAATGTCTTGATTTGTGTAAAATATCAAAAAATAACAATTAAAAAGGAACGGAGGTAGTATTCATTATAAGAGACCAACTTTTAGTCGAGAGACAATTAAAAAAAACACATTTTACCATGTATACAATCTCGGATATTGATTGATGGCTAGATTGGATGGATGGCTACACCCATAATTGTGTGATGTTATTTCGTCTAATCATAATCCATAATACTTCCACGTTGTCCACTTGTATTTTCCTAATTGTTTATTGTTTGGATTGTTCAGTAGTGGTGACTACTGCCCA…
Medtr8g014610.1	No HMM Data Available	Hypothetical protein	AACTTCACATTTTTTTTCATTTTGAGTATAGTTTCACACATATCATATCCCAGTGACACAAATGTGATTACAAATGTCTCTTACCTCCCTGCCACTTATTAACACTTGTTTCTCTCTCTTTTAAATAACCCTCTTGTTCTTTCATTTTCTCTTCCATTAAACCCTCCTACATTTCCTTTTCAACCTTTGAAATCATCAATCCCATTTCAACTTCAAGTAATGGAAACCAAAGATGAACCTCAAGTAATGGACCATTTGACCATACCAACAACAACAACAACTGGGACCAGTTTCTCTTTTCTCTCTTCACAACACACCCAAAATGCTTTGTTTTGGTAACTATCAAAACGAAATTGATGAAACCACCAACGTAATATTAACTCCTCAGAAATCTATCAT…
Medtr8g035630.1	Oxidoreductase, zinc-binding dehydrogenase family	Quinone oxidoreductase-like protein	AAGTCGGATACAAACTTTTTTTTTTATGTAAACTAGGTATCTTCCGCGCAGAACTGCGGAGACTGATCTCTTGAGCCTTGTGGGACCTAAATGGACGGTAAACTCCCATAAACTTTTAACTTTGCCGAAGGCTGGATTTAAACCCAAGACCTTGGATAAGCTAGAAGAGACATGTGACATCTCAGCTAAGCGCTCTTGGGTAAGTCGGATACAAAATTAAAGTGTTTTCGACTAGCACAACTTGTACCGAATAACTAAAGTCAATGTATATAGTCTCGACCTCCTTCTTTCTTTACCATACTGTACAATGTGGGACTTGTTCCAACTTCCAAGAGATATCACCACACAAGAATTTTAAGGTTGTTAGACTAAGTTCTTTGCAATGCATTTGCATTGACT…
Medtr8g094370.1	Lipase	PAD4	AGTTTAGGAGGGGAGGGGAGGGCTTACATTCCTTTTTTAATTTAAAGACGTTATAAAATTATTTTTAAAAAATTGAATTAACAACATGATTAATGATCATATAATACTTCAAAAACAGTTAATTTATCTTAAAAAGACATTTCACATTGTTCGTAATTTAAAAAATAAAAGTGAGCTCTCCTCTCCTAAACCCTCAATTCAACCACACCCTAAGATAATCTTTCCTAAAACTTGCACGATTTTCTGCCGAAAACATTAGTATTTGACAAACGTGGCCAGATAAACCTATGTGACATTTTTGGATGATTGCATCAAGACAATACAATAGTTATTTTCTTAGGTCATTAGACAAATTGACTATTATTCAAATGAAGATATTTAACCTACCGATATCAGTCA…
Medtr8g105350.1	Myosin II heavy chain-like	Microtubule associated protein Type 2	CTACTTTGCGATGGTCTATCAAGTGTATGTTAAAAGTTCCGCGTTGAATGAAAAAGTGAATGTAGACTAATATATTATATATCAGTGAGAGTATCTATCTATACAATTGTTGCATAAAGATTAAAAAATTTAGATTAAAATACTTATTGCATTAAAATTTTAGATTAAAACATAGTGTTCAATTCACTTGTGGGATTGTTTAAAGTTGAAGGGATAATTTCTCGGCCCTCCTTATGATTTAACAAATGGTATCAGATCAATGGTCTTGTTGATGATATGCAAACAATGCAAGTGTATGTGGATAAAAAAAAACATCAATTTGAGGGGATCATACCTAGATGAATGAATAAGTGAGGGATGTGTGTCAAGTGTCAGTTCATAATCCAACAATTTGGTATA…
Medtr8g107440.1	No HMM Data Available	Hypothetical protein	ATGACTGAAGTTTTAAACTTGGGTTTGCAGCATGATGTGTGTTTACATTGTTTCTCATATAAAATGACATAGAATAATTTTACCTCTATTGAATCTGCAGAAGCGGTTAGAGTCCCTAACAGAAGCAGAGCTACAAGTACTGCTTCAAGAAGTCGAGGAAGAGAAGAGTCGTTAGCTAGTAATGAAGATGTGAATTGAAGTAGCTTGTTTGTATATAAACACTGCAGTTTTACAGAAGTATTTAAACCGAAAACATAATATATATATATGGACTAGTTTAGAAAGATCTGCTATGTTTGCTACAGTTCACTCTTAGACAATGTAGAGAATTCTAAAACTACAGTGCTTATGAAATAACTCTGATGACGTATGAATATATAATTTAGGACTTTTCTTATT…
